# Supplementary material for: Genome-Resolved Proteomic Stable Isotope Probing of Soil Microbial Communities Using 13CO2 and 13C-Methanol
Source: Front Microbiol. 2019 Dec 6;10:2706. doi: 10.3389/fmicb.2019.02706 (PMC6908837; doi:10.3389/fmicb.2019.02706)
Supplement: Supplementary file 1 [file Table_1.XLSX]

## Sheet: Sheet1
	Supplementary Table 1: Metagenome and metaproteome statistics for each sample
	Sample	Plant host	Time point	# of reads after quality control (million)	# of bases after quality control (Gbp)	% of reads mapped to the metagenome assembly (>1,000 bp scaffolds)	Total # of identified proteins/protein groups	# of identified proteins/protein groups from plant	Protein FDR
	Z. mays T1_Rep1	Z. mays	T1	108.4	16.2	0.417	7258	276	0.018
	Z. mays T1_Rep2			94	14.1	0.42	4936	310	0.013
	Z. mays T2_Rep1		T2	82.4	12.3	0.413	4754	135	0.013
	Z. mays T2_Rep2			98.3	14.7	0.419	4908	148	0.019
	T. aestivum T1_Rep1	T. aestivum	T1	102.7	15.4	0.418	4634	136	0.014
	T. aestivum T1_Rep2			97.2	14.5	0.413	4165	114	0.012
	T. aestivum T2_Rep1		T2	93	13.9	0.413	4487	104	0.013
	T. aestivum T2_Rep2			99.7	14.9	0.416	4282	81	0.009
	A. thaliana T1_Rep1	A. thaliana	T1	99.2	14.8	0.419	6918	91	0.017
	A. thaliana T1_Rep2			99.7	14.9	0.411	6368	121	0.014
	A. thaliana T2_Rep1		T2	95.4	14.3	0.428	6168	221	0.013
	A. thaliana T2_Rep2			94.1	14.1	0.41	5472	175	0.014
	Initial Soil T0_Rep1	None	T0	100.5	15	0.396	4929	None	0.013
	Initial Soil T0_Rep2			91.4	13.7	0.402	4736	None	0.012
