# Supplementary material for: Genome-Resolved Proteomic Stable Isotope Probing of Soil Microbial Communities Using 13CO2 and 13C-Methanol
Source: Front Microbiol. 2019 Dec 6;10:2706. doi: 10.3389/fmicb.2019.02706 (PMC6908837; doi:10.3389/fmicb.2019.02706)
Supplement: Supplementary file 2 [file Table_2.XLSX]

## Sheet: Sheet1
	Supplementary Table 2: 13C-labeled proteins/protein groups identified from the 13CO2 rhizosphere SIP experiment
	Protein ID	Plant host	Time point	13C atom%	Labeled peptide sequence	Raw filename	Scan number	Protein description
	scaff_0000096855_5	T. aestivum	T1	16	GRGPGGPGGGRGPGGPGGGR	Isolife_Sample5_Elite_SIP_Run2_05.raw	9029	30S ribosomal protein S3
	scaff_0000095019_7	Z. mays	T1	24	VGINGFGR	Isolife_Sample1_Elite_SIP_Run3_04.raw	4932	Glyceraldehyde-3-phosphate dehydrogenase
					AIGIVIPELK	Isolife_Sample1_Elite_SIP_Run3_02.raw	12164
		Z. mays	T2	15	AIGIVIPELK	Isolife_Sample4_Elite_SIP_Run1_02.raw	13295
		T. aestivum	T2	30	AIGIVIPELK	Isolife_Sample10_Elite_SIP_Run3_01.raw	12387
	scaff_0000091744_1	T. aestivum	T1	12	GATGAKGTTGATGANGATGAK	Isolife_Sample5_Elite_SIP_Run2_05.raw	14508	Protein with unknown function
	scaff_0000017170_6	T. aestivum	T2	20	ALIDAIHAR	Isolife_Sample10_Elite_SIP_Run1_04.raw	4375	Enolase
		T. aestivum	T2	28	ALIDAIHAR	Isolife_Sample10_Elite_SIP_Run1_03.raw	3997
	scaff_0000125141_2	T. aestivum	T1	16	ALLHSAELADHAR	Isolife_Sample6_Elite_SIP_Run1_09.raw	5164	Dihydrolipoyl dehydrogenase
		T. aestivum	T2	26	ALLHSAELADHAR	Isolife_Sample9_Elite_SIP_Run1_08.raw	3478
		T. aestivum	T2	46	ALLHSAELADHAR	Isolife_Sample10_Elite_SIP_Run1_08.raw	3855
	scaff_0000159039_6	T. aestivum	T2	34	LHILDVLNSAIDTPDELSEFAPR	Isolife_Sample10_Elite_SIP_Run1_03.raw	13679	Protein with unknown function
	{scaff_0000035176_4,scaff_0000096918_6}	T. aestivum	T1	15	YVLHPAVFEVLER	Isolife_Sample5_Elite_SIP_Run2_10.raw	12034	UDP-glucose pyrophosphorylase
		T. aestivum	T1	16	YVLHPAVFEVLER	Isolife_Sample6_Elite_SIP_Run2_08.raw	12066
		T. aestivum	T2	25	YVLHPAVFEVLER	Isolife_Sample9_Elite_SIP_Run2_08.raw	11608
		T. aestivum	T2	35	YVLHPAVFEVLER	Isolife_Sample10_Elite_SIP_Run1_08.raw	9413
	{scaff_0000002420_24,scaff_0000028357_3,scaff_0000047532_3,scaff_0000052348_3,scaff_0000109270_3}	T. aestivum	T2	24	IAVIKEVR	Isolife_Sample9_Elite_SIP_Run3_07.raw	4027	50S ribosomal protein L7/L12
	{scaff_0000001525_23,scaff_0000002191_32,scaff_0000004186_14,scaff_0000005644_3,scaff_0000005800_14,scaff_0000016733_19,scaff_0000023883_5,scaff_0000038406_12,scaff_0000051499_11,scaff_0000054347_3,scaff_0000080222_8,scaff_0000092170_1,scaff_0000109178_6,scaff_0000136827_8,scaff_0000142205_4,scaff_0000142939_5,scaff_0000149153_2,scaff_0000153846_6}	Z. mays	T1	21	SKGEAGTGDVSNATTHMR	Isolife_Sample1_Elite_SIP_Run3_07.raw	3347	Pyridoxal 5'-phosphate synthase subunit PdxS
		T. aestivum	T2	33	SKGEAGTGDVSNATTHMR	Isolife_Sample10_Elite_SIP_Run3_06.raw	3562
	scaff_0000063839_3	Z. mays	T1	29	NVAAGAAPGEIKR	Isolife_Sample1_Elite_SIP_Run3_06.raw	3265	Chaperonin GroEL
	{scaff_0000057537_3,scaff_0000129449_2,scaff_0000130519_2}	Z. mays	T1	19	LAVEHKPK	Isolife_Sample1_Elite_SIP_Run3_11.raw	2818	Serine hydroxymethyltransferase
	scaff_0000016092_2	Z. mays	T1	18	SLKEGQTVSFVAEK	Isolife_Sample1_Elite_SIP_Run3_04.raw	4843	Cold shock protein CapA
	scaff_0000007049_19	Z. mays	T1	17	YVASGMNPMDLK	Isolife_Sample1_Elite_SIP_Run3_01.raw	9552	Chaperonin GroEL
	scaff_0000160764_4	Z. mays	T1	16	LIDYLVDEFKK	Isolife_Sample1_Elite_SIP_Run3_04.raw	11206	Chaperone DnaK
	scaff_0000011457_1	Z. mays	T1	13	IAEAMDKVGK	Isolife_Sample1_Elite_SIP_Run3_03.raw	3380	Chaperonin GroEL
	scaff_0000007317_9	Z. mays	T2	54	RPLLPGDRVR	Isolife_Sample4_Elite_SIP_Run2_11.raw	7998	Caffeine dehydrogenase large subunit
	scaff_0000030713_6	Z. mays	T2	18	VAHIHEGALGK	Isolife_Sample4_Elite_SIP_Run3_11.raw	4126	Protein with unknown function
	scaff_0000049197_5	Z. mays	T2	17	SPGGTEHHVNVTGGK	Isolife_Sample4_Elite_SIP_Run3_10.raw	2935	Colicin I receptor
	scaff_0000162668_6	A. thaliana	T1	23	AVNHEVVHSASGR	Isolife_Sample11_Elite_SIP_Run3_10.raw	3182	Membrane-bound aldehyde dehydrogenase [pyrroloquinoline-quinone]
	Note: all proteins within the same protein group have the same protein functional annotation
