# Supplementary material for: Genome-Resolved Proteomic Stable Isotope Probing of Soil Microbial Communities Using 13CO2 and 13C-Methanol
Source: Front Microbiol. 2019 Dec 6;10:2706. doi: 10.3389/fmicb.2019.02706 (PMC6908837; doi:10.3389/fmicb.2019.02706)
Supplement: Supplementary file 3 [file Table_3.XLSX]

## Sheet: Sheet1
	Supplementary Table 3: Genomic characteristics and taxonomy of MAGs
	MAG ID	Completeness	Contamination	Genome size (bp)	# scaffolds	N50	Longest scaffold (bp)	Taxonomy based on best USEARCH hits to the Uniprot, Uniref90, and KEGG databases	Taxonomy from checkM	Taxonomy from AMPHORA	Taxonomy (consensus)	Scientific name
	MAG01	80.91	9.83	6541316	423	19716	66298	k__Bacteria;p__Acidobacteria	k__Bacteria;p__Acidobacteria	k__Bacteria;p__Acidobacteria	k__Bacteria;p__Acidobacteria	Acidobacteria bacterium MAG01
	MAG02	80.46	2.49	4916436	141	50860	164217	k__Bacteria;p__Proteobacteria;c__Alphaproteobacteria	k__Bacteria;p__Proteobacteria;c__Alphaproteobacteria;o__Rhodospirillales;f__Acetobacteraceae	k__Bacteria;p__Proteobacteria;c__Alphaproteobacteria;o__Rhodospirillales;f__Acetobacteraceae	k__Bacteria;p__Proteobacteria;c__Alphaproteobacteria	Alphaproteobacteria bacterium MAG02
	MAG03	81.9	2.28	3804059	173	28800	92614	k__Bacteria;p__Proteobacteria;c__Betaproteobacteria	k__Bacteria;p__Proteobacteria;c__Betaproteobacteria	k__Bacteria;p__Proteobacteria;c__Betaproteobacteria	k__Bacteria;p__Proteobacteria;c__Betaproteobacteria	Betaproteobacteria bacterium MAG03
	MAG04	70.97	5.84	3938158	159	34032	135947	k__Bacteria;p__Proteobacteria;c__Deltaproteobacteria;o__Myxococcales	k__Bacteria;p__Proteobacteria;c__Deltaproteobacteria;o__Myxococcales;f__Myxococcaceae	k__Bacteria;p__Proteobacteria;c__Deltaproteobacteria;o__Myxococcales	k__Bacteria;p__Proteobacteria;c__Deltaproteobacteria;o__Myxococcales	Myxococcales bacterium MAG04
	MAG05	81.77	9.73	4133972	152	46321	226368	k__Bacteria;p__Actinobacteria;c__Actinobacteria	k__Bacteria;p__Actinobacteria;c__Actinobacteria;o__Actinomycetales	k__Bacteria;p__Actinobacteria;c__Actinobacteria;o__Actinomycetales	k__Bacteria;p__Actinobacteria;c__Actinobacteria	Actinobacteria bacterium MAG05
	MAG06	96.77	0.65	5381823	31	274865	686441	k__Bacteria;p__Proteobacteria;c__Deltaproteobacteria;o__Myxococcales	k__Bacteria;p__Proteobacteria;c__Deltaproteobacteria;o__Myxococcales;f__Myxococcaceae	k__Bacteria;p__Proteobacteria;c__Deltaproteobacteria;o__Myxococcales	k__Bacteria;p__Proteobacteria;c__Deltaproteobacteria;o__Myxococcales	Myxococcales bacterium MAG06
	MAG07	78.99	9.18	2458192	181	14741	58391	k__Bacteria;p__Proteobacteria;c__Alphaproteobacteria;o__Sphingomonadales	k__Bacteria;p__Proteobacteria;c__Alphaproteobacteria;o__Sphingomonadales	k__Bacteria;p__Proteobacteria;c__Alphaproteobacteria;o__Sphingomonadales;f__Sphingomonadaceae	k__Bacteria;p__Proteobacteria;c__Alphaproteobacteria;o__Sphingomonadales	Sphingomonadales bacterium MAG07
	MAG08	75.53	0.29	1957883	110	23047	146583	k__Bacteria;p__Proteobacteria;c__Alphaproteobacteria;o__Sphingomonadales	k__Bacteria;p__Proteobacteria;c__Alphaproteobacteria;o__Sphingomonadales	k__Bacteria;p__Proteobacteria;c__Alphaproteobacteria;o__Sphingomonadales;f__Sphingomonadaceae	k__Bacteria;p__Proteobacteria;c__Alphaproteobacteria;o__Sphingomonadales	Sphingomonadales bacterium MAG08
	MAG09	83.3	4.93	2879008	95	50002	125641	k__Bacteria;p__Proteobacteria;c__Alphaproteobacteria	k__Bacteria;p__Proteobacteria;c__Alphaproteobacteria;o__Rhizobiales	k__Bacteria;p__Proteobacteria;c__Alphaproteobacteria	k__Bacteria;p__Proteobacteria;c__Alphaproteobacteria	Alphaproteobacteria bacterium MAG09
	MAG10	82.37	8.41	2484089	85	36252	120244	k__Bacteria;p__Proteobacteria;c__Alphaproteobacteria;o__Sphingomonadales	k__Bacteria;p__Proteobacteria;c__Alphaproteobacteria;o__Sphingomonadales	k__Bacteria;p__Proteobacteria;c__Alphaproteobacteria;o__Sphingomonadales;f__Sphingomonadaceae	k__Bacteria;p__Proteobacteria;c__Alphaproteobacteria;o__Sphingomonadales	Sphingomonadales bacterium MAG10
	MAG11	92.57	2.73	2330689	49	75546	195718	k__Bacteria;p__Proteobacteria;c__Alphaproteobacteria;o__Sphingomonadales	k__Bacteria;p__Proteobacteria;c__Alphaproteobacteria;o__Sphingomonadales	k__Bacteria;p__Proteobacteria;c__Alphaproteobacteria;o__Sphingomonadales;f__Sphingomonadaceae	k__Bacteria;p__Proteobacteria;c__Alphaproteobacteria;o__Sphingomonadales	Sphingomonadales bacterium MAG11
	MAG12	95.69	2.25	2642905	30	172085	360341	k__Bacteria;p__Proteobacteria;c__Alphaproteobacteria;o__Sphingomonadales	k__Bacteria;p__Proteobacteria;c__Alphaproteobacteria;o__Sphingomonadales	k__Bacteria;p__Proteobacteria;c__Alphaproteobacteria;o__Sphingomonadales;f__Sphingomonadaceae	k__Bacteria;p__Proteobacteria;c__Alphaproteobacteria;o__Sphingomonadales	Sphingomonadales bacterium MAG12
	MAG13	78.23	2.95	4339880	126	52332	140013	k__Bacteria;p__Proteobacteria;c__Alphaproteobacteria	k__Bacteria;p__Proteobacteria;c__Alphaproteobacteria;o__Rhizobiales	k__Bacteria;p__Proteobacteria;c__Alphaproteobacteria;o__Rhizobiales;f__Bradyrhizobiaceae	k__Bacteria;p__Proteobacteria;c__Alphaproteobacteria	Alphaproteobacteria bacterium MAG13
	MAG14	84.35	0.74	2201642	71	50563	132527	k__Bacteria;p__Proteobacteria;c__Alphaproteobacteria;o__Sphingomonadales	k__Bacteria;p__Proteobacteria;c__Alphaproteobacteria;o__Sphingomonadales	k__Bacteria;p__Proteobacteria;c__Alphaproteobacteria;o__Sphingomonadales;f__Sphingomonadaceae	k__Bacteria;p__Proteobacteria;c__Alphaproteobacteria;o__Sphingomonadales	Sphingomonadales bacterium MAG14
	MAG15	71.29	4.52	1873354	178	11407	33049	k__Bacteria;p__Proteobacteria;c__Alphaproteobacteria;o__Rhizobiales	k__Bacteria;p__Proteobacteria;c__Alphaproteobacteria;o__Rhizobiales	k__Bacteria;p__Proteobacteria;c__Alphaproteobacteria;o__Rhizobiales	k__Bacteria;p__Proteobacteria;c__Alphaproteobacteria;o__Rhizobiales	Rhizobiales bacterium MAG15
	MAG16	79.47	5	3774272	133	53192	128793	k__Bacteria;p__Proteobacteria;c__Alphaproteobacteria	k__Bacteria;p__Proteobacteria;c__Alphaproteobacteria;o__Rhizobiales	k__Bacteria;p__Proteobacteria;c__Alphaproteobacteria	k__Bacteria;p__Proteobacteria;c__Alphaproteobacteria	Alphaproteobacteria bacterium MAG16
	MAG17	73.93	0.88	5125768	152	53860	148507	k__Bacteria;p__Acidobacteria	k__Bacteria;p__Acidobacteria;c__Acidobacteriia;o__Acidobacteriales	k__Bacteria;p__Acidobacteria;c__Solibacteres;o__Solibacterales;f__Solibacteraceae;g__Candidatus Solibacter;s__Candidatus Solibacter usitatus	k__Bacteria;p__Acidobacteria	Acidobacteria bacterium MAG17
	MAG18	82.6	9.4	4844729	191	36908	94572	k__Bacteria;p__Acidobacteria	k__Bacteria;p__Acidobacteria;c__Acidobacteriia;o__Acidobacteriales	k__Bacteria;p__Acidobacteria;c__Acidobacteriia;o__Acidobacteriales;f__Acidobacteriaceae;g__Candidatus Koribacter;s__Candidatus Koribacter versatilis	k__Bacteria;p__Acidobacteria	Acidobacteria bacterium MAG18
	MAG19	82.13	10	5879831	324	25072	89959	k__Bacteria;p__Acidobacteria	k__Bacteria;p__Acidobacteria;c__Acidobacteriia;o__Acidobacteriales	k__Bacteria;p__Acidobacteria;c__Acidobacteriia;o__Acidobacteriales;f__Acidobacteriaceae;g__Candidatus Koribacter;s__Candidatus Koribacter versatilis	k__Bacteria;p__Acidobacteria	Acidobacteria bacterium MAG19
	MAG20	70.52	2.63	7616247	229	41026	149262	k__Bacteria;p__Acidobacteria	k__Bacteria;p__Acidobacteria;c__Acidobacteriia;o__Acidobacteriales	k__Bacteria;p__Acidobacteria;c__Solibacteres;o__Solibacterales;f__Solibacteraceae;g__Candidatus Solibacter;s__Candidatus Solibacter usitatus	k__Bacteria;p__Acidobacteria	Acidobacteria bacterium MAG20
	MAG21	95.73	2.56	4820439	82	93209	321263	k__Bacteria;p__Acidobacteria	k__Bacteria;p__Acidobacteria	k__Bacteria;p__Acidobacteria	k__Bacteria;p__Acidobacteria	Acidobacteria bacterium MAG21
	MAG22	71.65	8.82	3606103	215	23843	98997	k__Bacteria;p__Proteobacteria;c__Betaproteobacteria	k__Bacteria;p__Proteobacteria	k__Bacteria;p__Proteobacteria	k__Bacteria;p__Proteobacteria	Proteobacteria bacterium MAG22
	MAG23	85.02	4.74	2696351	127	28221	136396	k__Bacteria;p__Actinobacteria;c__Actinobacteria	k__Bacteria;p__Actinobacteria;c__Actinobacteria	k__Bacteria;p__Actinobacteria;c__Actinobacteria;o__Solirubrobacterales;f__Conexibacteraceae;g__Conexibacter;s__Conexibacter woesei	k__Bacteria;p__Actinobacteria;c__Actinobacteria	Actinobacteria bacterium MAG23
	MAG24	85.27	5.49	2476646	95	35595	89736	k__Bacteria;p__Actinobacteria;c__Actinobacteria	k__Bacteria;p__Actinobacteria;c__Actinobacteria	k__Bacteria;p__Actinobacteria;c__Actinobacteria;o__Solirubrobacterales;f__Conexibacteraceae;g__Conexibacter;s__Conexibacter woesei	k__Bacteria;p__Actinobacteria;c__Actinobacteria	Actinobacteria bacterium MAG24
	MAG25	76.24	1.71	2479210	52	57303	198116	k__Bacteria;p__Actinobacteria;c__Actinobacteria;o__Solirubrobacterales	k__Bacteria;p__Actinobacteria;c__Actinobacteria;o__Solirubrobacterales	k__Bacteria;p__Actinobacteria;c__Actinobacteria;o__Solirubrobacterales;f__Conexibacteraceae;g__Conexibacter;s__Conexibacter woesei	k__Bacteria;p__Actinobacteria;c__Actinobacteria;o__Solirubrobacterales	Solirubrobacterales bacterium MAG25
	MAG26	77.82	2.73	2327434	119	27765	77869	k__Bacteria;p__Actinobacteria;c__Actinobacteria	k__Bacteria;p__Actinobacteria;c__Actinobacteria	k__Bacteria;p__Actinobacteria;c__Actinobacteria;o__Solirubrobacterales;f__Conexibacteraceae;g__Conexibacter;s__Conexibacter woesei	k__Bacteria;p__Actinobacteria;c__Actinobacteria	Actinobacteria bacterium MAG26
	MAG27	74.53	2.3	2564328	150	22219	72243	k__Bacteria;p__Actinobacteria;c__Actinobacteria	k__Bacteria;p__Actinobacteria;c__Actinobacteria	k__Bacteria;p__Actinobacteria;c__Actinobacteria;o__Solirubrobacterales;f__Conexibacteraceae;g__Conexibacter;s__Conexibacter woesei	k__Bacteria;p__Actinobacteria;c__Actinobacteria	Actinobacteria bacterium MAG27
	MAG28	77.95	5.46	2825590	216	16075	63733	k__Bacteria;p__Actinobacteria;c__Actinobacteria	k__Bacteria;p__Actinobacteria;c__Actinobacteria	k__Bacteria;p__Actinobacteria;c__Actinobacteria;o__Solirubrobacterales;f__Conexibacteraceae;g__Conexibacter;s__Conexibacter woesei	k__Bacteria;p__Actinobacteria;c__Actinobacteria	Actinobacteria bacterium MAG28
	MAG29	89.66	1.72	4160920	157	39203	280649	k__Bacteria;p__Actinobacteria;c__Actinobacteria	k__Bacteria;p__Actinobacteria;c__Actinobacteria	k__Bacteria;p__Actinobacteria;c__Actinobacteria;o__Solirubrobacterales;f__Conexibacteraceae;g__Conexibacter	k__Bacteria;p__Actinobacteria;c__Actinobacteria	Actinobacteria bacterium MAG29
	MAG30	86.07	9.4	4163469	324	15450	65210	k__Bacteria	k__Bacteria;p__Acidobacteria	k__Bacteria;p__Acidobacteria (putative)	k__Bacteria;p__Acidobacteria	Acidobacteria bacterium MAG30
	MAG31	79.75	3.42	3313447	243	16410	50025	k__Bacteria	k__Bacteria;p__Acidobacteria	k__Bacteria;p__Acidobacteria (putative)	k__Bacteria;p__Acidobacteria	Acidobacteria bacterium MAG31
	MAG32	80.35	7.7	3076351	226	15096	58048	k__Bacteria	k__Bacteria;p__Verrucomicrobia;c__Verrucomicrobiae;o__Verrucomicrobiales;f__Verrucomicrobiaceae	k__Bacteria;p__Verrucomicrobia	k__Bacteria;p__Verrucomicrobia	Verrucomicrobia bacterium MAG32
	MAG33	75.81	5.15	4760843	294	21008	153892	k__Bacteria;p__Bacteroidetes;c__Sphingobacteriia;o__Sphingobacteriales	k__Bacteria;p__Bacteroidetes;c__Sphingobacteriia;o__Sphingobacteriales;f__Chitinophagaceae	k__Bacteria;p__Bacteroidetes;c__Sphingobacteriia;o__Sphingobacteriales;f__Chitinophagaceae;g__Chitinophaga;s__Chitinophaga pinensis	k__Bacteria;p__Bacteroidetes;c__Sphingobacteriia;o__Sphingobacteriales	Sphingobacteriales bacterium MAG33
	MAG34	79.37	3.69	3790553	282	16291	62732	k__Bacteria;p__Bacteroidetes;c__Sphingobacteriia;o__Sphingobacteriales	k__Bacteria;p__Bacteroidetes;c__Sphingobacteriia;o__Sphingobacteriales;f__Chitinophagaceae	k__Bacteria;p__Bacteroidetes;c__Sphingobacteriia;o__Sphingobacteriales;f__Chitinophagaceae;g__Chitinophaga;s__Chitinophaga pinensis	k__Bacteria;p__Bacteroidetes;c__Sphingobacteriia;o__Sphingobacteriales	Sphingobacteriales bacterium MAG34
	MAG35	71.04	3.88	3206642	221	19393	129383	k__Archaea	k__Archaea;p__Thaumarchaeota;c__Nitrosopumilales;o__Nitrosopumilales	k__Archaea;p__Thaumarchaeota	k__Archaea;p__Thaumarchaeota	Thaumarchaeota bacterium MAG35
	MAG36	80.93	0.94	4500306	311	17445	76734	k__Bacteria;p__Bacteroidetes;c__Flavobacteriia;o__Flavobacteriales;f__Flavobacteriaceae;g__Flavobacterium	k__Bacteria;p__Bacteroidetes;c__Flavobacteriia;o__Flavobacteriales;f__Flavobacteriaceae;g__Flavobacterium	k__Bacteria;p__Bacteroidetes;c__Flavobacteriia;o__Flavobacteriales;f__Flavobacteriaceae;g__Flavobacterium	k__Bacteria;p__Bacteroidetes;c__Flavobacteriia;o__Flavobacteriales;f__Flavobacteriaceae;g__Flavobacterium	Flavobacterium bacterium MAG36
	MAG37	76.56	3.37	4768349	150	44718	151566	k__Bacteria;p__Bacteroidetes;c__Sphingobacteriia;o__Sphingobacteriales	k__Bacteria;p__Bacteroidetes;c__Sphingobacteriia;o__Sphingobacteriales;f__Chitinophagaceae	k__Bacteria;p__Bacteroidetes;c__Sphingobacteriia;o__Sphingobacteriales;f__Chitinophagaceae;g__Chitinophaga;s__Chitinophaga pinensis	k__Bacteria;p__Bacteroidetes;c__Sphingobacteriia;o__Sphingobacteriales	Sphingobacteriales bacterium MAG37
	MAG38	87.68	2.33	4243329	165	36981	143517	k__Bacteria;p__Bacteroidetes;c__Sphingobacteriia;o__Sphingobacteriales	k__Bacteria;p__Bacteroidetes;c__Sphingobacteriia;o__Sphingobacteriales;f__Chitinophagaceae	k__Bacteria;p__Bacteroidetes;c__Sphingobacteriia;o__Sphingobacteriales;f__Chitinophagaceae;g__Chitinophaga;s__Chitinophaga pinensis	k__Bacteria;p__Bacteroidetes;c__Sphingobacteriia;o__Sphingobacteriales	Sphingobacteriales bacterium MAG38
	MAG39	92	7.53	5598056	223	43242	164674	k__Bacteria;p__Bacteroidetes;c__Sphingobacteriia;o__Sphingobacteriales	k__Bacteria;p__Bacteroidetes;c__Sphingobacteriia;o__Sphingobacteriales;f__Chitinophagaceae	k__Bacteria;p__Bacteroidetes;c__Sphingobacteriia;o__Sphingobacteriales;f__Chitinophagaceae;g__Chitinophaga;s__Chitinophaga pinensis	k__Bacteria;p__Bacteroidetes;c__Sphingobacteriia;o__Sphingobacteriales	Sphingobacteriales bacterium MAG39
	MAG40	90.1	1.62	2515300	156	19202	74879	k__Bacteria;p__Proteobacteria;c__Gammaproteobacteria;o__Xanthomonadales	k__Bacteria;p__Proteobacteria;c__Gammaproteobacteria;o__Xanthomonadales;f__Xanthomonadaceae;g__Luteimonas	k__Bacteria;p__Proteobacteria;c__Gammaproteobacteria;o__Xanthomonadales;f__Xanthomonadaceae	k__Bacteria;p__Proteobacteria;c__Gammaproteobacteria;o__Xanthomonadales	Xanthomonadales bacterium MAG40
	MAG41	83.93	2.67	4703622	320	17099	90872	k__Bacteria;p__Proteobacteria;c__Alphaproteobacteria;o__Caulobacterales;f__Caulobacteraceae;g__Caulobacter	k__Bacteria;p__Proteobacteria;c__Alphaproteobacteria;o__Caulobacterales;f__Caulobacteraceae;g__Caulobacter	k__Bacteria;p__Proteobacteria;c__Alphaproteobacteria;o__Caulobacterales;f__Caulobacteraceae;g__Caulobacter;s__Caulobacter sp. K31	k__Bacteria;p__Proteobacteria;c__Alphaproteobacteria;o__Caulobacterales;f__Caulobacteraceae;g__Caulobacter	Caulobacter bacterium MAG41
	MAG42	96.49	2.05	4759903	150	49655	161903	k__Bacteria;p__Proteobacteria;c__Gammaproteobacteria;o__Xanthomonadales;f__Rhodanobacteraceae;g__Luteibacter;s__Luteibacter yeojuensis	k__Bacteria;p__Proteobacteria;c__Gammaproteobacteria;o__Xanthomonadales;f__Xanthomonadaceae	k__Bacteria;p__Proteobacteria;c__Gammaproteobacteria;o__Xanthomonadales;f__Xanthomonadaceae	k__Bacteria;p__Proteobacteria;c__Gammaproteobacteria;o__Xanthomonadales	Xanthomonadales bacterium MAG42
	MAG43	21	3.6	720102	75	10220	25506	k__Bacteria;p__RIF-CHLX	unclassified	k__Bacteria	k__Bacteria	MAG43
	MAG44	42.46	1.75	5545100	394	17010	75367	k__Bacteria;p__Proteobacteria;c__Gammaproteobacteria;o__Pseudomonadales;f__Pseudomonadaceae;g__Pseudomonas	k__Bacteria;p__Proteobacteria;c__Gammaproteobacteria;o__Pseudomonadales;f__Pseudomonadaceae;g__Pseudomonas	k__Bacteria;p__Proteobacteria;c__Gammaproteobacteria;o__Pseudomonadales;f__Pseudomonadaceae;g__Pseudomonas	k__Bacteria;p__Proteobacteria;c__Gammaproteobacteria;o__Pseudomonadales;f__Pseudomonadaceae;g__Pseudomonas	Pseudomonas bacterium MAG44
	MAG45	53.7	0.26	2937545	300	9987	43840	k__Bacteria;p__Proteobacteria;c__Betaproteobacteria;o__Burkholderiales;f__Oxalobacteraceae,g__Collimonas;s__Collimonas fungivorans	k__Bacteria;p__Proteobacteria;c__Betaproteobacteria;o__Burkholderiales;f__Oxalobacteraceae	k__Bacteria;p__Proteobacteria;c__Betaproteobacteria;o__Burkholderiales;f__Oxalobacteraceae,g__Collimonas;s__Collimonas fungivorans	k__Bacteria;p__Proteobacteria;c__Betaproteobacteria;o__Burkholderiales;f__Oxalobacteraceae	Oxalobacteraceae bacterium MAG45
	MAG46	29.31	0	2296373	288	7976	28056	k__Bacteria;p__Actinobacteria;c__Actinobacteria;o__Actinomycetales;f__Micrococcaceae;g__Arthrobacter	k__Bacteria;p__Actinobacteria;c__Actinobacteria;o__Actinomycetales;f__Micrococcaceae;g__Arthrobacter	k__Bacteria;p__Actinobacteria;c__Actinobacteria;o__Actinomycetales;f__Micrococcaceae;g__Arthrobacter;s__Arthrobacter sp. FB24	k__Bacteria;p__Actinobacteria;c__Actinobacteria;o__Actinomycetales;f__Micrococcaceae;g__Arthrobacter	Arthrobacter bacterium MAG46
	MAG47	43.1	4.31	3427104	171	40602	130018	k__Bacteria;p__Actinobacteria;c__Actinobacteria	k__Bacteria;p__Actinobacteria;c__Actinobacteria;o__Actinomycetales	k__Bacteria;p__Actinobacteria;c__Actinobacteria	k__Bacteria;p__Actinobacteria;c__Actinobacteria	Actinobacteria bacterium MAG47
	MAG48	36.68	0	2344217	232	10534	37513	k__Bacteria;p__Proteobacteria;c__Alphaproteobacteria;o__Rhizobiales;f__Bradyrhizobiaceae;g__Bradyrhizobium	k__Bacteria;p__Proteobacteria;c__Alphaproteobacteria;o__Rhizobiales	k__Bacteria;p__Proteobacteria;c__Alphaproteobacteria;o__Rhizobiales	k__Bacteria;p__Proteobacteria;c__Alphaproteobacteria;o__Rhizobiales	Rhizobiales bacterium MAG48
	MAG49	16.67	1.72	1352035	174	7628	16410	k__Bacteria;p__Proteobacteria;c__Alphaproteobacteria;o__Rhizobiales	k__Bacteria;p__Proteobacteria;c__Alphaproteobacteria;o__Rhodospirillales;f__Acetobacteraceae	k__Bacteria;p__Proteobacteria;c__Alphaproteobacteria	k__Bacteria;p__Proteobacteria;c__Alphaproteobacteria	Alphaproteobacteria bacterium MAG49
	MAG50	47.87	4.88	3133028	159	26877	139046	k__Bacteria;p__Proteobacteria;c__Betaproteobacteria	k__Bacteria;p__Proteobacteria	k__Bacteria;p__Proteobacteria;c__Gammaproteobacteria	k__Bacteria;p__Proteobacteria	Proteobacteria bacterium MAG50
	MAG51	8.33	0	305896	31	9195	33836	k__Bacteria;p__Proteobacteria	unclassified	k__Bacteria;p__Proteobacteria;c__Betaproteobacteria	k__Bacteria;p__Proteobacteria	Proteobacteria bacterium MAG51
	MAG52	23.34	2.56	1399103	199	6656	18013	k__Bacteria	k__Bacteria;p__Acidobacteria	k__Bacteria	k__Bacteria	MAG52
	MAG53	66.49	3.55	2311629	140	20707	56192	k__Bacteria;p__Proteobacteria;c__Alphaproteobacteria;o__Rhizobiales	k__Bacteria;p__Proteobacteria;c__Alphaproteobacteria;o__Rhizobiales;f__Hyphomicrobiaceae	k__Bacteria;p__Proteobacteria;c__Alphaproteobacteria;o__Rhizobiales	k__Bacteria;p__Proteobacteria;c__Alphaproteobacteria;o__Rhizobiales	Rhizobiales bacterium MAG53
	MAG54	31.03	3.45	1775464	122	18589	59530	k__Bacteria;p__Proteobacteria;c__Alphaproteobacteria;o__Rhizobiales;f__Bradyrhizobiaceae;g__Bradyrhizobium	k__Bacteria;p__Proteobacteria;c__Alphaproteobacteria;o__Rhizobiales;f__Bradyrhizobiaceae;g__Bradyrhizobium	k__Bacteria;p__Proteobacteria;c__Alphaproteobacteria;o__Rhizobiales;f__Bradyrhizobiaceae	k__Bacteria;p__Proteobacteria;c__Alphaproteobacteria;o__Rhizobiales;f__Bradyrhizobiaceae	Bradyrhizobiaceae bacterium MAG54
