# Supplementary material for: Genome-Resolved Proteomic Stable Isotope Probing of Soil Microbial Communities Using 13CO2 and 13C-Methanol
Source: Front Microbiol. 2019 Dec 6;10:2706. doi: 10.3389/fmicb.2019.02706 (PMC6908837; doi:10.3389/fmicb.2019.02706)
Supplement: Supplementary file 4 [file Table_4.XLSX]

## Sheet: Sheet1
	Supplementary Table 4: 13C-labeled proteins/protein groups identified from the 13C-methanol SIP experiment
	Protein ID	Day-3												Day-8												Protein Description
		Rep 1				Rep 2				Rep 3				Rep 1				Rep 2				Rep 3
		13C atom%	Labeled peptide sequence	Raw filename	Scan number	13C atom%	Labeled peptide sequence	Raw filename	Scan number	13C atom%	Labeled peptide sequence	Raw filename	Scan number	13C atom%	Labeled peptide sequence	Raw filename	Scan number	13C atom%	Labeled peptide sequence	Raw filename	Scan number	13C atom%	Labeled peptide sequence	File name	Scan number
	scaff_0000000034_98	-	-	-	-	-	-	-	-	-	-	-	-	-	-	-	-	-	-	-	-	54	AFAVQSMVGELAHATGR	Isolife_MeSIP_Day8Rep3_Elite_SIP_Run1_09.raw	12544	Membrane-bound aldehyde dehydrogenase [pyrroloquinoline-quinone]
	scaff_0000000132_40	97	DGSLAWK	Isolife_MeSIP_Day3Rep1_Elite_SIP_Run1_01.raw	5343	98	DGSLAWK	Isolife_MeSIP_Day3Rep2_Elite_SIP_Run1_02.raw	5460	98	DGSLAWK	Isolife_MeSIP_Day3Rep3_Elite_SIP_Run1_02.raw	5660	98	DGSLAWK	Isolife_MeSIP_Day8Rep1_Elite_SIP_Run1_01.raw	4915	97	DGSLAWK	Isolife_MeSIP_Day8Rep2_Elite_SIP_Run1_04.raw	5133	98	DGSLAWK	Isolife_MeSIP_Day8Rep3_Elite_SIP_Run1_01.raw	6002	Threonine-tRNA ligase
	scaff_0000001175_15	93	IAGQKPVVTK	Isolife_MeSIP_Day3Rep1_Elite_SIP_Run1_10.raw	3374	-	-	-	-	93	IAGQKPVVTK	Isolife_MeSIP_Day3Rep3_Elite_SIP_Run1_10.raw	3253	-	-	-	-	-	-	-	-	-	-	-	-	50S ribosomal protein L5
	{scaff_0000001845_16,scaff_0000120363_3}	-	-	-	-	-	-	-	-	-	-	-	-	-	-	-	-	83	VFLHQADTTLVALDAK	Isolife_MeSIP_Day8Rep2_Elite_SIP_Run1_06.raw	9282	-	-	-	-	XoxF-type methanol dehydrogenase
	scaff_0000002428_1	-	-	-	-	-	-	-	-	-	-	-	-	84	IFLHQADTSLVALDAK	Isolife_MeSIP_Day8Rep1_Elite_SIP_Run1_06.raw	9427	-	-	-	-	84	IFLHQADTSLVALDAK	Isolife_MeSIP_Day8Rep3_Elite_SIP_Run1_06.raw	9914	Not annotated
	{scaff_0000002489_1,scaff_0000155227_3}	-	-	-	-	-	-	-	-	-	-	-	-	95	LLDQGQAGDNVGVLLR	Isolife_MeSIP_Day8Rep1_Elite_SIP_Run1_03.raw	11117	-	-	-	-	95	LLDQGQAGDNVGVLLR	Isolife_MeSIP_Day8Rep3_Elite_SIP_Run1_02.raw	12618	Elongation factor Tu
	scaff_0000004331_10	-	-	-	-	-	-	-	-	-	-	-	-	-	-	-	-	74	LGAVNTNAPHIFK	Isolife_MeSIP_Day8Rep2_Elite_SIP_Run1_11.raw	6652	-	-	-	-	XoxF-type methanol dehydrogenase
	{scaff_0000004740_34,scaff_0000069445_1}	-	-	-	-	-	-	-	-	59	TTALGKPIGK	Isolife_MeSIP_Day3Rep3_Elite_SIP_Run1_10.raw	3722	-	-	-	-	-	-	-	-	-	-	-	-	XoxF-type methanol dehydrogenase
	scaff_0000012663_3	-	-	-	-	-	-	-	-	-	-	-	-	-	-	-	-	42	DDLLSINLK	Isolife_MeSIP_Day8Rep2_Elite_SIP_Run1_01.raw	10991	67	DDLLSINLK	Isolife_MeSIP_Day8Rep3_Elite_SIP_Run1_01.raw	12850	Malate dehydrogenase
																		70	DDLLSINLK	Isolife_MeSIP_Day8Rep2_Elite_SIP_Run1_01.raw	10983
	{scaff_0000019777_6,scaff_0000020255_12,scaff_0000023837_11,scaff_0000030299_4}	-	-	-	-	-	-	-	-	-	-	-	-	32	DDGALIVYSLK	Isolife_MeSIP_Day8Rep1_Elite_SIP_Run1_01.raw	10227	20	DDGALIVYSLK	Isolife_MeSIP_Day8Rep2_Elite_SIP_Run1_01.raw	10722	-	-	-	-	Alcohol dehydrogenase (azurin)
	{scaff_0000026292_6,scaff_0000045372_11,scaff_0000057685_5,scaff_0000072925_3,scaff_0000095437_4,scaff_0000100590_2}	-	-	-	-	-	-	-	-	-	-	-	-	95	PTINQLVR	Isolife_MeSIP_Day8Rep1_Elite_SIP_Run1_05.raw	6167	-	-	-	-	-	-	-	-	30S ribosomal protein S12
	scaff_0000032411_1	-	-	-	-	-	-	-	-	-	-	-	-	-	-	-	-	-	-	-	-	97	SHVAGIAMGLIK	Isolife_MeSIP_Day8Rep3_Elite_SIP_Run1_11.raw	8725	Exosome complex component Rrp41
	scaff_0000032941_13	95	DLDTGAVK	Isolife_MeSIP_Day3Rep1_Elite_SIP_Run1_01.raw	3123	98	DLDTGAVK	Isolife_MeSIP_Day3Rep2_Elite_SIP_Run1_01.raw	3030	94	DLDTGAVK	Isolife_MeSIP_Day3Rep3_Elite_SIP_Run1_01.raw	3031	-	-	-	-	-	-	-	-	96	DLDTGAVK	Isolife_MeSIP_Day8Rep3_Elite_SIP_Run1_01.raw	3473	XoxF-type methanol dehydrogenase
	scaff_0000066461_7	-	-	-	-	-	-	-	-	-	-	-	-	-	-	-	-	84	YNYEATK	Isolife_MeSIP_Day8Rep2_Elite_SIP_Run1_02.raw	3315	-	-	-	-	5:7:6:8-tetrahydromethanopterin hydro-lyase
	scaff_0000068234_5	-	-	-	-	79	TPSGIIGNVTTYEHR	Isolife_MeSIP_Day3Rep2_Elite_SIP_Run1_11.raw	9304	-	-	-	-	-	-	-	-	-	-	-	-	-	-	-	-	XoxF-type methanol dehydrogenase
	scaff_0000070881_15	-	-	-	-	95	LVSIAIPR	Isolife_MeSIP_Day3Rep2_Elite_SIP_Run1_07.raw	6899	-	-	-	-	-	-	-	-	-	-	-	-	-	-	-	-	50S ribosomal protein L5
	scaff_0000073426_7	-	-	-	-	-	-	-	-	-	-	-	-	95	GEAIDTIR	Isolife_MeSIP_Day8Rep1_Elite_SIP_Run1_02.raw	5047	-	-	-	-	94	GEAIDTIR	Isolife_MeSIP_Day8Rep3_Elite_SIP_Run1_01.raw	5223	Transaldolase
	scaff_0000082077_2	-	-	-	-	-	-	-	-	-	-	-	-	87	VIIENLLR	Isolife_MeSIP_Day8Rep1_Elite_SIP_Run1_04.raw	12420	-	-	-	-	-	-	-	-	Aconitate hydratase
	scaff_0000082651_1	29	TDLTVDTR	Isolife_MeSIP_Day3Rep1_Elite_SIP_Run1_01.raw	3596	-	-	-	-	-	-	-	-	-	-	-	-	-	-	-	-	-	-	-	-	Porin Omp2b
	{scaff_0000121738_2,scaff_0000146212_4}	-	-	-	-	98	VGIFGGAGVGK	Isolife_MeSIP_Day3Rep2_Elite_SIP_Run1_06.raw	7563	-	-	-	-	99	VGIFGGAGVGK	Isolife_MeSIP_Day8Rep1_Elite_SIP_Run1_05.raw	7436	97	VGIFGGAGVGK	Isolife_MeSIP_Day8Rep2_Elite_SIP_Run1_06.raw	7031	98	VGIFGGAGVGK	Isolife_MeSIP_Day8Rep3_Elite_SIP_Run1_05.raw	7963	F-ATPase subunit beta
	scaff_0000127167_4	55	VYALDLSQDNK	Isolife_MeSIP_Day3Rep1_Elite_SIP_Run1_02.raw	7735	55	VYALDLSQDNK	Isolife_MeSIP_Day3Rep2_Elite_SIP_Run1_02.raw	7219	59	VYALDLSQDNK	Isolife_MeSIP_Day3Rep3_Elite_SIP_Run1_02.raw	7271	72	VYALDLSQDNK	Isolife_MeSIP_Day8Rep1_Elite_SIP_Run1_02.raw	7024	58	VYALDLSQDNK	Isolife_MeSIP_Day8Rep2_Elite_SIP_Run1_02.raw	7052	59	VYALDLSQDNK	Isolife_MeSIP_Day8Rep3_Elite_SIP_Run1_02.raw	7795	XoxF-type methanol dehydrogenase
																		77	VNWTSGVDMDK	Isolife_MeSIP_Day8Rep2_Elite_SIP_Run1_02.raw	8140
	scaff_0000138535_1	-	-	-	-	-	-	-	-	-	-	-	-	96	DQQPAAYSPK	Isolife_MeSIP_Day8Rep1_Elite_SIP_Run1_02.raw	3283	95	DQQPAAYSPK	Isolife_MeSIP_Day8Rep2_Elite_SIP_Run1_02.raw	3345	95	DQQPAAYSPK	Isolife_MeSIP_Day8Rep3_Elite_SIP_Run1_01.raw	3269	XoxF-type methanol dehydrogenase
	Note: scaff_0000012663_3 and scaff_0000127167_4 had two isotopologue clusters with different 13C atom% in the Day-8 Rep 2 sample
