# Supplementary material for: Genome-Resolved Proteomic Stable Isotope Probing of Soil Microbial Communities Using 13CO2 and 13C-Methanol
Source: Front Microbiol. 2019 Dec 6;10:2706. doi: 10.3389/fmicb.2019.02706 (PMC6908837; doi:10.3389/fmicb.2019.02706)
Supplement: Supplementary file 5 [file Table_5.xlsx]

## Sheet: Z. mays T1_Rep1
Supplementary Table 5: Plant Proteins Identified from the Biological Replicate 1 of Z. mayes Rhizosphere Communities at Timepoint 1
ProteinID	Run1_UniquePeptideCounts	Run1_TotalPeptideCounts	Run1_UniqueSpectrumCounts	Run1_TotalSpectrumCounts	Run1_BalancedSpectrumCounts	Run1_NormalizedBalancedSpectrumCounts	ProteinDescription	TargetMatch
AC194039.4_FGP009	4	4	4	4	4	4	AC194039.4_FGP009 $ $ $ $ $ $ $ LOC_Os09g37020.1 $ $ expressed protein	T
AC197758.3_FGP004	6	10	6	10	10	10	AC197758.3_FGP004 $ 1.11.1.7 $ K00430 $ GO:0055114,GO:0020037,GO:0006979,GO:0004601 $ AT5G05340.1 $ $ Peroxidase superfamily protein $ LOC_Os11g02130.1 $ $ peroxidase precursor, putative, expressed	T
AC205413.4_FGP001	1	6	1	7	3.66667	3.67	AC205413.4_FGP001 $ 1.11.1.7 $ K00430 $ GO:0055114,GO:0020037,GO:0006979,GO:0004601 $ AT1G05260.1 $ RCI3,RCI3A $ Peroxidase superfamily protein $ LOC_Os05g04490.1 $ $ peroxidase precursor, putative, expressed	T
AC206425.3_FGP002	6	9	6	10	8	8	AC206425.3_FGP002 $ $ $ $ $ $ $ LOC_Os04g24478.1 $ $ jasmonate-induced protein, putative, expressed	T
AC211394.4_FGP004	5	5	5	5	5	5	AC211394.4_FGP004 $ 3.1.3.41,3.1.3.2,3.1.3.60 $ $ GO:0016787 $ AT5G34850.1 $ ATPAP26,PAP26 $ purple acid phosphatase 26 $ LOC_Os06g43640.2 $ $ Ser/Thr protein phosphatase family protein, putative, expressed	T
AC234201.1_FGP003	1	1	1	1	1	1	AC234201.1_FGP003 $ 1.8.3.5,1.8.3.6 $ K05906 $ GO:0055114,GO:0016491,GO:0001735 $ AT5G63910.1 $ FCLY $ farnesylcysteine lyase $ LOC_Os04g59630.1 $ $ prenylcysteine oxidase 1 precursor, putative, expressed	T
GRMZM2G000777_P01	2	2	2	2	2	2	GRMZM2G000777_P01 $ $ $ $ AT1G71730.1 $ $ $ LOC_Os05g08920.1 $ $ late embryogenesis abundant protein, putative, expressed	T
GRMZM2G002630_P01	1	2	1	2	2	2	GRMZM2G002630_P01 $ $ $ $ AT3G21380.1 $ $ Mannose-binding lectin superfamily protein $ LOC_Os12g14440.1 $ $ Jacalin-like lectin domain containing protein, putative, expressed	T
GRMZM2G005633_P02	8	12	12	24	18	18	GRMZM2G005633_P02 $ 3.2.1.14 $ K01183 $ GO:0008061,GO:0016998,GO:0006032,GO:0004568 $ AT3G54420.1 $ ATCHITIV,ATEP3,CHIV,EP3 $ homolog of carrot EP3-3 chitinase $ LOC_Os04g41680.1 $ $ CHIT3 - Chitinase family protein precursor, expressed	T
GRMZM2G006130_P04	3	4	3	4	4	4	GRMZM2G006130_P04 $ 3.2.1.55 $ K01209 $ GO:0046556,GO:0046373 $ AT3G10740.1 $ ARAF,ARAF1,ASD1,ATASD1 $ alpha-L-arabinofuranosidase 1 $ LOC_Os11g03730.1 $ $ alpha-N-arabinofuranosidase A, putative, expressed	T
GRMZM2G006841_P01	4	7	4	8	6	6	GRMZM2G006841_P01 $ $ $ $ $ $ $ LOC_Os04g24478.1 $ $ jasmonate-induced protein, putative, expressed	T
GRMZM2G008247_P01	4	17	4	20	11.25	11.25	GRMZM2G008247_P01 $ 3.2.1.182,3.2.1.21 $ K01188 $ GO:0005975,GO:0004553 $ AT5G44640.1 $ BGLU13 $ beta glucosidase 13 $ LOC_Os04g39880.1 $ $ Os4bglu12 - beta-glucosidase, exo-beta-glucanase, expressed	T
GRMZM2G008353_P01	3	3	7	7	7	7	GRMZM2G008353_P01 $ $ $ $ AT4G08950.1 $ EXO $ Phosphate-responsive 1 family protein $ LOC_Os06g11660.1 $ $ phosphate-induced protein 1 conserved region domain containing protein, expressed	T
GRMZM2G009282_P01	1	1	1	1	1	1	GRMZM2G009282_P01 $ 3.2.1.177,3.2.1.55,3.2.1.37 $ K15925 $ GO:0005975,GO:0004553 $ AT1G68560.1 $ ATXYL1,TRG1,XYL1 $ alpha-xylosidase 1 $ LOC_Os01g03950.1 $ $ glycosyl hydrolase, family 31, putative, expressed	T
GRMZM2G013201_P01	8	8	10	10	10	10	GRMZM2G013201_P01 $ $ $ $ AT1G17100.1 $ $ SOUL heme-binding family protein $ LOC_Os01g13420.1 $ $ SOUL heme-binding protein, putative, expressed	T
GRMZM2G015295_P01	1	2	1	2	2	2	GRMZM2G015295_P01 $ 3.3.1.1 $ K01251 $ GO:0055114,GO:0051287,GO:0006730,GO:0004013 $ AT4G13940.1 $ ATSAHH1,EMB1395,HOG1,MEE58,SAHH1 $ S-adenosyl-L-homocysteine hydrolase $ LOC_Os11g26850.2 $ $ erythronate-4-phosphate dehydrogenase, putative, expressed	T
GRMZM2G016890_P01	29	41	37	52	43.25	43.25	GRMZM2G016890_P01 $ 3.2.1.182,3.2.1.21 $ K01188 $ GO:0005975,GO:0004553 $ AT2G44450.1 $ BGLU15 $ beta glucosidase 15 $ LOC_Os04g39880.1 $ $ Os4bglu12 - beta-glucosidase, exo-beta-glucanase, expressed	T
GRMZM2G018275_P01	1	1	1	1	1	1	GRMZM2G018275_P01 $ $ $ GO:0005515 $ AT4G39730.1 $ $ Lipase/lipooxygenase, PLAT/LH2 family protein $ LOC_Os04g38390.1 $ $ wound/stress protein, putative, expressed	T
GRMZM2G019673_P01	3	3	3	3	3	3	GRMZM2G019673_P01 $ 3.2.1.51 $ K15923 $ $ AT4G34260.1 $ FUC95A $ 1,2-alpha-L-fucosidases $ LOC_Os10g19880.1 $ $ alpha-1,2-fucosidase, putative, expressed	T
GRMZM2G020146_P01	6	6	9	9	9	9	GRMZM2G020146_P01 $ 3.4.16.5 $ K16298 $ GO:0006508,GO:0004185 $ AT3G10410.1 $ CPY,SCPL49 $ SERINE CARBOXYPEPTIDASE-LIKE 49 $ LOC_Os02g02320.1 $ $ OsSCP6 - Putative Serine Carboxypeptidase homologue, expressed	T
GRMZM2G020423_P01	4	6	4	6	5	5	GRMZM2G020423_P01 $ $ $ $ $ $ $ LOC_Os04g24328.1 $ $ jasmonate-induced protein, putative, expressed	T
GRMZM2G020940_P01	2	3	2	3	3	3	GRMZM2G020940_P01 $ $ $ $ AT2G39050.1 $ $ hydroxyproline-rich glycoprotein family protein $ LOC_Os03g21040.2 $ $ stress responsive protein, putative, expressed	T
GRMZM2G022269_P01	1	8	1	9	1.16643	1.17	GRMZM2G022269_P01 $ 3.6.5.3 $ K02358 $ GO:0005525 $ AT4G02930.1 $ $ GTP binding Elongation factor Tu family protein $ LOC_Os03g63410.1 $ $ elongation factor Tu, putative, expressed	T
GRMZM2G022365_P01	1	1	1	1	1	1	GRMZM2G022365_P01 $ $ $ GO:0005634,GO:0003677 $ AT1G15340.1 $ MBD10 $ methyl-CPG-binding domain 10 $ LOC_Os12g42550.1 $ $ methyl-CpG binding domain containing protein, putative, expressed	T
GRMZM2G025441_P01	38	38	68	68	68	68	GRMZM2G025441_P01 $ 1.11.1.7 $ K00430 $ GO:0055114,GO:0020037,GO:0006979,GO:0004601 $ AT5G05340.1 $ $ Peroxidase superfamily protein $ LOC_Os07g47990.1 $ $ peroxidase precursor, putative, expressed	T
GRMZM2G025959_P01	1	2	1	2	2	2	GRMZM2G025959_P01 $ $ $ $ AT1G73040.1 $ $ Mannose-binding lectin superfamily protein $ LOC_Os12g14440.1 $ $ Jacalin-like lectin domain containing protein, putative, expressed	T
GRMZM2G029518_P01	1	1	4	4	4	4	GRMZM2G029518_P01 $ $ $ $ $ $ $ LOC_Os10g31540.1 $ $ glycine-rich cell wall structural protein 2 precursor, putative, expressed	T
GRMZM2G030312_P01	1	1	1	1	1	1	GRMZM2G030312_P01 $ $ K03687 $ GO:0051087,GO:0042803,GO:0006457,GO:0000774 $ AT4G26780.1 $ AR192 $ Co-chaperone GrpE family protein $ LOC_Os09g11250.1 $ $ co-chaperone GrpE protein, putative, expressed	T
GRMZM2G030717_P01	1	1	1	1	1	1	GRMZM2G030717_P01 $ $ $ $ AT2G31980.1 $ AtCYS2,CYS2 $ PHYTOCYSTATIN 2 $ LOC_Os01g68660.1 $ $ cysteine proteinase inhibitor precursor protein, putative, expressed	T
GRMZM2G030790_P01	5	7	7	9	8	8	GRMZM2G030790_P01 $ $ $ $ $ $ $ LOC_Os04g24469.1 $ $ jasmonate-induced protein, putative, expressed	T
GRMZM2G031572_P01	2	4	2	4	3	3	GRMZM2G031572_P01 $ 3.4.14.2 $ $ GO:0008236,GO:0006508 $ AT4G36195.3 $ $ Serine carboxypeptidase S28 family protein $ LOC_Os10g36760.1 $ $ OsProCP3 - Putative Lysosomal Pro-x Carboxypeptidase homologue, expressed	T
GRMZM2G032628_P01	1	1	1	1	1	1	GRMZM2G032628_P01 $ 2.4.1.18 $ K00700 $ GO:0043169,GO:0005975,GO:0003824,GO:0004553 $ AT5G03650.1 $ SBE2.2 $ starch branching enzyme 2.2 $ LOC_Os02g32660.1 $ $ 1,4-alpha-glucan-branching enzyme, chloroplast precursor, putative, expressed	T
GRMZM2G035636_P01	3	23	3	26	14.5	14.5	GRMZM2G035636_P01 $ 3.4.23.40 $ K08245 $ GO:0008430,GO:0006629,GO:0006508,GO:0004190 $ AT1G11910.1 $ APA1,ATAPA1 $ aspartic proteinase A1 $ LOC_Os05g49200.2 $ $ aspartic proteinase oryzasin-1 precursor, putative, expressed	T
GRMZM2G037327_P01	3	3	4	4	4	4	GRMZM2G037327_P01 $ $ K09873 $ GO:0016020,GO:0006810,GO:0005215 $ AT4G01470.1 $ ATTIP1.3,GAMMA-TIP3,TIP1;3 $ tonoplast intrinsic protein 1;3 $ LOC_Os10g35050.1 $ $ aquaporin protein, putative, expressed	T
GRMZM2G038281_P01	1	1	1	1	1	1	GRMZM2G038281_P01 $ 3.2.1.23 $ $ GO:0030246,GO:0005975,GO:0004553 $ AT5G63810.1 $ BGAL10 $ beta-galactosidase 10 $ LOC_Os01g65460.1 $ $ beta-galactosidase precursor, putative, expressed	T
GRMZM2G038636_P01	4	5	5	6	6	6	GRMZM2G038636_P01 $ 3.4.22.16 $ K01366 $ GO:0008234,GO:0006508 $ AT5G60360.1 $ AALP,ALP,SAG2 $ aleurain-like protease $ LOC_Os09g27030.2 $ $ oryzain gamma chain precursor, putative, expressed	T
GRMZM2G039381_P01	1	3	1	3	3	3	GRMZM2G039381_P01 $ $ $ GO:0009055 $ AT2G02850.1 $ ARPN $ plantacyanin $ LOC_Os03g63390.1 $ $ plastocyanin-like domain containing protein, putative, expressed	T
GRMZM2G040638_P01	4	4	5	5	5	5	GRMZM2G040638_P01 $ 1.11.1.7 $ K00430 $ GO:0055114,GO:0020037,GO:0006979,GO:0004601 $ AT1G05260.1 $ RCI3,RCI3A $ Peroxidase superfamily protein $ LOC_Os03g25330.1 $ $ peroxidase precursor, putative, expressed	T
GRMZM2G041356_P01	1	1	1	1	1	1	GRMZM2G041356_P01 $ 5.1.3.3 $ K01785 $ GO:0016853,GO:0005975 $ AT3G47800.1 $ $ Galactose mutarotase-like superfamily protein $ LOC_Os04g38530.1 $ $ aldose 1-epimerase, putative, expressed	T
GRMZM2G045596_P01	1	1	1	1	1	1	GRMZM2G045596_P01 $ 3.2.1.15 $ $ $ AT4G20050.1 $ QRT3 $ Pectin lyase-like superfamily protein $ LOC_Os04g52320.1 $ $ QRT3, putative, expressed	T
GRMZM2G045706_P01	2	5	2	5	5	5	GRMZM2G045706_P01 $ 3.4.22.33 $ $ GO:0008234,GO:0006508 $ AT5G45890.1 $ SAG12 $ senescence-associated gene 12 $ LOC_Os09g38920.1 $ $ thiol protease SEN102 precursor, putative, expressed	T
GRMZM2G047319_P01	43	46	75	78	78	78	GRMZM2G047319_P01 $ 3.4.14.10 $ $ GO:0006508,GO:0004252 $ AT3G14067.1 $ $ Subtilase family protein $ LOC_Os02g53860.1 $ $ OsSub22 - Putative Subtilisin homologue, expressed	T
GRMZM2G048073_P01	4	4	4	4	4	4	GRMZM2G048073_P01 $ 3.1.1.3 $ $ GO:0016788 $ AT4G28780.1 $ $ GDSL-like Lipase/Acylhydrolase superfamily protein $ LOC_Os06g50940.1 $ $ GDSL-like lipase/acylhydrolase, putative, expressed	T
GRMZM2G051630_P01	1	1	1	1	1	1	GRMZM2G051630_P01 $ $ K15104 $ $ AT5G19760.1 $ $ Mitochondrial substrate carrier family protein $ LOC_Os05g11780.1 $ $ mitochondrial carrier protein, putative, expressed	T
GRMZM2G051677_P02	1	1	1	1	1	1	GRMZM2G051677_P02 $ 2.7.1.4 $ K00847 $ $ AT4G10260.1 $ $ pfkB-like carbohydrate kinase family protein $ LOC_Os08g02120.1 $ $ kinase, pfkB family, putative, expressed	T
GRMZM2G051943_P01	14	18	21	33	27	27	GRMZM2G051943_P01 $ 3.2.1.14 $ K01183 $ GO:0008061,GO:0016998,GO:0006032,GO:0004568 $ AT3G54420.1 $ ATCHITIV,ATEP3,CHIV,EP3 $ homolog of carrot EP3-3 chitinase $ LOC_Os04g41680.1 $ $ CHIT3 - Chitinase family protein precursor, expressed	T
GRMZM2G053206_P01	13	13	20	20	20	20	GRMZM2G053206_P01 $ $ $ GO:0006508,GO:0004190 $ AT1G03230.1 $ $ Eukaryotic aspartyl protease family protein $ LOC_Os01g71070.1 $ $ xylanase inhibitor, putative, expressed	T
GRMZM2G053284_P01	1	15	1	15	5.66667	5.67	GRMZM2G053284_P01 $ $ K10355 $ $ AT5G09810.1 $ ACT7 $ actin 7 $ LOC_Os01g64630.1 $ $ actin, putative, expressed	T
GRMZM2G053299_P01	7	33	23	57	39.1667	39.17	GRMZM2G053299_P01 $ $ K10355 $ $ AT5G09810.1 $ ACT7 $ actin 7 $ LOC_Os03g61970.1 $ $ actin, putative, expressed	T
GRMZM2G055263_P01	1	1	1	1	1	1	GRMZM2G055263_P01 $ $ $ $ AT4G08250.1 $ $ GRAS family transcription factor $ LOC_Os03g15680.1 $ $ nodulation-signaling pathway 2 protein, putative, expressed	T
GRMZM2G058760_P01	5	7	6	8	8	8	GRMZM2G058760_P01 $ 1.18.1.2 $ K02641 $ GO:0055114,GO:0016491 $ AT4G05390.1 $ ATRFNR1,RFNR1 $ root FNR 1 $ LOC_Os03g57120.1 $ $ ferredoxin--NADP reductase, chloroplast precursor, putative, expressed	T
GRMZM2G059693_P01	38	38	47	47	47	47	GRMZM2G059693_P01 $ 3.1.1.3 $ $ GO:0006629 $ AT5G67050.1 $ $ alpha/beta-Hydrolases superfamily protein $ LOC_Os05g06140.1 $ $ lipase, putative, expressed	T
GRMZM2G060561_P02	2	2	2	2	2	2	GRMZM2G060561_P02 $ $ K03695 $ GO:0016887,GO:0005524,GO:0019538 $ AT2G25140.1 $ CLPB-M,CLPB4,HSP98.7 $ casein lytic proteinase B4 $ LOC_Os02g08490.1 $ $ chaperone protein clpB 1, putative, expressed	T
GRMZM2G060680_P01	3	3	3	3	3	3	GRMZM2G060680_P01 $ 3.4.23.12 $ $ GO:0006508,GO:0004190 $ AT2G03200.1 $ $ Eukaryotic aspartyl protease family protein $ LOC_Os05g31170.1 $ $ chloroplast nucleoid DNA binding protein, putative, expressed	T
GRMZM2G061088_P01	3	5	4	6	5	5	GRMZM2G061088_P01 $ 1.11.1.7 $ K00430 $ GO:0055114,GO:0020037,GO:0006979,GO:0004601 $ AT5G06730.1 $ $ Peroxidase superfamily protein $ LOC_Os01g22352.1 $ $ peroxidase precursor, putative, expressed	T
GRMZM2G061830_P02	1	1	1	1	1	1	GRMZM2G061830_P02 $ 1.6.2.2 $ K00326 $ GO:0055114,GO:0016491 $ AT5G20080.1 $ $ FAD/NAD(P)-binding oxidoreductase $ LOC_Os01g07910.1 $ $ NADH-cytochrome b5 reductase, putative, expressed	T
GRMZM2G063536_P01	53	63	110	130	120	120	GRMZM2G063536_P01 $ 3.2.2.22 $ $ GO:0030598,GO:0017148 $ $ $ $ LOC_Os01g07300.2 $ $ uncharacterized 50.6 kDa protein in the 5region of gyrA and gyrB, putative, expressed	T
GRMZM2G063896_P01	1	24	1	40	40	40	GRMZM2G063896_P01 $ $ K11254 $ $ AT3G53730.1 $ $ Histone superfamily protein $ LOC_Os03g02780.1 $ $ Core histone H2A/H2B/H3/H4 domain containing protein, putative, expressed	T
GRMZM2G064133_P01	2	2	2	2	2	2	GRMZM2G064133_P01 $ $ K03248 $ GO:0003676,GO:0005852,GO:0005737,GO:0003743 $ AT3G11400.1 $ ATEIF3G1,EIF3G1 $ eukaryotic translation initiation factor 3G1 $ LOC_Os02g54700.2 $ $ RNA recognition motif containing protein, putative, expressed	T
GRMZM2G065073_P02	3	3	3	3	3	3	GRMZM2G065073_P02 $ 2.3.2.2,3.4.19.13 $ K18592 $ GO:0006749,GO:0003840 $ AT4G39640.1 $ GGT1 $ gamma-glutamyl transpeptidase 1 $ LOC_Os04g38450.1 $ $ gamma-glutamyltranspeptidase 1 precursor, putative, expressed	T
GRMZM2G065585_P01	5	5	6	6	6	6	GRMZM2G065585_P01 $ 3.2.1.39 $ $ GO:0005975,GO:0004553 $ AT4G16260.1 $ $ Glycosyl hydrolase superfamily protein $ LOC_Os01g71340.1 $ $ glycosyl hydrolases family 17, putative, expressed	T
GRMZM2G065757_P01	3	23	6	29	17.5	17.5	GRMZM2G065757_P01 $ 3.4.23.40 $ K08245 $ GO:0006629,GO:0006508,GO:0004190 $ AT1G11910.1 $ APA1,ATAPA1 $ aspartic proteinase A1 $ LOC_Os05g49200.1 $ $ aspartic proteinase oryzasin-1 precursor, putative, expressed	T
GRMZM2G066996_P01	18	20	20	22	21	21	GRMZM2G066996_P01 $ $ K13963 $ GO:0005615 $ AT1G47710.1 $ $ Serine protease inhibitor (SERPIN) family protein $ LOC_Os03g41438.1 $ $ serpin domain containing protein, putative, expressed	T
GRMZM2G067225_P01	54	96	102	194	194	194	GRMZM2G067225_P01 $ 4.2.1.92 $ K01723 $ GO:0055114,GO:0020037,GO:0016705,GO:0005506 $ AT5G42650.1 $ AOS,CYP74A,DDE2 $ allene oxide synthase $ LOC_Os03g12500.1 $ $ cytochrome P450, putative, expressed	T
GRMZM2G068455_P02	1	10	1	17	6.33333	6.33	GRMZM2G068455_P02 $ 1.1.1.37 $ K00026 $ GO:0055114,GO:0016616,GO:0006694,GO:0003854,GO:0019752 $ AT3G47520.1 $ MDH $ malate dehydrogenase $ LOC_Os08g33720.1 $ $ lactate/malate dehydrogenase, putative, expressed	T
GRMZM2G073465_P03	3	4	3	4	4	4	GRMZM2G073465_P03 $ 3.4.22.14 $ $ GO:0008234,GO:0006508 $ AT1G47128.1 $ RD21,RD21A $ Granulin repeat cysteine protease family protein $ LOC_Os04g57440.1 $ $ oryzain beta chain precursor, putative, expressed	T
GRMZM2G073950_P01	2	2	2	2	2	2	GRMZM2G073950_P01 $ 3.5.1.53 $ K12251 $ GO:0016810,GO:0006807 $ AT2G27450.1 $ ATNLP1,CPA,NLP1 $ nitrilase-like protein 1 $ LOC_Os02g33080.1 $ $ N-carbamoylputrescine amidase, putative, expressed	T
GRMZM2G074781_P01	1	4	1	4	4	4	GRMZM2G074781_P01 $ 3.2.1.1 $ K01176 $ GO:0043169,GO:0005975,GO:0003824,GO:0005509,GO:0004556 $ AT4G25000.1 $ AMY1,ATAMY1 $ alpha-amylase-like $ LOC_Os06g49970.2 $ $ alpha-amylase precursor, putative, expressed	T
GRMZM2G075290_P01	4	4	5	5	5	5	GRMZM2G075290_P01 $ $ $ $ AT3G62730.1 $ $ $ LOC_Os03g22470.1 $ $ desiccation-related protein PCC13-62 precursor, putative, expressed	T
GRMZM2G080839_P01	7	7	11	11	11	11	GRMZM2G080839_P01 $ 1.3.3.8 $ $ GO:0055114,GO:0050660,GO:0016491 $ AT5G44400.1 $ $ FAD-binding Berberine family protein $ LOC_Os06g35700.1 $ $ reticuline oxidase-like protein precursor, putative, expressed	T
GRMZM2G082087_P02	1	3	1	3	3	3	GRMZM2G082087_P02 $ 1.3.1.42 $ K05894 $ GO:0055114,GO:0016491,GO:0010181 $ AT2G06050.3 $ DDE1,OPR3 $ oxophytodienoate-reductase 3 $ LOC_Os08g35740.1 $ $ 12-oxophytodienoate reductase, putative, expressed	T
GRMZM2G082502_P01	1	3	1	3	2	2	GRMZM2G082502_P01 $ 3.4.14.2 $ $ GO:0008236,GO:0006508 $ AT4G36195.1 $ $ Serine carboxypeptidase S28 family protein $ LOC_Os10g36780.1 $ $ OsProCP4 - Putative Lysosomal Pro-x Carboxypeptidase homologue, expressed	T
GRMZM2G082823_P01	4	9	7	12	9.5	9.5	GRMZM2G082823_P01 $ $ $ GO:0005515 $ AT1G12040.1 $ LRX1 $ leucine-rich repeat/extensin 1 $ LOC_Os02g04540.1 $ $ retrotransposon protein, putative, unclassified, expressed	T
GRMZM2G085924_P01	2	2	2	2	2	2	GRMZM2G085924_P01 $ $ $ GO:0046983,GO:0008171 $ AT4G35150.1 $ $ O-methyltransferase family protein $ LOC_Os11g20090.1 $ $ O-methyltransferase, putative, expressed	T
GRMZM2G085967_P03	5	5	5	5	5	5	GRMZM2G085967_P03 $ 1.11.1.7 $ K00430 $ GO:0055114,GO:0020037,GO:0006979,GO:0004601 $ AT1G05260.1 $ RCI3,RCI3A $ Peroxidase superfamily protein $ LOC_Os06g46799.1 $ $ peroxidase precursor, putative, expressed	T
GRMZM2G089713_P04	4	4	4	4	4	4	GRMZM2G089713_P04 $ 2.4.1.13 $ K00695 $ GO:0016157,GO:0005985 $ AT3G43190.1 $ ATSUS4,SUS4 $ sucrose synthase 4 $ LOC_Os06g09450.8 $ $ sucrose synthase, putative, expressed	T
GRMZM2G089982_P01	2	2	2	2	2	2	GRMZM2G089982_P01 $ 1.11.1.7 $ K00430 $ GO:0055114,GO:0020037,GO:0006979,GO:0004601 $ AT5G66390.1 $ $ Peroxidase superfamily protein $ LOC_Os01g15830.1 $ $ peroxidase precursor, putative, expressed	T
GRMZM2G090177_P01	1	1	1	1	1	1	GRMZM2G090177_P01 $ $ $ GO:0005515 $ AT5G23950.1 $ $ Calcium-dependent lipid-binding (CaLB domain) family protein $ LOC_Os08g44850.1 $ $ C2 domain containing protein, putative, expressed	T
GRMZM2G090245_P01	1	4	1	4	4	4	GRMZM2G090245_P01 $ $ $ $ AT1G72610.1 $ ATGER1,GER1,GLP1 $ germin-like protein 1 $ LOC_Os04g22080.1 $ $ retrotransposon protein, putative, unclassified, expressed	T
GRMZM2G091481_P01	4	4	4	4	4	4	GRMZM2G091481_P01 $ 5.3.4.1 $ K09580 $ GO:0009306,GO:0005788,GO:0045454 $ AT1G21750.1 $ ATPDI5,ATPDIL1-1,PDI5,PDIL1-1 $ PDI-like 1-1 $ LOC_Os11g09280.1 $ $ OsPDIL1-1 protein disulfide isomerase PDIL1-1, expressed	T
GRMZM2G092474_P01	14	14	24	24	24	24	GRMZM2G092474_P01 $ $ $ $ AT4G11650.1 $ ATOSM34,OSM34 $ osmotin 34 $ LOC_Os12g43490.1 $ $ thaumatin, putative, expressed	T
GRMZM2G093761_P04	5	8	11	15	13	13	GRMZM2G093761_P04 $ $ $ $ AT3G11780.1 $ $ MD-2-related lipid recognition domain-containing protein / ML domain-containing protein $ LOC_Os07g06590.1 $ $ ML domain protein, putative, expressed	T
GRMZM2G098298_P01	5	5	5	5	5	5	GRMZM2G098298_P01 $ 3.4.22.41 $ K01373 $ GO:0008234,GO:0006508 $ AT4G39090.1 $ RD19,RD19A $ Papain family cysteine protease $ LOC_Os02g27030.1 $ $ cysteine proteinase 1 precursor, putative, expressed	T
GRMZM2G099678_P01	2	2	2	2	2	2	GRMZM2G099678_P01 $ 3.2.2.16 $ $ GO:0009116,GO:0003824 $ AT4G28940.1 $ $ Phosphorylase superfamily protein $ LOC_Os01g12940.1 $ $ phosphorylase domain containing protein, putative, expressed	T
GRMZM2G099765_P01	5	5	6	6	6	6	GRMZM2G099765_P01 $ 3.4.22.14 $ K16292 $ GO:0008234,GO:0006508 $ AT5G50260.1 $ $ Cysteine proteinases superfamily protein $ LOC_Os11g14900.1 $ $ thiol protease SEN102 precursor, putative, expressed	T
GRMZM2G100511_P01	3	3	3	3	3	3	GRMZM2G100511_P01 $ $ K17732 $ $ AT3G02090.1 $ MPPBETA $ Insulinase (Peptidase family M16) protein $ LOC_Os03g11410.1 $ $ mitochondrial-processing peptidase subunit, mitochondrial precursor, putative, expressed	T
GRMZM2G102499_P02	1	10	1	11	6.5	6.5	GRMZM2G102499_P02 $ $ K06630 $ GO:0019904 $ AT3G02520.1 $ GF14 NU,GRF7 $ general regulatory factor 7 $ LOC_Os04g38870.4 $ $ 14-3-3 protein, putative, expressed	T
GRMZM2G103342_P01	45	47	78	80	78.6667	78.67	GRMZM2G103342_P01 $ 1.11.1.7 $ K00430 $ GO:0055114,GO:0020037,GO:0006979,GO:0004601 $ AT1G71695.1 $ $ Peroxidase superfamily protein $ LOC_Os01g73170.1 $ $ peroxidase precursor, putative, expressed	T
GRMZM2G103512_P01	15	26	22	37	29.5	29.5	GRMZM2G103512_P01 $ $ $ $ AT1G09560.1 $ GLP5 $ germin-like protein 5 $ LOC_Os01g18170.1 $ $ Cupin domain containing protein, expressed	T
GRMZM2G103526_P01	1	1	1	1	1	1	GRMZM2G103526_P01 $ 3.1.3.2 $ $ GO:0003993 $ AT4G29260.1 $ $ HAD superfamily, subfamily IIIB acid phosphatase $ LOC_Os06g36400.1 $ $ HAD superfamily phosphatase, putative, expressed	T
GRMZM2G104394_P01	8	10	13	15	14	14	GRMZM2G104394_P01 $ 1.11.1.7 $ K00430 $ GO:0055114,GO:0020037,GO:0006979,GO:0004601 $ AT4G11290.1 $ $ Peroxidase superfamily protein $ LOC_Os01g22230.1 $ $ peroxidase precursor, putative, expressed	T
GRMZM2G104632_P01	1	5	1	9	4.25	4.25	GRMZM2G104632_P01 $ 1.2.1.12 $ K00134 $ GO:0055114,GO:0016620 $ AT1G79530.1 $ GAPCP-1 $ glyceraldehyde-3-phosphate dehydrogenase of plastid 1 $ LOC_Os02g07490.1 $ $ glyceraldehyde-3-phosphate dehydrogenase, putative, expressed	T
GRMZM2G105844_P01	5	5	5	5	5	5	GRMZM2G105844_P01 $ $ $ $ AT1G69530.2 $ AT-EXP1,ATEXP1,ATEXPA1,ATHEXP ALPHA 1.2,EXP1,EXPA1 $ expansin A1 $ LOC_Os02g51040.1 $ $ expansin precursor, putative, expressed	T
GRMZM2G106165_P02	2	2	2	2	2	2	GRMZM2G106165_P02 $ 3.4.16.5 $ K09646 $ GO:0006508,GO:0004185 $ AT2G27920.1 $ SCPL51 $ serine carboxypeptidase-like 51 $ LOC_Os08g44640.1 $ $ OsSCP41 - Putative Serine Carboxypeptidase homologue, expressed	T
GRMZM2G106928_P02	3	3	5	5	5	5	GRMZM2G106928_P02 $ 1.15.1.1 $ K04565 $ GO:0055114,GO:0046872,GO:0006801,GO:0071486,GO:0034599,GO:0009507 $ AT2G28190.1 $ CSD2,CZSOD2 $ copper/zinc superoxide dismutase 2 $ LOC_Os08g44770.1 $ $ copper/zinc superoxide dismutase, putative, expressed	T
GRMZM2G107073_P02	1	1	1	1	1	1	GRMZM2G107073_P02 $ $ $ $ AT3G61490.3 $ $ Pectin lyase-like superfamily protein $ LOC_Os03g03350.1 $ $ polygalacturonase, putative, expressed	T
GRMZM2G107228_P01	2	2	2	2	2	2	GRMZM2G107228_P01 $ 1.11.1.7 $ K00430 $ GO:0055114,GO:0020037,GO:0006979,GO:0004601 $ AT5G05340.1 $ $ Peroxidase superfamily protein $ LOC_Os01g22336.1 $ $ peroxidase precursor, putative, expressed	T
GRMZM2G108123_P01	49	49	75	75	75	75	GRMZM2G108123_P01 $ 1.11.1.7 $ K00430 $ GO:0055114,GO:0020037,GO:0006979,GO:0004601 $ AT1G71695.1 $ $ Peroxidase superfamily protein $ LOC_Os04g59260.1 $ $ peroxidase precursor, putative, expressed	T
GRMZM2G108153_P01	2	2	2	2	2	2	GRMZM2G108153_P01 $ 1.11.1.7 $ K00430 $ GO:0055114,GO:0020037,GO:0006979,GO:0004601 $ AT1G71695.1 $ $ Peroxidase superfamily protein $ LOC_Os04g59160.1 $ $ peroxidase precursor, putative, expressed	T
GRMZM2G108207_P01	11	26	13	41	26.6667	26.67	GRMZM2G108207_P01 $ 1.11.1.7 $ K00430 $ GO:0055114,GO:0020037,GO:0006979,GO:0004601 $ AT1G71695.1 $ $ Peroxidase superfamily protein $ LOC_Os04g59150.1 $ $ peroxidase precursor, putative, expressed	T
GRMZM2G108219_P01	13	28	14	42	27.6667	27.67	GRMZM2G108219_P01 $ 1.11.1.7 $ K00430 $ GO:0055114,GO:0020037,GO:0006979,GO:0004601 $ AT1G71695.1 $ $ Peroxidase superfamily protein $ LOC_Os04g59150.1 $ $ peroxidase precursor, putative, expressed	T
GRMZM2G108849_P04	8	8	13	13	13	13	GRMZM2G108849_P04 $ 3.4.22.1 $ K01363 $ GO:0050790,GO:0004197,GO:0008234,GO:0006508 $ AT1G02305.1 $ $ Cysteine proteinases superfamily protein $ LOC_Os05g24550.2 $ $ Papain family cysteine protease domain containing protein, expressed	T
GRMZM2G109130_P01	3	8	3	8	8	8	GRMZM2G109130_P01 $ 1.13.11.58 $ K15718 $ GO:0005515,GO:0055114,GO:0046872,GO:0016702 $ AT1G55020.1 $ ATLOX1,LOX1 $ lipoxygenase 1 $ LOC_Os03g52860.1 $ $ lipoxygenase, putative, expressed	T
GRMZM2G109405_P01	1	1	1	1	1	1	GRMZM2G109405_P01 $ $ $ GO:0016787 $ AT5G63140.1 $ ATPAP29,PAP29 $ purple acid phosphatase 29 $ LOC_Os09g36290.1 $ $ Ser/Thr protein phosphatase family protein, putative, expressed	T
GRMZM2G111143_P01	2	2	2	2	2	2	GRMZM2G111143_P01 $ 3.2.1.39 $ $ GO:0005975,GO:0004553 $ AT5G24318.1 $ $ O-Glycosyl hydrolases family 17 protein $ LOC_Os11g47820.1 $ $ glucan endo-1,3-beta-glucosidase precursor, putative, expressed	T
GRMZM2G112149_P02	1	19	1	32	11.8333	11.83	GRMZM2G112149_P02 $ 2.1.1.14 $ K00549 $ GO:0008652,GO:0008270,GO:0003871,GO:0009086 $ AT5G17920.2 $ ATCIMS,ATMETS,ATMS1 $ Cobalamin-independent synthase family protein $ LOC_Os12g42884.2 $ $ 5-methyltetrahydropteroyltriglutamate--homocysteine methyltransferase, putative, expressed	T
GRMZM2G112792_P01	12	13	12	13	13	13	GRMZM2G112792_P01 $ 1.1.3.8,1.1.3.37 $ $ GO:0055114,GO:0016020,GO:0003885,GO:0050660,GO:0016491 $ AT2G46750.1 $ $ D-arabinono-1,4-lactone oxidase family protein $ LOC_Os08g02230.1 $ $ FAD-binding and arabino-lactone oxidase domains containing protein, putative, expressed	T
GRMZM2G117706_P01	4	4	4	4	4	4	GRMZM2G117706_P01 $ 1.11.1.7 $ K00430 $ GO:0055114,GO:0020037,GO:0006979,GO:0004601 $ AT5G05340.1 $ $ Peroxidase superfamily protein $ LOC_Os02g14430.1 $ $ peroxidase precursor, putative, expressed	T
GRMZM2G117989_P02	1	7	1	19	19	19	GRMZM2G117989_P02 $ $ $ GO:0050832,GO:0042742 $ AT3G04720.1 $ HEL,PR-4,PR4 $ pathogenesis-related 4 $ LOC_Os11g37970.1 $ $ WIP5 - Wound-induced protein precursor, expressed	T
GRMZM2G118173_P01	2	2	2	2	2	2	GRMZM2G118173_P01 $ $ $ $ $ $ $ LOC_Os10g31510.1 $ $ glycine-rich cell wall structural protein 2 precursor, putative, expressed	T
GRMZM2G119705_P01	4	14	4	24	14	14	GRMZM2G119705_P01 $ 3.2.2.22 $ $ GO:0030598,GO:0017148 $ $ $ $ LOC_Os01g06740.1 $ $ ribosome inactivating protein, putative, expressed	T
GRMZM2G120962_P01	1	6	1	7	3.25	3.25	GRMZM2G120962_P01 $ 3.2.1.182,3.2.1.21 $ K01188 $ GO:0005975,GO:0004553 $ AT5G44640.1 $ BGLU13 $ beta glucosidase 13 $ LOC_Os04g39880.1 $ $ Os4bglu12 - beta-glucosidase, exo-beta-glucanase, expressed	T
GRMZM2G121514_P01	1	1	1	1	1	1	GRMZM2G121514_P01 $ 3.2.1.52 $ K12373 $ GO:0005975,GO:0004553 $ AT1G65590.1 $ ATHEX1,HEXO3 $ beta-hexosaminidase 3 $ LOC_Os05g34320.2 $ $ beta-hexosaminidase precursor, putative, expressed	T
GRMZM2G122018_P01	5	5	6	6	6	6	GRMZM2G122018_P01 $ $ $ $ AT1G18970.1 $ GLP4 $ germin-like protein 4 $ LOC_Os03g48780.1 $ $ Cupin domain containing protein, expressed	T
GRMZM2G123029_P05	1	1	1	1	1	1	GRMZM2G123029_P05 $ 3.4.23.40 $ K08245 $ GO:0006629,GO:0006508,GO:0004190 $ AT1G11910.1 $ APA1,ATAPA1 $ aspartic proteinase A1 $ LOC_Os05g04630.4 $ $ retrotransposon protein, putative, SINE subclass, expressed	T
GRMZM2G123558_P02	1	2	1	2	2	2	GRMZM2G123558_P02 $ $ $ GO:0051716,GO:0046658 $ AT4G20260.2 $ ATPCAP1,PCAP1 $ plasma-membrane associated cation-binding protein 1 $ LOC_Os01g13210.2 $ $ salt stress root protein RS1, putative, expressed	T
GRMZM2G124684_P01	2	3	3	4	4	4	GRMZM2G124684_P01 $ 3.4.23.12 $ $ GO:0006508,GO:0004190 $ AT5G10770.1 $ $ Eukaryotic aspartyl protease family protein $ LOC_Os02g48870.1 $ $ aspartic proteinase nepenthesin-2 precursor, putative, expressed	T
GRMZM2G125032_P01	108	109	342	344	344	344	GRMZM2G125032_P01 $ 3.2.1.39 $ $ GO:0005975,GO:0004553 $ AT4G16260.1 $ $ Glycosyl hydrolase superfamily protein $ LOC_Os01g71670.1 $ $ glycosyl hydrolases family 17, putative, expressed	T
GRMZM2G126261_P04	1	6	1	15	8	8	GRMZM2G126261_P04 $ 1.11.1.7 $ $ GO:0055114,GO:0020037,GO:0006979,GO:0004601 $ AT5G05340.1 $ $ Peroxidase superfamily protein $ LOC_Os07g48050.1 $ $ peroxidase precursor, putative, expressed	T
GRMZM2G127123_P03	5	5	5	5	5	5	GRMZM2G127123_P03 $ 3.2.1.23 $ $ GO:0030246,GO:0005975,GO:0004553 $ AT2G28470.1 $ BGAL8 $ beta-galactosidase 8 $ LOC_Os03g15020.1 $ $ beta-galactosidase precursor, putative, expressed	T
GRMZM2G133475_P01	30	35	130	144	137	137	GRMZM2G133475_P01 $ 1.11.1.7 $ K00430 $ GO:0055114,GO:0020037,GO:0006979,GO:0004601 $ AT5G05340.1 $ $ Peroxidase superfamily protein $ LOC_Os07g48050.1 $ $ peroxidase precursor, putative, expressed	T
GRMZM2G133781_P01	1	1	1	1	1	1	GRMZM2G133781_P01 $ 3.2.1.14 $ K01183 $ GO:0005975,GO:0004553 $ AT5G24090.1 $ ATCHIA,CHIA $ chitinase A $ LOC_Os05g15770.1 $ $ glycosyl hydrolase, putative, expressed	T
GRMZM2G134797_P02	2	2	2	2	2	2	GRMZM2G134797_P02 $ 2.7.4.6 $ K00940 $ GO:0006241,GO:0006228,GO:0006183,GO:0006165,GO:0004550 $ AT4G09320.1 $ NDPK1 $ Nucleoside diphosphate kinase family protein $ LOC_Os07g30970.1 $ $ nucleoside diphosphate kinase, putative, expressed	T
GRMZM2G135108_P01	13	38	75	128	101.5	101.5	GRMZM2G135108_P01 $ 1.11.1.7 $ K00430 $ GO:0055114,GO:0020037,GO:0006979,GO:0004601 $ AT4G11290.1 $ $ Peroxidase superfamily protein $ LOC_Os05g06970.1 $ $ peroxidase precursor, putative, expressed	T
GRMZM2G136895_P01	1	1	1	1	1	1	GRMZM2G136895_P01 $ 3.2.1.55,3.2.1.37 $ K15920 $ GO:0005975,GO:0004553 $ AT5G64570.1 $ ATBXL4,XYL4 $ beta-D-xylosidase 4 $ LOC_Os04g54810.1 $ $ beta-D-xylosidase, putative, expressed	T
GRMZM2G139300_P01	6	7	9	10	10	10	GRMZM2G139300_P01 $ 3.2.1.26 $ K01193 $ $ AT3G52600.1 $ AtcwINV2,CWINV2 $ cell wall invertase 2 $ LOC_Os04g33740.1 $ $ glycosyl hydrolases, putative, expressed	T
GRMZM2G139828_P01	3	3	3	3	3	3	GRMZM2G139828_P01 $ $ $ $ AT3G16850.1 $ $ Pectin lyase-like superfamily protein $ LOC_Os11g43750.1 $ $ polygalacturonase, putative, expressed	T
GRMZM2G143745_P02	2	2	2	2	2	2	GRMZM2G143745_P02 $ $ $ $ $ $ $ LOC_Os10g31640.1 $ $ glycine-rich cell wall structural protein 2 precursor, putative, expressed	T
GRMZM2G144081_P01	2	6	3	7	7	7	GRMZM2G144081_P01 $ $ $ $ AT4G32400.1 $ ATBT1,EMB104,EMB42,SHS1 $ Mitochondrial substrate carrier family protein $ LOC_Os02g10800.3 $ $ mitochondrial carrier protein, putative, expressed	T
GRMZM2G144648_P01	1	1	1	1	1	1	GRMZM2G144648_P01 $ 1.11.1.7 $ K00430 $ GO:0055114,GO:0020037,GO:0006979,GO:0004601 $ AT2G39040.1 $ $ Peroxidase superfamily protein $ LOC_Os01g16450.1 $ $ peroxidase precursor, putative, expressed	T
GRMZM2G147687_P04	23	26	26	30	30	30	GRMZM2G147687_P04 $ 3.2.1.58 $ K05349 $ GO:0005975,GO:0004553 $ AT5G20950.2 $ $ Glycosyl hydrolase family protein $ LOC_Os03g53800.5 $ $ periplasmic beta-glucosidase precursor, putative, expressed	T
GRMZM2G148014_P01	1	1	1	1	1	1	GRMZM2G148014_P01 $ $ $ $ AT5G39110.1 $ $ RmlC-like cupins superfamily protein $ LOC_Os12g05840.1 $ $ Cupin domain containing protein, expressed	T
GRMZM2G148925_P01	3	3	3	3	3	3	GRMZM2G148925_P01 $ $ $ GO:0004869 $ AT5G47550.1 $ $ Cystatin/monellin superfamily protein $ LOC_Os03g31510.1 $ $ cysteine proteinase inhibitor 8 precursor, putative, expressed	T
GRMZM2G149201_P01	2	6	2	6	4	4	GRMZM2G149201_P01 $ $ $ GO:0005515 $ AT4G13340.1 $ $ Leucine-rich repeat (LRR) family protein $ LOC_Os05g08770.1 $ $ uncharacterized protein At4g06744 precursor, putative, expressed	T
GRMZM2G149681_P01	3	3	6	6	6	6	GRMZM2G149681_P01 $ $ $ $ AT3G04750.1 $ $ Tetratricopeptide repeat (TPR)-like superfamily protein $ LOC_Os03g53170.1 $ $ pentatricopeptide, putative, expressed	T
GRMZM2G149751_P05	7	26	7	39	18.3333	18.33	GRMZM2G149751_P05 $ 2.1.1.14 $ K00549 $ GO:0008652,GO:0008270,GO:0003871,GO:0009086 $ AT5G17920.1 $ ATCIMS,ATMETS,ATMS1 $ Cobalamin-independent synthase family protein $ LOC_Os12g42884.3 $ $ 5-methyltetrahydropteroyltriglutamate--homocysteine methyltransferase, putative, expressed	T
GRMZM2G150256_P01	2	2	2	2	2	2	GRMZM2G150256_P01 $ 3.4.22.14 $ $ GO:0008234,GO:0006508 $ AT5G43060.1 $ $ Granulin repeat cysteine protease family protein $ LOC_Os04g57440.1 $ $ oryzain beta chain precursor, putative, expressed	T
GRMZM2G150295_P01	2	2	2	2	2	2	GRMZM2G150295_P01 $ 1.8.1.9 $ K03676 $ GO:0045454,GO:0015035,GO:0009055 $ AT5G40370.1 $ $ Glutaredoxin family protein $ LOC_Os04g42930.1 $ $ OsGrx_C2.2 - glutaredoxin subgroup I, expressed	T
GRMZM2G150780_P01	1	16	1	21	10	10	GRMZM2G150780_P01 $ 1.11.1.7 $ K00430 $ GO:0055114,GO:0020037,GO:0006979,GO:0004601 $ AT3G21770.1 $ $ Peroxidase superfamily protein $ LOC_Os05g41990.1 $ $ peroxidase precursor, putative, expressed	T
GRMZM2G151738_P01	1	5	1	5	3	3	GRMZM2G151738_P01 $ $ $ GO:0005515 $ AT4G13340.1 $ $ Leucine-rich repeat (LRR) family protein $ LOC_Os05g08770.1 $ $ uncharacterized protein At4g06744 precursor, putative, expressed	T
GRMZM2G152908_P01	1	1	1	1	1	1	GRMZM2G152908_P01 $ 2.4.1.13 $ K00695 $ GO:0016157,GO:0005985 $ AT3G43190.1 $ ATSUS4,SUS4 $ sucrose synthase 4 $ LOC_Os03g28330.3 $ $ sucrose synthase, putative, expressed	T
GRMZM2G153208_P01	2	2	2	2	2	2	GRMZM2G153208_P01 $ $ $ $ AT2G15220.1 $ $ Plant basic secretory protein (BSP) family protein $ LOC_Os10g34910.1 $ $ secretory protein, putative, expressed	T
GRMZM2G153815_P01	3	12	3	15	3.59651	3.6	GRMZM2G153815_P01 $ $ K04043 $ $ AT5G09590.1 $ HSC70-5,MTHSC70-2 $ mitochondrial HSO70 2 $ LOC_Os02g53420.1 $ $ DnaK family protein, putative, expressed	T
GRMZM2G154595_P01	16	35	16	45	27.8333	27.83	GRMZM2G154595_P01 $ 1.1.1.37 $ K00026 $ GO:0055114,GO:0016616,GO:0006694,GO:0003854,GO:0019752 $ AT1G53240.1 $ mMDH1 $ Lactate/malate dehydrogenase family protein $ LOC_Os01g46070.1 $ $ lactate/malate dehydrogenase, putative, expressed	T
GRMZM2G157018_P01	1	1	1	1	1	1	GRMZM2G157018_P01 $ $ K02138 $ GO:0015986,GO:0015078,GO:0000276 $ AT3G52300.1 $ ATPQ $ ATP synthase D chain, mitochondrial $ LOC_Os08g37320.1 $ $ expressed protein	T
GRMZM2G159016_P01	2	2	3	3	3	3	GRMZM2G159016_P01 $ 3.4.16.5 $ K09645 $ GO:0006508,GO:0004185 $ AT1G15000.1 $ scpl50 $ serine carboxypeptidase-like 50 $ LOC_Os05g50600.1 $ $ OsSCP31 - Putative Serine Carboxypeptidase homologue, expressed	T
GRMZM2G161097_P01	1	1	1	1	1	1	GRMZM2G161097_P01 $ $ $ $ AT1G02335.1 $ GL22 $ germin-like protein subfamily 2 member 2 precursor $ LOC_Os05g19670.1 $ $ Cupin domain containing protein, expressed	T
GRMZM2G161335_P01	2	2	2	2	2	2	GRMZM2G161335_P01 $ 2.4.1.202 $ K13228 $ GO:0016758,GO:0008152 $ AT5G05880.1 $ $ UDP-Glycosyltransferase superfamily protein $ LOC_Os11g25454.1 $ $ cytokinin-N-glucosyltransferase 1, putative, expressed	T
GRMZM2G162359_P01	19	22	32	40	36	36	GRMZM2G162359_P01 $ 3.2.1.14 $ K01183 $ GO:0005975,GO:0004553 $ AT5G24090.1 $ ATCHIA,CHIA $ chitinase A $ LOC_Os06g25010.1 $ $ glycosyl hydrolase, putative, expressed	T
GRMZM2G162505_P01	1	1	1	1	1	1	GRMZM2G162505_P01 $ 3.2.1.14 $ $ GO:0005975,GO:0004553 $ $ $ $ LOC_Os10g28050.1 $ $ chitinase 2, putative, expressed	T
GRMZM2G165633_P01	1	1	1	1	1	1	GRMZM2G165633_P01 $ 3.2.1.4 $ $ GO:0005975,GO:0004553 $ AT1G13130.1 $ $ Cellulase (glycosyl hydrolase family 5) protein $ LOC_Os04g40510.1 $ $ glycosyl hydrolase family 5 protein, putative, expressed	T
GRMZM2G165747_P01	1	23	1	36	13.8333	13.83	GRMZM2G165747_P01 $ 2.1.1.14 $ K00549 $ GO:0008652,GO:0008270,GO:0003871,GO:0009086 $ AT5G17920.2 $ ATCIMS,ATMETS,ATMS1 $ Cobalamin-independent synthase family protein $ LOC_Os12g42884.1 $ $ 5-methyltetrahydropteroyltriglutamate--homocysteine methyltransferase, putative, expressed	T
GRMZM2G167637_P01	1	1	1	1	1	1	GRMZM2G167637_P01 $ 3.1.1.11 $ $ GO:0042545,GO:0030599,GO:0005618 $ AT5G09760.1 $ $ Plant invertase/pectin methylesterase inhibitor superfamily $ LOC_Os01g65790.1 $ $ pectinesterase, putative, expressed	T
GRMZM2G168447_P01	2	2	2	2	2	2	GRMZM2G168447_P01 $ $ $ $ AT3G19690.1 $ $ CAP (Cysteine-rich secretory proteins, Antigen 5, and Pathogenesis-related 1 protein) superfamily protein $ LOC_Os04g22210.1 $ $ SCP-like extracellular protein, expressed	T
GRMZM2G170044_P01	2	2	2	2	2	2	GRMZM2G170044_P01 $ $ $ $ AT2G44300.1 $ $ Bifunctional inhibitor/lipid-transfer protein/seed storage 2S albumin superfamily protein $ LOC_Os07g09970.1 $ $ LTPL84 - Protease inhibitor/seed storage/LTP family protein precursor, expressed	T
GRMZM2G172204_P02	1	1	1	1	1	1	GRMZM2G172204_P02 $ $ $ $ AT1G19715.3 $ $ Mannose-binding lectin superfamily protein $ LOC_Os12g09700.1 $ $ Jacalin-like lectin domain containing protein, putative, expressed	T
GRMZM2G172369_P01	2	2	2	2	2	2	GRMZM2G172369_P01 $ 3.2.1.24 $ K01191 $ GO:0008270,GO:0004553,GO:0005975,GO:0004559,GO:0015923,GO:0006013 $ AT5G13980.1 $ $ Glycosyl hydrolase family 38 protein $ LOC_Os11g32260.1 $ $ lysosomal alpha-mannosidase precursor, putative, expressed	T
GRMZM2G174673_P01	3	3	3	3	3	3	GRMZM2G174673_P01 $ $ $ GO:0046872,GO:0030001 $ AT3G06130.1 $ $ Heavy metal transport/detoxification superfamily protein $ LOC_Os11g05010.1 $ $ heavy-metal-associated domain-containing protein, putative, expressed	T
GRMZM2G174799_P01	1	2	1	2	2	2	GRMZM2G174799_P01 $ $ $ $ AT2G04780.1 $ FLA7 $ FASCICLIN-like arabinoogalactan 7 $ LOC_Os09g30486.1 $ $ fasciclin domain containing protein, expressed	T
GRMZM2G174883_P01	6	6	6	6	6	6	GRMZM2G174883_P01 $ $ $ GO:0045735 $ AT5G44120.3 $ ATCRA1,CRA1,CRU1 $ RmlC-like cupins superfamily protein $ LOC_Os02g14600.1 $ $ glutelin, putative, expressed	T
GRMZM2G176394_P01	1	2	1	2	2	2	GRMZM2G176394_P01 $ $ $ GO:0005515 $ AT4G18670.1 $ $ Leucine-rich repeat (LRR) family protein $ LOC_Os07g07990.1 $ $ uncharacterized protein At4g06744 precursor, putative, expressed	T
GRMZM2G177792_P01	4	12	4	12	10.1667	10.17	GRMZM2G177792_P01 $ 1.11.1.7 $ K00430 $ GO:0055114,GO:0020037,GO:0006979,GO:0004601 $ AT4G11290.1 $ $ Peroxidase superfamily protein $ LOC_Os05g04490.1 $ $ peroxidase precursor, putative, expressed	T
GRMZM2G179301_P02	1	1	1	1	1	1	GRMZM2G179301_P02 $ 3.1.1.45 $ $ $ AT3G23600.1 $ $ alpha/beta-Hydrolases superfamily protein $ LOC_Os05g33100.1 $ $ endo-1,3;1,4-beta-D-glucanase precursor, putative, expressed	T
GRMZM2G179728_P01	1	2	1	2	2	2	GRMZM2G179728_P01 $ 3.1.1.3 $ $ GO:0016788 $ AT2G31540.1 $ $ GDSL-like Lipase/Acylhydrolase superfamily protein $ LOC_Os05g39220.1 $ $ GDSL-like lipase/acylhydrolase, putative, expressed	T
GRMZM2G180625_P03	4	7	4	10	6.25	6.25	GRMZM2G180625_P03 $ 1.2.1.12 $ K00134 $ GO:0055114,GO:0016620 $ AT3G04120.1 $ GAPC,GAPC-1,GAPC1 $ glyceraldehyde-3-phosphate dehydrogenase C subunit 1 $ LOC_Os08g03290.1 $ $ glyceraldehyde-3-phosphate dehydrogenase, putative, expressed	T
GRMZM2G180732_P01	5	5	5	5	5	5	GRMZM2G180732_P01 $ 3.5.1.23 $ K12349 $ $ AT2G38010.1 $ $ Neutral/alkaline non-lysosomal ceramidase $ LOC_Os01g43520.1 $ $ neutral ceramidase precursor, putative, expressed	T
GRMZM2G181192_P02	1	1	1	1	1	1	GRMZM2G181192_P02 $ 4.4.1.5 $ K01759 $ $ AT1G11840.6 $ ATGLX1,GLX1 $ glyoxalase I homolog $ LOC_Os08g09250.2 $ $ glyoxalase family protein, putative, expressed	T
GRMZM2G304442_P01	7	7	10	10	10	10	GRMZM2G304442_P01 $ $ K13449 $ $ AT3G09590.1 $ $ CAP (Cysteine-rich secretory proteins, Antigen 5, and Pathogenesis-related 1 protein) superfamily protein $ LOC_Os10g11500.1 $ $ SCP-like extracellular protein, expressed	T
GRMZM2G308707_P02	1	1	1	1	1	1	GRMZM2G308707_P02 $ 3.2.1.152 $ K18577 $ GO:0005975,GO:0004553,GO:0033947 $ AT1G09010.1 $ $ glycoside hydrolase family 2 protein $ LOC_Os05g32530.1 $ $ mannosylglycoprotein endo-beta-mannosidase, putative, expressed	T
GRMZM2G325008_P01	2	2	2	2	2	2	GRMZM2G325008_P01 $ 3.2.1.39 $ $ GO:0005975,GO:0004553 $ AT1G11820.2 $ $ O-Glycosyl hydrolases family 17 protein $ LOC_Os07g32600.1 $ $ glucan endo-1,3-beta-glucosidase precursor, putative, expressed	T
GRMZM2G328171_P01	6	9	9	17	13	13	GRMZM2G328171_P01 $ 3.2.1.14 $ K01183 $ GO:0005975,GO:0004553 $ AT5G24090.1 $ ATCHIA,CHIA $ chitinase A $ LOC_Os11g47580.1 $ $ glycosyl hydrolase, putative, expressed	T
GRMZM2G333811_P01	7	7	11	11	11	11	GRMZM2G333811_P01 $ $ $ GO:0005515 $ AT4G13340.1 $ $ Leucine-rich repeat (LRR) family protein $ LOC_Os01g41120.1 $ $ retrotransposon protein, putative, Ty3-gypsy subclass, expressed	T
GRMZM2G339091_P01	10	11	11	12	12	12	GRMZM2G339091_P01 $ 3.4.16.6 $ K16297 $ GO:0006508,GO:0004185 $ AT3G07990.1 $ SCPL27 $ serine carboxypeptidase-like 27 $ LOC_Os05g18604.1 $ $ OsSCP28 - Putative Serine Carboxypeptidase homologue, expressed	T
GRMZM2G339540_P04	1	5	1	6	6	6	GRMZM2G339540_P04 $ 2.7.11.1 $ $ GO:0006468,GO:0005524,GO:0004672 $ AT2G26730.1 $ $ Leucine-rich repeat protein kinase family protein $ LOC_Os01g42294.1 $ $ inactive receptor kinase At2g26730 precursor, putative, expressed	T
GRMZM2G340065_P01	3	5	3	6	6	6	GRMZM2G340065_P01 $ 3.4.22.14 $ $ GO:0008234,GO:0006508 $ AT5G43060.1 $ $ Granulin repeat cysteine protease family protein $ LOC_Os04g57440.1 $ $ oryzain beta chain precursor, putative, expressed	T
GRMZM2G342685_P01	14	15	15	17	17	17	GRMZM2G342685_P01 $ 1.11.2.3 $ K17991 $ $ AT2G33380.1 $ CLO-3,RD20 $ Caleosin-related family protein $ LOC_Os03g12230.1 $ $ caleosin related protein, putative, expressed	T
GRMZM2G349839_P01	1	1	1	1	1	1	GRMZM2G349839_P01 $ 3.6.1.5 $ K14641 $ GO:0016787 $ AT3G04080.1 $ APY1,ATAPY1 $ apyrase 1 $ LOC_Os11g03290.1 $ $ nucleoside-triphosphatase, putative, expressed	T
GRMZM2G364870_P01	1	2	1	2	2	2	GRMZM2G364870_P01 $ $ $ $ AT4G01810.1 $ $ Sec23/Sec24 protein transport family protein $ LOC_Os05g49590.1 $ $ suppressor of phythchrome A, putative, expressed	T
GRMZM2G365374_P01	1	10	1	13	1.59651	1.6	GRMZM2G365374_P01 $ $ K04043 $ $ AT5G09590.1 $ HSC70-5,MTHSC70-2 $ mitochondrial HSO70 2 $ LOC_Os09g31486.1 $ $ DnaK family protein, putative, expressed	T
GRMZM2G366532_P02	5	25	7	30	11.8236	11.82	GRMZM2G366532_P02 $ $ K03283 $ $ AT5G02500.1 $ AT-HSC70-1,HSC70,HSC70-1,HSP70-1 $ heat shock cognate protein 70-1 $ LOC_Os03g16920.1 $ $ DnaK family protein, putative, expressed	T
GRMZM2G373607_P01	7	7	7	7	7	7	GRMZM2G373607_P01 $ 3.4.16.6 $ K16297 $ GO:0006508,GO:0004185 $ AT5G23210.1 $ SCPL34 $ serine carboxypeptidase-like 34 $ LOC_Os10g39560.1 $ $ OsSCP47 - Putative Serine Carboxypeptidase homologue, expressed	T
GRMZM2G374971_P01	3	3	3	3	3	3	GRMZM2G374971_P01 $ $ $ $ AT4G11650.1 $ ATOSM34,OSM34 $ osmotin 34 $ LOC_Os03g46070.1 $ $ thaumatin, putative, expressed	T
GRMZM2G380247_P01	2	3	2	3	3	3	GRMZM2G380247_P01 $ 1.11.1.7 $ K00430 $ GO:0055114,GO:0020037,GO:0006979,GO:0004601 $ AT5G05340.1 $ $ Peroxidase superfamily protein $ LOC_Os06g35480.1 $ $ peroxidase precursor, putative, expressed	T
GRMZM2G382914_P04	1	1	1	1	1	1	GRMZM2G382914_P04 $ 2.7.2.3 $ K00927 $ GO:0006096,GO:0004618 $ AT1G79550.1 $ PGK $ phosphoglycerate kinase $ LOC_Os02g07260.2 $ $ phosphoglycerate kinase protein, putative, expressed	T
GRMZM2G386138_P01	1	1	1	1	1	1	GRMZM2G386138_P01 $ $ $ GO:0045735 $ AT1G02335.1 $ GL22 $ germin-like protein subfamily 2 member 2 precursor $ LOC_Os09g39530.1 $ $ Cupin domain containing protein, expressed	T
GRMZM2G386998_P01	1	1	1	1	1	1	GRMZM2G386998_P01 $ 3.1.4.1 $ $ GO:0016787 $ AT1G13750.1 $ $ Purple acid phosphatases superfamily protein $ LOC_Os03g11530.1 $ $ nucleotide pyrophosphatase/phosphodiesterase, putative, expressed	T
GRMZM2G387360_P01	2	2	2	2	2	2	GRMZM2G387360_P01 $ $ $ $ AT5G38170.1 $ $ Bifunctional inhibitor/lipid-transfer protein/seed storage 2S albumin superfamily protein $ LOC_Os10g36170.1 $ $ LTPL160 - Protease inhibitor/seed storage/LTP family protein precursor, expressed	T
GRMZM2G394500_P01	1	1	1	1	1	1	GRMZM2G394500_P01 $ 1.11.1.7 $ K00430 $ GO:0055114,GO:0020037,GO:0006979,GO:0004601 $ AT4G33420.1 $ $ Peroxidase superfamily protein $ LOC_Os05g04380.1 $ $ peroxidase precursor, putative, expressed	T
GRMZM2G405459_P02	12	13	12	13	13	13	GRMZM2G405459_P02 $ 1.11.1.7 $ K00430 $ GO:0055114,GO:0020037,GO:0006979,GO:0004601 $ AT5G05340.1 $ $ Peroxidase superfamily protein $ LOC_Os02g14160.1 $ $ peroxidase precursor, putative, expressed	T
GRMZM2G405708_P01	1	1	1	1	1	1	GRMZM2G405708_P01 $ 3.4.16.6 $ $ GO:0006508,GO:0004185 $ AT2G35770.1 $ scpl28 $ serine carboxypeptidase-like 28 $ LOC_Os09g28830.1 $ $ OsSCP42 - Putative Serine Carboxypeptidase homologue, expressed	T
GRMZM2G406119_P01	1	1	1	1	1	1	GRMZM2G406119_P01 $ $ $ $ AT3G44220.1 $ $ Late embryogenesis abundant (LEA) hydroxyproline-rich glycoprotein family $ LOC_Os04g58860.1 $ $ harpin-induced protein 1 domain containing protein, expressed	T
GRMZM2G406643_P01	1	10	1	25	25	25	GRMZM2G406643_P01 $ $ K02927 $ GO:0006412,GO:0005840,GO:0003735 $ AT2G36170.1 $ $ Ubiquitin supergroup;Ribosomal protein L40e $ LOC_Os09g27930.1 $ $ ubiquitin fusion protein, putative, expressed	T
GRMZM2G410175_P01	2	17	2	22	11	11	GRMZM2G410175_P01 $ 1.11.1.7 $ K00430 $ GO:0055114,GO:0020037,GO:0006979,GO:0004601 $ AT3G21770.1 $ $ Peroxidase superfamily protein $ LOC_Os05g41990.1 $ $ peroxidase precursor, putative, expressed	T
GRMZM2G415359_P02	2	2	2	2	2	2	GRMZM2G415359_P02 $ 1.1.1.37 $ K00025 $ GO:0055114,GO:0016491,GO:0016616,GO:0016615,GO:0006108 $ AT5G43330.1 $ $ Lactate/malate dehydrogenase family protein $ LOC_Os10g33800.1 $ $ lactate/malate dehydrogenase, putative, expressed	T
GRMZM2G420743_P01	1	1	1	1	1	1	GRMZM2G420743_P01 $ $ $ $ AT5G42510.1 $ $ Disease resistance-responsive (dirigent-like protein) family protein $ LOC_Os08g28790.1 $ $ dirigent, putative, expressed	T
GRMZM2G426467_P01	4	8	9	14	10.25	10.25	GRMZM2G426467_P01 $ 3.2.1.182,3.2.1.21 $ K01188 $ GO:0005975,GO:0004553 $ AT5G44640.1 $ BGLU13 $ beta glucosidase 13 $ LOC_Os04g39880.1 $ $ Os4bglu12 - beta-glucosidase, exo-beta-glucanase, expressed	T
GRMZM2G427815_P01	8	8	9	9	9	9	GRMZM2G427815_P01 $ 1.11.1.7 $ K00430 $ GO:0055114,GO:0020037,GO:0006979,GO:0004601 $ AT5G05340.1 $ $ Peroxidase superfamily protein $ LOC_Os07g48030.1 $ $ peroxidase precursor, putative, expressed	T
GRMZM2G428391_P01	2	24	3	28	8.49028	8.49	GRMZM2G428391_P01 $ $ K03283 $ $ AT3G12580.1 $ ATHSP70,HSP70 $ heat shock protein 70 $ LOC_Os03g16860.1 $ $ DnaK family protein, putative, expressed	T
GRMZM2G428518_P01	74	77	181	186	186	186	GRMZM2G428518_P01 $ 3.2.1.20 $ K01187 $ GO:0005975,GO:0004553 $ AT5G11720.1 $ $ Glycosyl hydrolases family 31 protein $ LOC_Os06g46284.1 $ $ glycosyl hydrolase, family 31, putative, expressed	T
GRMZM2G429540_P01	1	1	1	1	1	1	GRMZM2G429540_P01 $ 1.3.3.8 $ $ GO:0055114,GO:0050660,GO:0016491 $ AT5G44400.1 $ $ FAD-binding Berberine family protein $ LOC_Os02g14090.1 $ $ berberine and berberine like domain containing protein, expressed	T
GRMZM2G437207_P01	2	14	2	18	17.5	17.5	GRMZM2G437207_P01 $ 1.11.1.7 $ K00430 $ GO:0055114,GO:0020037,GO:0006979,GO:0004601 $ AT1G14550.1 $ $ Peroxidase superfamily protein $ LOC_Os07g44480.1 $ $ peroxidase, putative, expressed	T
GRMZM2G447795_P01	6	8	9	12	12	12	GRMZM2G447795_P01 $ 3.2.1.14 $ $ GO:0005975,GO:0004553 $ AT5G24090.1 $ ATCHIA,CHIA $ chitinase A $ LOC_Os11g47580.1 $ $ glycosyl hydrolase, putative, expressed	T
GRMZM2G448001_P01	1	1	1	1	1	1	GRMZM2G448001_P01 $ $ $ $ AT1G21680.1 $ $ DPP6 N-terminal domain-like protein $ LOC_Os03g62370.1 $ $ WD40-like Beta Propeller Repeat family protein, expressed	T
GRMZM2G450233_P01	3	28	3	56	29.5	29.5	GRMZM2G450233_P01 $ 1.11.1.7 $ K00430 $ GO:0055114,GO:0020037,GO:0006979,GO:0004601 $ AT1G05260.1 $ RCI3,RCI3A $ Peroxidase superfamily protein $ LOC_Os05g06970.1 $ $ peroxidase precursor, putative, expressed	T
GRMZM2G456217_P01	1	1	1	1	1	1	GRMZM2G456217_P01 $ 3.4.22.6 $ K16292 $ GO:0008234,GO:0006508 $ AT5G50260.1 $ $ Cysteine proteinases superfamily protein $ LOC_Os08g44270.1 $ $ vignain precursor, putative, expressed	T
GRMZM2G458164_P01	8	8	10	10	10	10	GRMZM2G458164_P01 $ 3.2.1.39 $ $ GO:0005975,GO:0004553 $ AT3G07320.1 $ $ O-Glycosyl hydrolases family 17 protein $ LOC_Os09g32550.1 $ $ glucan endo-1,3-beta-glucosidase precursor, putative, expressed	T
GRMZM2G465226_P01	2	2	2	2	2	2	GRMZM2G465226_P01 $ $ K13449 $ $ AT5G57625.1 $ $ CAP (Cysteine-rich secretory proteins, Antigen 5, and Pathogenesis-related 1 protein) superfamily protein $ LOC_Os07g03710.1 $ $ SCP-like extracellular protein, expressed	T
GRMZM2G466833_P01	2	21	2	31	13.8333	13.83	GRMZM2G466833_P01 $ 1.1.1.37 $ K00026 $ GO:0055114,GO:0016491,GO:0016616,GO:0019752 $ AT3G15020.1 $ mMDH2 $ Lactate/malate dehydrogenase family protein $ LOC_Os01g46070.1 $ $ lactate/malate dehydrogenase, putative, expressed	T
GRMZM2G471357_P01	63	63	118	118	118	118	GRMZM2G471357_P01 $ 1.11.1.7 $ K00430 $ GO:0055114,GO:0020037,GO:0006979,GO:0004601 $ AT5G05340.1 $ $ Peroxidase superfamily protein $ LOC_Os06g35520.1 $ $ peroxidase precursor, putative, expressed	T
GRMZM2G538535_P01	4	4	4	4	4	4	GRMZM2G538535_P01 $ 3.4.23.12 $ $ GO:0006508,GO:0004190 $ AT5G10770.1 $ $ Eukaryotic aspartyl protease family protein $ LOC_Os06g20040.1 $ $ aspartic proteinase nepenthesin-2 precursor, putative, expressed	T
GRMZM2G703293_P01	1	3	1	3	3	3	GRMZM2G703293_P01 $ 3.4.16.6 $ K16297 $ GO:0006508,GO:0004185 $ AT2G35770.1 $ scpl28 $ serine carboxypeptidase-like 28 $ LOC_Os09g28830.1 $ $ OsSCP42 - Putative Serine Carboxypeptidase homologue, expressed	T
GRMZM5G805485_P01	11	16	14	19	16.5	16.5	GRMZM5G805485_P01 $ $ $ GO:0005515 $ AT1G12040.1 $ LRX1 $ leucine-rich repeat/extensin 1 $ LOC_Os02g04540.1 $ $ retrotransposon protein, putative, unclassified, expressed	T
GRMZM5G806449_P03	11	11	19	19	19	19	GRMZM5G806449_P03 $ 1.8.1.7 $ K00383 $ GO:0055114,GO:0016491,GO:0045454 $ AT3G24170.3 $ ATGR1,GR1 $ glutathione-disulfide reductase $ LOC_Os02g56850.3 $ $ glutathione reductase, putative, expressed	T
GRMZM5G810061_P01	1	4	1	10	1.34615	1.35	GRMZM5G810061_P01 $ $ K02355 $ GO:0005525 $ AT1G62750.1 $ ATSCO1,ATSCO1/CPEF-G,SCO1 $ Translation elongation factor EFG/EF2 protein $ LOC_Os04g45490.1 $ $ elongation factor, putative, expressed	T
GRMZM5G833747_P03	2	2	2	2	2	2	GRMZM5G833747_P03 $ 2.7.4.6 $ K00940 $ GO:0006241,GO:0006228,GO:0006183,GO:0006165,GO:0004550 $ AT4G23900.1 $ $ Nucleoside diphosphate kinase family protein $ LOC_Os05g51700.1 $ $ nucleoside diphosphate kinase, putative, expressed	T
GRMZM5G843748_P02	18	18	19	19	19	19	GRMZM5G843748_P02 $ 1.11.1.7 $ K00430 $ GO:0055114,GO:0020037,GO:0006979,GO:0004601 $ AT2G22420.1 $ $ Peroxidase superfamily protein $ LOC_Os09g29490.1 $ $ peroxidase precursor, putative, expressed	T
GRMZM5G851654_P01	2	5	3	7	5	5	GRMZM5G851654_P01 $ $ $ $ AT3G11780.1 $ $ MD-2-related lipid recognition domain-containing protein / ML domain-containing protein $ LOC_Os07g06590.1 $ $ ML domain protein, putative, expressed	T
{AC149818.2_FGP001,GRMZM2G037204_P01,GRMZM2G075051_P01,GRMZM2G097728_P03,GRMZM2G097746_P01,GRMZM2G106960_P01,GRMZM2G108258_P02,GRMZM2G136455_P01,GRMZM2G145866_P01,GRMZM2G340458_P01,GRMZM2G373738_P01,GRMZM5G809265_P01}	1	1	1	1	1	1	{AC149818.2_FGP001 $ 3.6.5.2 $ K07910 $ GO:0005525 $ AT5G03530.1 $ ATRAB,ATRAB ALPHA,ATRAB18B,ATRABC2A,RABC2A $ RAB GTPase homolog C2A $ LOC_Os03g05280.1 $ $ ras-related protein, putative, expressed,GRMZM2G037204_P01 $ $ K07874 $ GO:0005525 $ AT1G02130.1 $ ARA-5,ARA5,ATRAB1B,ATRABD2A,RA-5,RABD2A $ RAS 5 $ LOC_Os01g08450.1 $ $ ras-related protein, putative, expressed,GRMZM2G075051_P01 $ 3.6.5.2 $ …	T
{AC149828.2_FGP002,GRMZM2G016511_P01}	2	2	2	2	2	2	{AC149828.2_FGP002 $ 3.4.25.1 $ $ GO:0019773,GO:0006511,GO:0004175,GO:0051603,GO:0005839,GO:0004298 $ AT5G35590.1 $ PAA1 $ proteasome alpha subunit A1 $ LOC_Os03g08280.1 $ $ peptidase, T1 family, putative, expressed,GRMZM2G016511_P01 $ 3.4.25.1 $ K02730 $ GO:0019773,GO:0006511,GO:0004175,GO:0051603,GO:0005839,GO:0004298 $ AT2G05840.1 $ PAA2 $ 20S proteasome subunit PAA2 $ LOC_Os03g08280.1 $ $ pep…	T
{AC188831.3_FGP003,AC190620.3_FGP004,GRMZM2G006894_P01,GRMZM2G019404_P02}	1	1	1	1	1	1	{AC188831.3_FGP003 $ 3.6.3.6 $ $ $ AT5G62670.1 $ AHA11,HA11 $ H(+)-ATPase 11 $ LOC_Os04g56160.3 $ $ plasma membrane ATPase, putative, expressed,AC190620.3_FGP004 $ 3.6.3.6 $ $ $ AT1G17260.1 $ AHA10 $ autoinhibited H(+)-ATPase isoform 10 $ LOC_Os05g25550.1 $ $ E1-E2 ATPase domain containing protein, expressed,GRMZM2G006894_P01 $ 3.6.3.6 $ K01535 $ GO:0046872,GO:0000166 $ AT4G30190.1 $ AHA2,HA2,PMA…	T
{AC205413.4_FGP002,AC205413.4_FGP003,GRMZM2G022740_P01}	2	8	3	10	6.16667	6.17	{AC205413.4_FGP002 $ 1.11.1.7 $ $ GO:0055114,GO:0020037,GO:0006979,GO:0004601 $ AT1G05260.1 $ RCI3,RCI3A $ Peroxidase superfamily protein $ LOC_Os05g04490.1 $ $ peroxidase precursor, putative, expressed,AC205413.4_FGP003 $ 1.11.1.7 $ K00430 $ GO:0055114,GO:0020037,GO:0006979,GO:0004601 $ AT1G05260.1 $ RCI3,RCI3A $ Peroxidase superfamily protein $ LOC_Os05g04490.1 $ $ peroxidase precursor, putativ…	T
{AC233967.1_FGP002,GRMZM2G455171_P02}	3	5	3	5	4	4	{AC233967.1_FGP002 $ $ $ GO:0005615 $ AT1G47710.1 $ $ Serine protease inhibitor (SERPIN) family protein $ LOC_Os03g41419.1 $ $ serpin domain containing protein, putative, expressed,GRMZM2G455171_P02 $ $ $ GO:0055085,GO:0016021,GO:0015299,GO:0006812,GO:0016888 $ AT3G05030.2 $ ATNHX2,NHX2 $ sodium hydrogen exchanger 2 $ LOC_Os11g42790.1 $ $ transporter, monovalent cation:proton antiporter-2 family,…	T
{AC234515.1_FGP003,GRMZM2G042636_P02,GRMZM2G043822_P02,GRMZM2G066191_P03,GRMZM2G071790_P01,GRMZM2G099944_P01,GRMZM2G108766_P03,GRMZM2G133802_P02,GRMZM2G164696_P03,GRMZM2G172932_P03,GRMZM2G334899_P01,GRMZM5G853513_P01}	1	3	1	4	4	4	{AC234515.1_FGP003 $ 2.4.2.1 $ K07375 $ GO:0003924,GO:0007017,GO:0005874 $ AT5G23860.1 $ TUB8 $ tubulin beta 8 $ LOC_Os02g07060.1 $ $ tubulin/FtsZ domain containing protein, putative, expressed,GRMZM2G042636_P02 $ 2.4.2.1 $ K07375 $ GO:0003924,GO:0007017,GO:0005874 $ AT5G12250.1 $ TUB6 $ beta-6 tubulin $ LOC_Os05g34170.2 $ $ tubulin/FtsZ domain containing protein, putative, expressed,GRMZM2G04382…	T
{GRMZM2G001918_P01,GRMZM5G888263_P01}	1	1	1	1	1	1	{GRMZM2G001918_P01 $ $ $ GO:0019867 $ AT3G46740.1 $ MAR1,TOC75-III $ translocon at the outer envelope membrane of chloroplasts 75-III $ LOC_Os03g16440.1 $ $ outer membrane protein, OMP85 family, putative, expressed,GRMZM5G888263_P01 $ $ $ GO:0019867 $ AT3G46740.1 $ MAR1,TOC75-III $ translocon at the outer envelope membrane of chloroplasts 75-III $ LOC_Os03g16440.1 $ $ outer membrane protein, OMP8…	T
{GRMZM2G003306_P01,GRMZM2G041381_P01,GRMZM2G042047_P01,GRMZM2G046055_P01,GRMZM2G047813_P01,GRMZM2G050833_P01,GRMZM2G056231_P01,GRMZM2G086641_P01,GRMZM2G107540_P01,GRMZM2G109448_P01,GRMZM2G130746_P02,GRMZM2G149775_P01,GRMZM2G151726_P03,GRMZM2G151826_P01,GRMZM2G163956_P01,GRMZM2G305046_P02,GRMZM2G367842_P01,GRMZM2G448458_P01,GRMZM5G883764_P01}	3	3	3	3	3	3	{GRMZM2G003306_P01 $ $ K11251 $ GO:0003677 $ AT5G02560.1 $ HTA12 $ histone H2A 12 $ LOC_Os05g02300.1 $ $ Core histone H2A/H2B/H3/H4 domain containing protein, putative, expressed,GRMZM2G041381_P01 $ $ K11251 $ GO:0003677 $ AT4G27230.1 $ HTA2 $ histone H2A 2 $ LOC_Os07g36130.1 $ $ core histone H2A/H2B/H3/H4, putative, expressed,GRMZM2G042047_P01 $ $ K11251 $ GO:0003677 $ AT4G27230.1 $ HTA2 $ histo…	T
{GRMZM2G003385_P02,GRMZM5G833389_P02}	1	1	1	1	1	1	{GRMZM2G003385_P02 $ 5.4.2.12,5.4.2.11 $ K15633 $ GO:0030145,GO:0006007,GO:0005737,GO:0004619,GO:0046872,GO:0003824 $ AT3G08590.1 $ $ Phosphoglycerate mutase, 2,3-bisphosphoglycerate-independent $ LOC_Os01g60190.2 $ $ 2,3-bisphosphoglycerate-independent phosphoglycerate mutase, putative, expressed,GRMZM5G833389_P02 $ 5.4.2.12,5.4.2.11 $ K15633 $ GO:0030145,GO:0006007,GO:0005737,GO:0004619,GO:0046…	T
{GRMZM2G004298_P01,GRMZM2G096100_P01}	18	29	26	41	33.5	33.5	{GRMZM2G004298_P01 $ $ $ $ AT3G62020.1 $ GLP10 $ germin-like protein 10 $ LOC_Os01g18170.1 $ $ Cupin domain containing protein, expressed,GRMZM2G096100_P01 $ $ $ $ AT3G62020.1 $ GLP10 $ germin-like protein 10 $ LOC_Os01g18170.1 $ $ Cupin domain containing protein, expressed}	T
{GRMZM2G004703_P01,GRMZM2G067511_P01,GRMZM2G117582_P02}	1	35	1	57	57	57	{GRMZM2G004703_P01 $ $ K02183 $ $ AT2G27030.3 $ ACAM-2,CAM5 $ calmodulin 5 $ LOC_Os07g48780.1 $ $ OsCam1-2 - Calmodulin, expressed,GRMZM2G067511_P01 $ $ K02183 $ $ AT2G27030.3 $ ACAM-2,CAM5 $ calmodulin 5 $ LOC_Os07g48780.1 $ $ OsCam1-2 - Calmodulin, expressed,GRMZM2G117582_P02 $ $ K02183 $ $ AT2G27030.3 $ ACAM-2,CAM5 $ calmodulin 5 $ LOC_Os03g20370.1 $ $ OsCam1-1 - Calmodulin, expressed}	T
{GRMZM2G004984_P01,GRMZM2G024234_P01}	1	3	1	3	2.5	2.5	{GRMZM2G004984_P01 $ 1.11.1.7 $ $ GO:0055114,GO:0020037,GO:0006979,GO:0004601 $ AT5G58400.1 $ $ Peroxidase superfamily protein $ LOC_Os03g25360.1 $ $ peroxidase precursor, putative, expressed,GRMZM2G024234_P01 $ 1.11.1.7 $ K00430 $ GO:0055114,GO:0020037,GO:0006979,GO:0004601 $ AT5G58400.1 $ $ Peroxidase superfamily protein $ LOC_Os03g25360.1 $ $ peroxidase precursor, putative, expressed}	T
{GRMZM2G007695_P01,GRMZM2G068952_P01}	1	3	1	4	4	4	{GRMZM2G007695_P01 $ $ K02930 $ GO:0006412,GO:0005840,GO:0003735 $ AT3G09630.1 $ $ Ribosomal protein L4/L1 family $ LOC_Os03g58204.1 $ $ ribosomal protein L4, putative, expressed,GRMZM2G068952_P01 $ $ K02930 $ GO:0006412,GO:0005840,GO:0003735 $ AT3G09630.1 $ $ Ribosomal protein L4/L1 family $ LOC_Os03g58204.1 $ $ ribosomal protein L4, putative, expressed}	T
{GRMZM2G008232_P01,GRMZM2G158766_P02}	1	1	1	1	1	1	{GRMZM2G008232_P01 $ 3.6.3.14 $ K02151 $ GO:0034220,GO:0046961,GO:0033180,GO:0015991 $ AT4G02620.1 $ $ vacuolar ATPase subunit F family protein $ LOC_Os02g57854.1 $ $ vacuolar ATP synthase subunit F, putative, expressed,GRMZM2G158766_P02 $ 3.6.3.14 $ K02151 $ GO:0034220,GO:0046961,GO:0033180,GO:0015991 $ AT4G02620.1 $ $ vacuolar ATPase subunit F family protein $ LOC_Os02g57854.1 $ $ vacuolar ATP …	T
{GRMZM2G012530_P01,GRMZM2G087111_P01}	5	5	11	11	11	11	{GRMZM2G012530_P01 $ $ $ $ AT5G39110.1 $ $ RmlC-like cupins superfamily protein $ LOC_Os12g05860.1 $ $ Cupin domain containing protein, expressed,GRMZM2G087111_P01 $ $ $ $ AT5G39110.1 $ $ RmlC-like cupins superfamily protein $ LOC_Os12g05860.1 $ $ Cupin domain containing protein, expressed}	T
{GRMZM2G018627_P02,GRMZM2G414192_P01}	1	3	1	4	4	4	{GRMZM2G018627_P02 $ $ K08913 $ GO:0016020,GO:0009765 $ AT2G05100.1 $ LHCB2,LHCB2.1 $ photosystem II light harvesting complex gene 2.1 $ LOC_Os03g39610.1 $ $ chlorophyll A-B binding protein, putative, expressed,GRMZM2G414192_P01 $ $ K08913 $ GO:0016020,GO:0009765 $ AT2G05100.1 $ LHCB2,LHCB2.1 $ photosystem II light harvesting complex gene 2.1 $ LOC_Os03g39610.1 $ $ chlorophyll A-B binding protein…	T
{GRMZM2G025154_P01,GRMZM2G132154_P01}	1	1	1	1	1	1	{GRMZM2G025154_P01 $ 3.4.16.6 $ K16297 $ GO:0006508,GO:0004185 $ AT5G42240.1 $ scpl42 $ serine carboxypeptidase-like 42 $ LOC_Os11g10750.1 $ $ OsSCP48 - Putative Serine Carboxypeptidase homologue, expressed,GRMZM2G132154_P01 $ 3.4.16.6 $ K16297 $ GO:0006508,GO:0004185 $ AT5G42240.1 $ scpl42 $ serine carboxypeptidase-like 42 $ LOC_Os11g10750.1 $ $ OsSCP48 - Putative Serine Carboxypeptidase homolog…	T
{GRMZM2G029144_P01,GRMZM2G156257_P01}	1	1	1	1	1	1	{GRMZM2G029144_P01 $ 1.11.1.7 $ K00430 $ GO:0055114,GO:0020037,GO:0006979,GO:0004601 $ AT4G16270.1 $ $ Peroxidase superfamily protein $ LOC_Os07g44499.1 $ $ peroxidase, putative, expressed,GRMZM2G156257_P01 $ 1.11.1.7 $ K00430 $ GO:0055114,GO:0020037,GO:0006979,GO:0004601 $ AT4G16270.1 $ $ Peroxidase superfamily protein $ LOC_Os07g44460.1 $ $ peroxidase precursor, putative, expressed}	T
{GRMZM2G030731_P01,GRMZM2G427468_P01}	1	1	1	1	1	1	{GRMZM2G030731_P01 $ $ K02900 $ $ AT1G70600.1 $ $ Ribosomal protein L18e/L15 superfamily protein $ LOC_Os03g29460.1 $ $ 60S ribosomal protein, putative, expressed,GRMZM2G427468_P01 $ $ K02900 $ $ AT1G70600.1 $ $ Ribosomal protein L18e/L15 superfamily protein $ LOC_Os07g42170.1 $ $ 60S ribosomal protein, putative, expressed}	T
{GRMZM2G031102_P01,GRMZM2G099867_P01}	2	2	2	2	2	2	{GRMZM2G031102_P01 $ $ $ $ AT5G05960.1 $ $ Bifunctional inhibitor/lipid-transfer protein/seed storage 2S albumin superfamily protein $ LOC_Os05g06780.1 $ $ LTPL104 - Protease inhibitor/seed storage/LTP family protein precursor, expressed,GRMZM2G099867_P01 $ $ $ $ AT5G05960.1 $ $ Bifunctional inhibitor/lipid-transfer protein/seed storage 2S albumin superfamily protein $ LOC_Os05g06780.1 $ $ LTPL10…	T
{GRMZM2G032315_P01,GRMZM2G157443_P01}	1	1	1	1	1	1	{GRMZM2G032315_P01 $ $ K02942 $ $ AT5G24510.1 $ $ 60S acidic ribosomal protein family $ LOC_Os08g02340.2 $ $ 60S acidic ribosomal protein, putative, expressed,GRMZM2G157443_P01 $ $ K02942 $ $ AT5G24510.1 $ $ 60S acidic ribosomal protein family $ LOC_Os08g02340.1 $ $ 60S acidic ribosomal protein, putative, expressed}	T
{GRMZM2G032367_P01,GRMZM2G158479_P03}	1	1	1	1	1	1	{GRMZM2G032367_P01 $ $ K00413 $ GO:0020037,GO:0009055 $ AT5G40810.1 $ $ Cytochrome C1 family $ LOC_Os05g23620.3 $ $ cytochrome c1-1, heme protein, mitochondrial precursor, putative, expressed,GRMZM2G158479_P03 $ $ K00413 $ GO:0020037,GO:0009055 $ AT5G40810.1 $ $ Cytochrome C1 family $ LOC_Os05g23620.2 $ $ cytochrome c1-1, heme protein, mitochondrial precursor, putative, expressed}	T
{GRMZM2G033515_P01,GRMZM2G432128_P01,GRMZM5G829778_P01}	1	3	1	3	1.4	1.4	{GRMZM2G033515_P01 $ 1.1.1.42 $ K00031 $ GO:0055114,GO:0016616,GO:0006102,GO:0004450 $ AT1G65930.1 $ cICDH $ cytosolic NADP+-dependent isocitrate dehydrogenase $ LOC_Os01g46610.1 $ $ dehydrogenase, putative, expressed,GRMZM2G432128_P01 $ 1.1.1.42 $ K00031 $ GO:0055114,GO:0016616,GO:0006102,GO:0004450 $ AT1G65930.1 $ cICDH $ cytosolic NADP+-dependent isocitrate dehydrogenase $ LOC_Os01g46610.1 $ $…	T
{GRMZM2G035807_P01,GRMZM2G059020_P01,GRMZM2G066440_P01,GRMZM2G077125_P01,GRMZM2G078826_P01,GRMZM2G092327_P02,GRMZM2G362850_P01,GRMZM2G703415_P01}	1	1	1	1	1	1	{GRMZM2G035807_P01 $ 3.6.4.13 $ K11594 $ GO:0005524,GO:0003676 $ AT2G42520.1 $ $ P-loop containing nucleoside triphosphate hydrolases superfamily protein $ LOC_Os03g59050.1 $ $ DEAD-box ATP-dependent RNA helicase, putative, expressed,GRMZM2G059020_P01 $ 3.6.4.13 $ $ GO:0003676,GO:0005524 $ AT1G55150.1 $ $ DEA(D/H)-box RNA helicase family protein $ LOC_Os01g68320.4 $ $ DEAD-box ATP-dependent RNA h…	T
{GRMZM2G041275_P01,GRMZM2G113408_P01}	1	26	1	36	24.2159	24.22	{GRMZM2G041275_P01 $ 3.6.3.14 $ K02133 $ GO:0016887,GO:0006754,GO:0005524,GO:0000275,GO:0046034,GO:0015992,GO:0033178,GO:0016820,GO:0015991 $ AT5G08680.1 $ $ ATP synthase alpha/beta family protein $ LOC_Os01g49190.1 $ $ ATP synthase, putative, expressed,GRMZM2G113408_P01 $ 3.6.3.14 $ K02133 $ GO:0016887,GO:0006754,GO:0005524,GO:0000275,GO:0046034,GO:0015992,GO:0033178,GO:0016820,GO:0015991 $ AT5G…	T
{GRMZM2G045809_P01,GRMZM2G166141_P01}	4	9	10	17	17	17	{GRMZM2G045809_P01 $ $ $ $ AT3G05950.1 $ $ RmlC-like cupins superfamily protein $ LOC_Os08g13440.2 $ $ cupin domain containing protein, expressed,GRMZM2G166141_P01 $ $ $ $ AT3G05950.1 $ $ RmlC-like cupins superfamily protein $ LOC_Os08g13440.2 $ $ cupin domain containing protein, expressed}	T
{GRMZM2G047055_P02,GRMZM2G152328_P01}	11	40	13	55	37.1667	37.17	{GRMZM2G047055_P02 $ $ K10355 $ $ AT3G12110.1 $ ACT11 $ actin-11 $ LOC_Os03g50885.1 $ $ actin, putative, expressed,GRMZM2G152328_P01 $ $ K10355 $ $ AT3G12110.1 $ ACT11 $ actin-11 $ LOC_Os03g50885.1 $ $ actin, putative, expressed}	T
{GRMZM2G049930_P01,GRMZM2G071390_P01,GRMZM2G178817_P01}	1	1	2	2	2	2	{GRMZM2G049930_P01 $ $ $ $ AT3G05950.1 $ $ RmlC-like cupins superfamily protein $ LOC_Os12g05860.1 $ $ Cupin domain containing protein, expressed,GRMZM2G071390_P01 $ $ $ $ AT5G39110.1 $ $ RmlC-like cupins superfamily protein $ LOC_Os12g05860.1 $ $ Cupin domain containing protein, expressed,GRMZM2G178817_P01 $ $ $ $ AT5G39110.1 $ $ RmlC-like cupins superfamily protein $ LOC_Os12g05860.1 $ $ Cupin …	T
{GRMZM2G051879_P05,GRMZM2G078314_P01,GRMZM2G118355_P02,GRMZM2G130079_P01,GRMZM2G145758_P01,GRMZM2G171387_P01,GRMZM2G176358_P01,GRMZM2G179005_P01,GRMZM2G355773_P01,GRMZM2G376957_P01,GRMZM2G387076_P02,GRMZM2G401581_P01,GRMZM2G418258_P01,GRMZM2G447984_P01,GRMZM2G451254_P01,GRMZM2G475899_P01,GRMZM5G864735_P01}	3	3	3	3	3	3	{GRMZM2G051879_P05 $ $ K11253 $ GO:0003677,GO:0000786 $ AT4G40030.2 $ $ Histone superfamily protein $ LOC_Os03g27310.1 $ $ histone H3, putative, expressed,GRMZM2G078314_P01 $ $ K11253 $ GO:0003677,GO:0000786 $ AT1G09200.1 $ $ Histone superfamily protein $ LOC_Os04g34240.1 $ $ histone H3, putative, expressed,GRMZM2G118355_P02 $ $ K11253 $ GO:0003677,GO:0000786 $ AT4G40030.2 $ $ Histone superfamily…	T
{GRMZM2G054559_P01,GRMZM2G061969_P01}	3	3	3	3	3	3	{GRMZM2G054559_P01 $ 3.1.4.4 $ K01115 $ GO:0005515,GO:0003824 $ AT3G15730.1 $ PLD,PLDALPHA1 $ phospholipase D alpha 1 $ LOC_Os01g07760.2 $ $ phospholipase D, putative, expressed,GRMZM2G061969_P01 $ 3.1.4.4 $ K01115 $ GO:0005515,GO:0003824 $ AT3G15730.1 $ PLD,PLDALPHA1 $ phospholipase D alpha 1 $ LOC_Os01g07760.2 $ $ phospholipase D, putative, expressed}	T
{GRMZM2G056039_P01,GRMZM2G340251_P02}	2	24	2	27	7.99028	7.99	{GRMZM2G056039_P01 $ $ K03283 $ $ AT3G12580.1 $ ATHSP70,HSP70 $ heat shock protein 70 $ LOC_Os11g47760.1 $ $ DnaK family protein, putative, expressed,GRMZM2G340251_P02 $ $ K03283 $ $ AT3G12580.1 $ ATHSP70,HSP70 $ heat shock protein 70 $ LOC_Os11g47760.1 $ $ DnaK family protein, putative, expressed}	T
{GRMZM2G056170_P01,GRMZM2G309193_P01,GRMZM2G343713_P01,GRMZM2G405476_P02,GRMZM2G427404_P01,GRMZM2G430501_P01,GRMZM2G455420_P01,GRMZM5G813019_P01,GRMZM5G818111_P01,GRMZM5G827951_P01,GRMZM5G854146_P01,scaff_0000000269_91,scaff_0000001631_51,scaff_0000004753_10,scaff_0000005840_30,scaff_0000006985_34,scaff_0000025723_24,scaff_0000032165_13,scaff_0000056934_6,scaff_0000069026_11,scaff_0000073541_4,sc…	1	1	1	1	1	1	{GRMZM2G056170_P01 $ $ $ GO:0006412,GO:0005840,GO:0003735,GO:0005622 $ ATCG01310.1 $ $ ribosomal protein L2 $ LOC_Os12g38000.1 $ $ 60S ribosomal protein L8, putative, expressed,GRMZM2G309193_P01 $ $ K02886 $ GO:0006412,GO:0005840,GO:0003735,GO:0005622 $ ATCG00830.1 $ $ ribosomal protein L2 $ LOC_Os09g24408.1 $ $ conserved hypothetical protein,GRMZM2G343713_P01 $ $ K02886 $ GO:0006412,GO:0005840,G…	T
{GRMZM2G057823_P01,GRMZM2G066024_P01}	4	4	4	4	4	4	{GRMZM2G057823_P01 $ 4.1.2.13 $ K01623 $ GO:0006096,GO:0004332 $ AT2G36460.1 $ $ Aldolase superfamily protein $ LOC_Os05g33380.1 $ $ fructose-bisphospate aldolase isozyme, putative, expressed,GRMZM2G066024_P01 $ 4.1.2.13 $ K01623 $ GO:0006096,GO:0004332 $ AT2G36460.1 $ $ Aldolase superfamily protein $ LOC_Os05g33380.1 $ $ fructose-bisphospate aldolase isozyme, putative, expressed}	T
{GRMZM2G059991_P01,GRMZM2G124455_P01}	2	4	2	4	4	4	{GRMZM2G059991_P01 $ 1.15.1.1 $ K04564 $ GO:0055114,GO:0046872,GO:0006801,GO:0004784 $ AT3G10920.1 $ ATMSD1,MEE33,MSD1 $ manganese superoxide dismutase 1 $ LOC_Os05g25850.1 $ $ superoxide dismutase, mitochondrial precursor, putative, expressed,GRMZM2G124455_P01 $ 1.15.1.1 $ K04564 $ GO:0055114,GO:0046872,GO:0006801,GO:0004784 $ AT3G10920.1 $ ATMSD1,MEE33,MSD1 $ manganese superoxide dismutase 1 $ …	T
{GRMZM2G061900_P01,GRMZM2G149847_P01,GRMZM2G179090_P01,GRMZM2G338862_P01,GRMZM2G360867_P01,GRMZM5G825695_P01,GRMZM5G878008_P01}	1	1	1	1	1	1	{GRMZM2G061900_P01 $ 3.6.5.2 $ K07901 $ GO:0005525 $ AT3G46060.2 $ ARA-3,ARA3,ATRAB8A,ATRABE1C,RAB8A $ RAB GTPase homolog 8A $ LOC_Os03g60530.1 $ $ ras-related protein, putative, expressed,GRMZM2G149847_P01 $ $ K07901 $ GO:0005525 $ AT3G46060.2 $ ARA-3,ARA3,ATRAB8A,ATRABE1C,RAB8A $ RAB GTPase homolog 8A $ LOC_Os07g09680.1 $ $ ras-related protein, putative, expressed,GRMZM2G179090_P01 $ $ $ GO:000…	T
{GRMZM2G062044_P01,GRMZM2G108467_P01,GRMZM2G117572_P01,GRMZM2G125575_P01}	3	3	4	4	4	4	{GRMZM2G062044_P01 $ $ K02707 $ GO:0015979,GO:0046872,GO:0016021,GO:0009523 $ ATCG00580.1 $ $ photosystem II reaction center protein E $ LOC_Os08g15322.1 $ $ cytochrome b559 subunit alpha, putative, expressed,GRMZM2G108467_P01 $ $ K02707 $ GO:0015979,GO:0046872,GO:0016021,GO:0009523 $ ATCG00580.1 $ $ photosystem II reaction center protein E $ LOC_Os10g21298.1 $ $ cytochrome b559 subunit alpha, pu…	T
{GRMZM2G065023_P01,GRMZM2G083716_P01,GRMZM2G095252_P01}	2	2	2	2	2	2	{GRMZM2G065023_P01 $ $ K04077 $ GO:0005524 $ AT1G55490.2 $ CPN60B,LEN1 $ chaperonin 60 beta $ LOC_Os06g02380.2 $ $ T-complex protein, putative, expressed,GRMZM2G083716_P01 $ $ K04077 $ GO:0005524 $ AT1G55490.1 $ CPN60B,LEN1 $ chaperonin 60 beta $ LOC_Os06g02380.2 $ $ T-complex protein, putative, expressed,GRMZM2G095252_P01 $ $ $ GO:0005524 $ AT1G55490.1 $ CPN60B,LEN1 $ chaperonin 60 beta $ LOC_Os…	T
{GRMZM2G070322_P01,GRMZM2G099491_P01}	1	1	1	1	1	1	{GRMZM2G070322_P01 $ $ $ GO:0005515 $ AT3G22800.1 $ $ Leucine-rich repeat (LRR) family protein $ LOC_Os03g58110.1 $ $ uncharacterized protein At4g06744 precursor, putative, expressed,GRMZM2G099491_P01 $ $ $ GO:0005515 $ AT3G22800.1 $ $ Leucine-rich repeat (LRR) family protein $ LOC_Os03g58110.1 $ $ uncharacterized protein At4g06744 precursor, putative, expressed}	T
{GRMZM2G070649_P01,GRMZM2G163633_P01,scaff_0000009670_9,scaff_0000014671_28,scaff_0000015868_11,scaff_0000018357_26,scaff_0000045953_22,scaff_0000078362_3,scaff_0000112152_4,scaff_0000159989_6}	1	1	2	2	2	2	{GRMZM2G070649_P01 $ $ $ GO:0006412,GO:0005840,GO:0005622,GO:0003735,GO:0016740,GO:0015934,GO:0003723 $ ATMG00560.1 $ $ Nucleic acid-binding, OB-fold-like protein $ LOC_Os12g38000.1 $ $ 60S ribosomal protein L8, putative, expressed,GRMZM2G163633_P01 $ $ $ GO:0006412,GO:0005840,GO:0003735,GO:0005622 $ AT2G44065.2 $ $ Ribosomal protein L2 family $ LOC_Os12g38000.1 $ $ 60S ribosomal protein L8, puta…	T
{GRMZM2G073079_P01,GRMZM2G076348_P01}	8	8	8	8	8	8	{GRMZM2G073079_P01 $ $ $ $ AT3G23570.1 $ $ alpha/beta-Hydrolases superfamily protein $ LOC_Os11g17504.1 $ $ retrotransposon protein, putative, Ty1-copia subclass, expressed,GRMZM2G076348_P01 $ $ $ $ AT3G23570.1 $ $ alpha/beta-Hydrolases superfamily protein $ LOC_Os11g17504.1 $ $ retrotransposon protein, putative, Ty1-copia subclass, expressed}	T
{GRMZM2G073725_P01,GRMZM2G087326_P01}	2	4	2	4	4	4	{GRMZM2G073725_P01 $ 5.4.99.30 $ K13379 $ GO:0030244,GO:0016866 $ AT5G15650.1 $ ATRGP2,RGP2 $ reversibly glycosylated polypeptide 2 $ LOC_Os03g40270.1 $ $ alpha-1,4-glucan-protein synthase, putative, expressed,GRMZM2G087326_P01 $ 5.4.99.30 $ K13379 $ GO:0030244,GO:0016866 $ AT5G15650.1 $ ATRGP2,RGP2 $ reversibly glycosylated polypeptide 2 $ LOC_Os03g40270.1 $ $ alpha-1,4-glucan-protein synthase, …	T
{GRMZM2G074604_P01,GRMZM2G160541_P01}	1	5	1	5	5	5	{GRMZM2G074604_P01 $ 4.3.1.24 $ K13064 $ $ AT2G37040.1 $ ATPAL1,PAL1 $ PHE ammonia lyase 1 $ LOC_Os02g41630.2 $ $ phenylalanine ammonia-lyase, putative, expressed,GRMZM2G160541_P01 $ 4.3.1.24 $ $ $ AT3G10340.1 $ PAL4 $ phenylalanine ammonia-lyase 4 $ LOC_Os02g41630.2 $ $ phenylalanine ammonia-lyase, putative, expressed}	T
{GRMZM2G074759_P01,GRMZM2G333861_P01}	1	1	1	1	1	1	{GRMZM2G074759_P01 $ 6.2.1.8 $ $ GO:0008152,GO:0003824 $ AT3G48990.1 $ $ AMP-dependent synthetase and ligase family protein $ LOC_Os04g58710.1 $ $ AMP-binding domain containing protein, expressed,GRMZM2G333861_P01 $ 6.2.1.8 $ $ GO:0008152,GO:0003824 $ AT3G48990.1 $ $ AMP-dependent synthetase and ligase family protein $ LOC_Os04g58710.1 $ $ AMP-binding domain containing protein, expressed}	T
{GRMZM2G079538_P01,GRMZM5G807639_P03}	1	1	1	1	1	1	{GRMZM2G079538_P01 $ 2.3.1.61 $ $ GO:0016746,GO:0008152 $ AT5G55070.1 $ $ Dihydrolipoamide succinyltransferase $ LOC_Os04g32330.2 $ $ dihydrolipoyllysine-residue succinyltransferase component of 2-oxoglutarate dehydrogenase complex, mitochondrial precursor, putative, expressed,GRMZM5G807639_P03 $ 2.3.1.61 $ K00658 $ GO:0016746,GO:0008152 $ AT5G55070.1 $ $ Dihydrolipoamide succinyltransferase $ LO…	T
{GRMZM2G082792_P01,GRMZM2G138800_P01,GRMZM2G159643_P01}	2	2	2	2	2	2	{GRMZM2G082792_P01 $ 1.6.5.2 $ K03809 $ GO:0016491 $ AT5G54500.1 $ FQR1 $ flavodoxin-like quinone reductase 1 $ LOC_Os05g42190.1 $ $ NADPH-dependent FMN reductase domain containing protein, expressed,GRMZM2G138800_P01 $ 1.6.5.2 $ K03809 $ GO:0016491 $ AT5G54500.1 $ FQR1 $ flavodoxin-like quinone reductase 1 $ LOC_Os01g57570.1 $ $ NADPH-dependent FMN reductase domain containing protein, expressed,…	T
{GRMZM2G083812_P01,GRMZM2G148167_P01}	1	1	1	1	1	1	{GRMZM2G083812_P01 $ 3.2.1.31,3.2.1.167 $ K07964 $ GO:0016798,GO:0016020 $ AT5G34940.2 $ AtGUS3,GUS3 $ glucuronidase 3 $ LOC_Os02g55870.1 $ $ heparanase-like protein precursor, putative, expressed,GRMZM2G148167_P01 $ 3.2.1.31,3.2.1.167 $ K07964 $ GO:0016798,GO:0016020 $ AT5G34940.2 $ AtGUS3,GUS3 $ glucuronidase 3 $ LOC_Os06g08090.2 $ $ heparanase-like protein precursor, putative, expressed}	T
{GRMZM2G098102_P01,GRMZM2G166870_P01}	1	1	1	1	1	1	{GRMZM2G098102_P01 $ 3.4.22.33 $ $ GO:0008234,GO:0006508 $ AT1G29090.1 $ $ Cysteine proteinases superfamily protein $ LOC_Os12g17540.1 $ $ vignain precursor, putative, expressed,GRMZM2G166870_P01 $ 3.4.22.33 $ $ GO:0008234,GO:0006508 $ AT1G29090.1 $ $ Cysteine proteinases superfamily protein $ LOC_Os12g17540.1 $ $ vignain precursor, putative, expressed}	T
{GRMZM2G098397_P01,GRMZM2G480451_P02}	1	1	1	1	1	1	{GRMZM2G098397_P01 $ 3.2.1.31,3.2.1.167 $ K07964 $ GO:0016798,GO:0016020 $ AT5G07830.1 $ AtGUS2,GUS2 $ glucuronidase 2 $ LOC_Os12g38920.1 $ $ heparanase-like protein precursor, putative, expressed,GRMZM2G480451_P02 $ 3.2.1.31,3.2.1.167 $ K07964 $ GO:0016798,GO:0016020 $ AT5G07830.1 $ AtGUS2,GUS2 $ glucuronidase 2 $ LOC_Os12g38920.2 $ $ heparanase-like protein precursor, putative, expressed}	T
{GRMZM2G104484_P01,GRMZM2G179528_P03}	1	1	1	1	1	1	{GRMZM2G104484_P01 $ $ K16296 $ GO:0006508,GO:0004185 $ AT1G73270.1 $ scpl6 $ serine carboxypeptidase-like 6 $ LOC_Os10g01134.1 $ $ OsSCP46 - Putative Serine Carboxypeptidase homologue, expressed,GRMZM2G179528_P03 $ $ K16296 $ GO:0006508,GO:0004185 $ AT5G36180.1 $ scpl1 $ serine carboxypeptidase-like 1 $ LOC_Os10g01134.1 $ $ OsSCP46 - Putative Serine Carboxypeptidase homologue, expressed}	T
{GRMZM2G106424_P01,GRMZM2G408768_P01}	1	9	1	10	5.5	5.5	{GRMZM2G106424_P01 $ $ K06630 $ GO:0019904 $ AT3G02520.1 $ GF14 NU,GRF7 $ general regulatory factor 7 $ LOC_Os11g34450.1 $ $ 14-3-3 protein, putative, expressed,GRMZM2G408768_P01 $ $ K06630 $ GO:0019904 $ AT1G78300.1 $ 14-3-3OMEGA,GF14 OMEGA,GRF2 $ general regulatory factor 2 $ LOC_Os11g34450.1 $ $ 14-3-3 protein, putative, expressed}	T
{GRMZM2G114793_P01,GRMZM2G415007_P01}	2	10	2	10	5.5	5.5	{GRMZM2G114793_P01 $ $ K09490 $ $ AT5G42020.1 $ BIP,BIP2 $ Heat shock protein 70 (Hsp 70) family protein $ LOC_Os02g02410.1 $ $ DnaK family protein, putative, expressed,GRMZM2G415007_P01 $ $ K09490 $ $ AT5G42020.1 $ BIP,BIP2 $ Heat shock protein 70 (Hsp 70) family protein $ LOC_Os02g02410.1 $ $ DnaK family protein, putative, expressed}	T
{GRMZM2G115176_P01,GRMZM2G115925_P01,GRMZM5G884325_P01}	1	1	1	1	1	1	{GRMZM2G115176_P01 $ $ K11088 $ GO:0006396 $ AT1G20580.1 $ $ Small nuclear ribonucleoprotein family protein $ LOC_Os02g01250.1 $ $ LSM domain containing protein, expressed,GRMZM2G115925_P01 $ $ K11088 $ GO:0006396 $ AT1G20580.1 $ $ Small nuclear ribonucleoprotein family protein $ LOC_Os02g01250.1 $ $ LSM domain containing protein, expressed,GRMZM5G884325_P01 $ $ K11088 $ GO:0006396 $ AT1G20580.1 …	T
{GRMZM2G115628_P01,GRMZM2G146720_P01}	1	1	1	1	1	1	{GRMZM2G115628_P01 $ $ K02183 $ $ AT5G21274.1 $ ACAM-6,CAM6 $ calmodulin 6 $ LOC_Os01g17190.1 $ $ OsCam3 - Calmodulin, expressed,GRMZM2G146720_P01 $ $ K02183 $ $ AT2G27030.3 $ ACAM-2,CAM5 $ calmodulin 5 $ LOC_Os11g03980.1 $ $ OsCML2 - Calmodulin-related calcium sensor protein, expressed}	T
{GRMZM2G118309_P01,GRMZM2G145088_P01}	1	1	1	1	1	1	{GRMZM2G118309_P01 $ $ $ GO:0005509 $ AT1G21630.2 $ $ Calcium-binding EF hand family protein $ LOC_Os06g51250.1 $ $ EF hand family protein, putative, expressed,GRMZM2G145088_P01 $ $ $ GO:0005509 $ AT1G21630.1 $ $ Calcium-binding EF hand family protein $ LOC_Os06g51250.1 $ $ EF hand family protein, putative, expressed}	T
{GRMZM2G128877_P02,GRMZM2G421857_P04}	7	7	7	7	7	7	{GRMZM2G128877_P02 $ 3.6.3.14 $ K02145 $ GO:0046034,GO:0015992,GO:0033178,GO:0016820,GO:0015991,GO:0005524 $ AT1G78900.1 $ VHA-A $ vacuolar ATP synthase subunit A $ LOC_Os06g45120.1 $ $ ATP synthase, putative, expressed,GRMZM2G421857_P04 $ 3.6.3.14 $ K02145 $ GO:0046034,GO:0015992,GO:0033178,GO:0016820,GO:0015991,GO:0005524 $ AT1G78900.2 $ VHA-A $ vacuolar ATP synthase subunit A $ LOC_Os06g45120.…	T
{GRMZM2G128995_P01,GRMZM2G144372_P01,GRMZM2G177912_P01}	1	1	1	1	1	1	{GRMZM2G128995_P01 $ $ K02148 $ GO:0033180,GO:0015991,GO:0015078 $ AT1G12840.1 $ ATVHA-C,DET3 $ vacuolar ATP synthase subunit C (VATC) / V-ATPase C subunit / vacuolar proton pump C subunit (DET3) $ LOC_Os05g51530.2 $ $ vacuolar ATP synthase subunit C, putative, expressed,GRMZM2G144372_P01 $ $ K02148 $ GO:0033180,GO:0015991,GO:0015078 $ AT1G12840.1 $ ATVHA-C,DET3 $ vacuolar ATP synthase subunit C …	T
{GRMZM2G135186_P03,GRMZM5G837108_P02}	2	3	2	3	3	3	{GRMZM2G135186_P03 $ $ K05863 $ $ AT5G13490.2 $ AAC2 $ ADP/ATP carrier 2 $ LOC_Os02g48720.2 $ $ mitochondrial carrier protein, putative, expressed,GRMZM5G837108_P02 $ $ $ $ AT5G13490.2 $ AAC2 $ ADP/ATP carrier 2 $ LOC_Os02g48720.1 $ $ mitochondrial carrier protein, putative, expressed}	T
{GRMZM2G146206_P04,GRMZM2G346168_P01}	1	1	1	1	1	1	{GRMZM2G146206_P04 $ 5.3.1.1 $ K01803 $ GO:0008152,GO:0004807 $ AT3G55440.1 $ ATCTIMC,CYTOTPI,TPI $ triosephosphate isomerase $ LOC_Os01g62420.1 $ $ triosephosphate isomerase, cytosolic, putative, expressed,GRMZM2G346168_P01 $ 5.3.1.1 $ $ GO:0016020,GO:0008378,GO:0006486,GO:0008234,GO:0006508,GO:0008152,GO:0004807 $ AT1G79600.1 $ $ Protein kinase superfamily protein $ LOC_Os08g03670.1 $ $ galacto…	T
{GRMZM2G360821_P01,GRMZM2G385635_P01,GRMZM2G448344_P01,GRMZM5G815453_P01}	2	7	2	7	7	7	{GRMZM2G360821_P01 $ 4.1.1.39 $ K01601 $ GO:0016984,GO:0015977,GO:0000287 $ ATCG00490.1 $ $ ribulose-bisphosphate carboxylases $ LOC_Os10g21268.1 $ $ ribulose bisphosphate carboxylase large chain precursor, putative, expressed,GRMZM2G385635_P01 $ 4.1.1.39 $ K01601 $ GO:0016984,GO:0015977,GO:0000287 $ ATCG00490.1 $ $ ribulose-bisphosphate carboxylases $ LOC_Os10g21268.1 $ $ ribulose bisphosphate c…	T

## Sheet: Z. mays T1_Rep2
Plant Proteins Identified from the Biological Replicate 2 of Z. mayes Rhizosphere Communities at Timepoint 1
ProteinID	Run1_UniquePeptideCounts	Run1_TotalPeptideCounts	Run1_UniqueSpectrumCounts	Run1_TotalSpectrumCounts	Run1_BalancedSpectrumCounts	Run1_NormalizedBalancedSpectrumCounts	ProteinDescription	TargetMatch
AC194039.4_FGP009	3	3	3	3	3	3	AC194039.4_FGP009 $ $ $ $ $ $ $ LOC_Os09g37020.1 $ $ expressed protein	T
AC197758.3_FGP004	4	7	4	8	6	6	AC197758.3_FGP004 $ 1.11.1.7 $ K00430 $ GO:0055114,GO:0020037,GO:0006979,GO:0004601 $ AT5G05340.1 $ $ Peroxidase superfamily protein $ LOC_Os11g02130.1 $ $ peroxidase precursor, putative, expressed	T
AC199439.4_FGP005	1	9	1	11	4	4	AC199439.4_FGP005 $ $ K09490 $ GO:0006468,GO:0005524,GO:0004672 $ AT5G28540.1 $ BIP1 $ heat shock protein 70 (Hsp 70) family protein $ LOC_Os02g02410.1 $ $ DnaK family protein, putative, expressed	T
AC205413.4_FGP001	1	16	2	20	18.2857	18.29	AC205413.4_FGP001 $ 1.11.1.7 $ K00430 $ GO:0055114,GO:0020037,GO:0006979,GO:0004601 $ AT1G05260.1 $ RCI3,RCI3A $ Peroxidase superfamily protein $ LOC_Os05g04490.1 $ $ peroxidase precursor, putative, expressed	T
AC206425.3_FGP002	13	18	14	20	20	20	AC206425.3_FGP002 $ $ $ $ $ $ $ LOC_Os04g24478.1 $ $ jasmonate-induced protein, putative, expressed	T
AC211394.4_FGP004	3	3	3	3	3	3	AC211394.4_FGP004 $ 3.1.3.41,3.1.3.2,3.1.3.60 $ $ GO:0016787 $ AT5G34850.1 $ ATPAP26,PAP26 $ purple acid phosphatase 26 $ LOC_Os06g43640.2 $ $ Ser/Thr protein phosphatase family protein, putative, expressed	T
AC215201.3_FGP005	1	7	1	15	1.32558	1.33	AC215201.3_FGP005 $ $ $ GO:0005524 $ AT2G28000.1 $ CH-CPN60A,CPN60A,SLP $ chaperonin-60alpha $ LOC_Os12g17910.1 $ $ T-complex protein, putative, expressed	T
AC217401.3_FGP002	1	1	1	1	1	1	AC217401.3_FGP002 $ 3.2.1.21 $ K05350 $ GO:0005975,GO:0004553 $ AT3G18080.1 $ BGLU44 $ B-S glucosidase 44 $ LOC_Os03g49610.1 $ $ Os3bglu8 - beta-glucosidase, exo-beta-glucansase, high similarity to Os3bglu7, expressed	T
AC234201.1_FGP003	5	5	5	5	5	5	AC234201.1_FGP003 $ 1.8.3.5,1.8.3.6 $ K05906 $ GO:0055114,GO:0016491,GO:0001735 $ AT5G63910.1 $ FCLY $ farnesylcysteine lyase $ LOC_Os04g59630.1 $ $ prenylcysteine oxidase 1 precursor, putative, expressed	T
GRMZM2G000777_P01	2	2	2	2	2	2	GRMZM2G000777_P01 $ $ $ $ AT1G71730.1 $ $ $ LOC_Os05g08920.1 $ $ late embryogenesis abundant protein, putative, expressed	T
GRMZM2G002178_P01	2	30	2	55	28.5	28.5	GRMZM2G002178_P01 $ 4.2.1.92 $ K01723 $ GO:0055114,GO:0020037,GO:0016705,GO:0005506 $ AT5G42650.1 $ AOS,CYP74A,DDE2 $ allene oxide synthase $ LOC_Os03g12500.1 $ $ cytochrome P450, putative, expressed	T
GRMZM2G005633_P02	10	13	17	41	29	29	GRMZM2G005633_P02 $ 3.2.1.14 $ K01183 $ GO:0008061,GO:0016998,GO:0006032,GO:0004568 $ AT3G54420.1 $ ATCHITIV,ATEP3,CHIV,EP3 $ homolog of carrot EP3-3 chitinase $ LOC_Os04g41680.1 $ $ CHIT3 - Chitinase family protein precursor, expressed	T
GRMZM2G006130_P04	1	2	1	2	2	2	GRMZM2G006130_P04 $ 3.2.1.55 $ K01209 $ GO:0046556,GO:0046373 $ AT3G10740.1 $ ARAF,ARAF1,ASD1,ATASD1 $ alpha-L-arabinofuranosidase 1 $ LOC_Os11g03730.1 $ $ alpha-N-arabinofuranosidase A, putative, expressed	T
GRMZM2G006894_P01	1	6	1	6	6	6	GRMZM2G006894_P01 $ 3.6.3.6 $ K01535 $ GO:0046872,GO:0000166 $ AT4G30190.1 $ AHA2,HA2,PMA2 $ H(+)-ATPase 2 $ LOC_Os04g56160.1 $ $ plasma membrane ATPase, putative, expressed	T
GRMZM2G008247_P01	2	12	2	25	6.5	6.5	GRMZM2G008247_P01 $ 3.2.1.182,3.2.1.21 $ K01188 $ GO:0005975,GO:0004553 $ AT5G44640.1 $ BGLU13 $ beta glucosidase 13 $ LOC_Os04g39880.1 $ $ Os4bglu12 - beta-glucosidase, exo-beta-glucanase, expressed	T
GRMZM2G008353_P01	1	1	1	1	1	1	GRMZM2G008353_P01 $ $ $ $ AT4G08950.1 $ EXO $ Phosphate-responsive 1 family protein $ LOC_Os06g11660.1 $ $ phosphate-induced protein 1 conserved region domain containing protein, expressed	T
GRMZM2G009365_P01	1	1	1	1	1	1	GRMZM2G009365_P01 $ $ $ $ AT5G62960.1 $ $ $ LOC_Os02g03790.1 $ $ expressed protein	T
GRMZM2G013201_P01	2	2	2	2	2	2	GRMZM2G013201_P01 $ $ $ $ AT1G17100.1 $ $ SOUL heme-binding family protein $ LOC_Os01g13420.1 $ $ SOUL heme-binding protein, putative, expressed	T
GRMZM2G015285_P01	1	1	1	1	1	1	GRMZM2G015285_P01 $ $ $ $ AT3G23400.1 $ FIB4 $ Plastid-lipid associated protein PAP / fibrillin family protein $ LOC_Os11g38260.1 $ $ PAP fibrillin family domain containing protein, expressed	T
GRMZM2G015295_P01	5	5	6	6	6	6	GRMZM2G015295_P01 $ 3.3.1.1 $ K01251 $ GO:0055114,GO:0051287,GO:0006730,GO:0004013 $ AT4G13940.1 $ ATSAHH1,EMB1395,HOG1,MEE58,SAHH1 $ S-adenosyl-L-homocysteine hydrolase $ LOC_Os11g26850.2 $ $ erythronate-4-phosphate dehydrogenase, putative, expressed	T
GRMZM2G016890_P01	24	34	38	61	42.5	42.5	GRMZM2G016890_P01 $ 3.2.1.182,3.2.1.21 $ K01188 $ GO:0005975,GO:0004553 $ AT2G44450.1 $ BGLU15 $ beta glucosidase 15 $ LOC_Os04g39880.1 $ $ Os4bglu12 - beta-glucosidase, exo-beta-glucanase, expressed	T
GRMZM2G018275_P01	2	2	3	3	3	3	GRMZM2G018275_P01 $ $ $ GO:0005515 $ AT4G39730.1 $ $ Lipase/lipooxygenase, PLAT/LH2 family protein $ LOC_Os04g38390.1 $ $ wound/stress protein, putative, expressed	T
GRMZM2G018416_P01	4	4	4	4	4	4	GRMZM2G018416_P01 $ 3.1.4.46 $ $ GO:0008081,GO:0006629,GO:0008889 $ AT4G26690.1 $ GPDL2,MRH5,SHV3 $ PLC-like phosphodiesterase family protein $ LOC_Os02g37590.1 $ $ glycerophosphoryl diester phosphodiesterase family protein, putative, expressed	T
GRMZM2G018950_P01	3	3	3	3	3	3	GRMZM2G018950_P01 $ 3.4.16.5 $ $ GO:0006508,GO:0004185 $ AT3G45010.1 $ scpl48 $ serine carboxypeptidase-like 48 $ LOC_Os07g29620.1 $ $ OsSCP39 - Putative Serine Carboxypeptidase homologue, expressed	T
GRMZM2G019673_P01	2	2	2	2	2	2	GRMZM2G019673_P01 $ 3.2.1.51 $ K15923 $ $ AT4G34260.1 $ FUC95A $ 1,2-alpha-L-fucosidases $ LOC_Os10g19880.1 $ $ alpha-1,2-fucosidase, putative, expressed	T
GRMZM2G020146_P01	13	13	22	22	22	22	GRMZM2G020146_P01 $ 3.4.16.5 $ K16298 $ GO:0006508,GO:0004185 $ AT3G10410.1 $ CPY,SCPL49 $ SERINE CARBOXYPEPTIDASE-LIKE 49 $ LOC_Os02g02320.1 $ $ OsSCP6 - Putative Serine Carboxypeptidase homologue, expressed	T
GRMZM2G020423_P01	3	5	3	5	4	4	GRMZM2G020423_P01 $ $ $ $ $ $ $ LOC_Os04g24328.1 $ $ jasmonate-induced protein, putative, expressed	T
GRMZM2G020898_P01	1	1	1	1	1	1	GRMZM2G020898_P01 $ 3.2.1.39 $ $ GO:0005975,GO:0004553 $ AT1G64760.1 $ $ O-Glycosyl hydrolases family 17 protein $ LOC_Os07g07340.1 $ $ glucan endo-1,3-beta-glucosidase precursor, putative, expressed	T
GRMZM2G020940_P01	2	2	2	2	2	2	GRMZM2G020940_P01 $ $ $ $ AT2G39050.1 $ $ hydroxyproline-rich glycoprotein family protein $ LOC_Os03g21040.2 $ $ stress responsive protein, putative, expressed	T
GRMZM2G021331_P01	2	41	3	58	25.1245	25.12	GRMZM2G021331_P01 $ 3.6.3.14 $ K02133 $ GO:0016887,GO:0006754,GO:0005524,GO:0000275,GO:0046034,GO:0015992,GO:0033178,GO:0016820,GO:0015991 $ AT5G08680.1 $ $ ATP synthase alpha/beta family protein $ LOC_Os05g47980.1 $ $ ATP synthase, putative, expressed	T
GRMZM2G022365_P01	3	3	3	3	3	3	GRMZM2G022365_P01 $ $ $ GO:0005634,GO:0003677 $ AT1G15340.1 $ MBD10 $ methyl-CPG-binding domain 10 $ LOC_Os12g42550.1 $ $ methyl-CpG binding domain containing protein, putative, expressed	T
GRMZM2G025154_P01	1	5	1	7	7	7	GRMZM2G025154_P01 $ 3.4.16.6 $ K16297 $ GO:0006508,GO:0004185 $ AT5G42240.1 $ scpl42 $ serine carboxypeptidase-like 42 $ LOC_Os11g10750.1 $ $ OsSCP48 - Putative Serine Carboxypeptidase homologue, expressed	T
GRMZM2G025441_P01	41	41	94	94	94	94	GRMZM2G025441_P01 $ 1.11.1.7 $ K00430 $ GO:0055114,GO:0020037,GO:0006979,GO:0004601 $ AT5G05340.1 $ $ Peroxidase superfamily protein $ LOC_Os07g47990.1 $ $ peroxidase precursor, putative, expressed	T
GRMZM2G029518_P01	3	3	13	13	13	13	GRMZM2G029518_P01 $ $ $ $ $ $ $ LOC_Os10g31540.1 $ $ glycine-rich cell wall structural protein 2 precursor, putative, expressed	T
GRMZM2G030717_P01	1	1	1	1	1	1	GRMZM2G030717_P01 $ $ $ $ AT2G31980.1 $ AtCYS2,CYS2 $ PHYTOCYSTATIN 2 $ LOC_Os01g68660.1 $ $ cysteine proteinase inhibitor precursor protein, putative, expressed	T
GRMZM2G030790_P01	4	6	4	6	5	5	GRMZM2G030790_P01 $ $ $ $ $ $ $ LOC_Os04g24469.1 $ $ jasmonate-induced protein, putative, expressed	T
GRMZM2G031572_P01	11	14	18	23	20.5	20.5	GRMZM2G031572_P01 $ 3.4.14.2 $ $ GO:0008236,GO:0006508 $ AT4G36195.3 $ $ Serine carboxypeptidase S28 family protein $ LOC_Os10g36760.1 $ $ OsProCP3 - Putative Lysosomal Pro-x Carboxypeptidase homologue, expressed	T
GRMZM2G031941_P01	1	1	2	2	2	2	GRMZM2G031941_P01 $ 1.3.3.8 $ $ GO:0055114,GO:0050660,GO:0016491 $ AT4G20820.1 $ $ FAD-binding Berberine family protein $ LOC_Os06g35560.1 $ $ reticuline oxidase-like protein precursor, putative, expressed	T
GRMZM2G033538_P02	1	1	1	1	1	1	GRMZM2G033538_P02 $ $ $ $ AT1G22900.1 $ $ Disease resistance-responsive (dirigent-like protein) family protein $ LOC_Os01g26340.1 $ $ dirigent, putative	T
GRMZM2G035045_P02	1	1	1	1	1	1	GRMZM2G035045_P02 $ 3.4.22.14 $ $ GO:0008234,GO:0006508 $ AT5G50260.1 $ $ Cysteine proteinases superfamily protein $ LOC_Os01g67980.1 $ $ cysteine proteinase EP-B 1 precursor, putative, expressed	T
GRMZM2G035636_P01	1	24	1	30	15.5	15.5	GRMZM2G035636_P01 $ 3.4.23.40 $ K08245 $ GO:0008430,GO:0006629,GO:0006508,GO:0004190 $ AT1G11910.1 $ APA1,ATAPA1 $ aspartic proteinase A1 $ LOC_Os05g49200.2 $ $ aspartic proteinase oryzasin-1 precursor, putative, expressed	T
GRMZM2G038636_P01	1	2	1	2	2	2	GRMZM2G038636_P01 $ 3.4.22.16 $ K01366 $ GO:0008234,GO:0006508 $ AT5G60360.1 $ AALP,ALP,SAG2 $ aleurain-like protease $ LOC_Os09g27030.2 $ $ oryzain gamma chain precursor, putative, expressed	T
GRMZM2G040638_P01	16	16	19	19	19	19	GRMZM2G040638_P01 $ 1.11.1.7 $ K00430 $ GO:0055114,GO:0020037,GO:0006979,GO:0004601 $ AT1G05260.1 $ RCI3,RCI3A $ Peroxidase superfamily protein $ LOC_Os03g25330.1 $ $ peroxidase precursor, putative, expressed	T
GRMZM2G041356_P01	1	1	1	1	1	1	GRMZM2G041356_P01 $ 5.1.3.3 $ K01785 $ GO:0016853,GO:0005975 $ AT3G47800.1 $ $ Galactose mutarotase-like superfamily protein $ LOC_Os04g38530.1 $ $ aldose 1-epimerase, putative, expressed	T
GRMZM2G042146_P03	2	7	2	8	8	8	GRMZM2G042146_P03 $ $ $ $ AT5G19760.1 $ $ Mitochondrial substrate carrier family protein $ LOC_Os05g11780.1 $ $ mitochondrial carrier protein, putative, expressed	T
GRMZM2G045596_P01	1	1	1	1	1	1	GRMZM2G045596_P01 $ 3.2.1.15 $ $ $ AT4G20050.1 $ QRT3 $ Pectin lyase-like superfamily protein $ LOC_Os04g52320.1 $ $ QRT3, putative, expressed	T
GRMZM2G045809_P01	1	15	1	28	28	28	GRMZM2G045809_P01 $ $ $ $ AT3G05950.1 $ $ RmlC-like cupins superfamily protein $ LOC_Os08g13440.2 $ $ cupin domain containing protein, expressed	T
GRMZM2G047319_P01	49	51	125	127	127	127	GRMZM2G047319_P01 $ 3.4.14.10 $ $ GO:0006508,GO:0004252 $ AT3G14067.1 $ $ Subtilase family protein $ LOC_Os02g53860.1 $ $ OsSub22 - Putative Subtilisin homologue, expressed	T
GRMZM2G047656_P01	1	1	1	1	1	1	GRMZM2G047656_P01 $ 1.11.1.7 $ K00430 $ GO:0055114,GO:0020037,GO:0006979,GO:0004601 $ AT5G67400.1 $ RHS19 $ root hair specific 19 $ LOC_Os03g55410.1 $ $ peroxidase precursor, putative, expressed	T
GRMZM2G048073_P01	14	14	19	19	19	19	GRMZM2G048073_P01 $ 3.1.1.3 $ $ GO:0016788 $ AT4G28780.1 $ $ GDSL-like Lipase/Acylhydrolase superfamily protein $ LOC_Os06g50940.1 $ $ GDSL-like lipase/acylhydrolase, putative, expressed	T
GRMZM2G048371_P03	1	3	1	3	2.5	2.5	GRMZM2G048371_P03 $ 4.2.1.11 $ K01689 $ GO:0006096,GO:0004634,GO:0000287,GO:0000015 $ AT2G36530.1 $ ENO2,LOS2 $ Enolase $ LOC_Os10g08550.1 $ $ enolase, putative, expressed	T
GRMZM2G051367_P01	1	1	1	1	1	1	GRMZM2G051367_P01 $ 2.4.99.18 $ K12670 $ GO:0018279,GO:0005789 $ AT5G66680.1 $ DGL1 $ dolichyl-diphosphooligosaccharide-protein glycosyltransferase 48kDa subunit family protein $ LOC_Os07g10830.1 $ $ dolichyl-diphosphooligosaccharide--protein glycosyltransferase 48 kDasubunit precursor, putative, expressed	T
GRMZM2G051613_P02	1	1	1	1	1	1	GRMZM2G051613_P02 $ 1.6.5.3 $ K03949 $ GO:0022904,GO:0016651,GO:0005743 $ AT5G52840.1 $ $ NADH-ubiquinone oxidoreductase-related $ LOC_Os03g19890.1 $ $ NADH dehydrogenase 1 alpha subcomplex subunit 5, putative, expressed	T
GRMZM2G051677_P02	1	1	1	1	1	1	GRMZM2G051677_P02 $ 2.7.1.4 $ K00847 $ $ AT4G10260.1 $ $ pfkB-like carbohydrate kinase family protein $ LOC_Os08g02120.1 $ $ kinase, pfkB family, putative, expressed	T
GRMZM2G051943_P01	30	33	71	95	83	83	GRMZM2G051943_P01 $ 3.2.1.14 $ K01183 $ GO:0008061,GO:0016998,GO:0006032,GO:0004568 $ AT3G54420.1 $ ATCHITIV,ATEP3,CHIV,EP3 $ homolog of carrot EP3-3 chitinase $ LOC_Os04g41680.1 $ $ CHIT3 - Chitinase family protein precursor, expressed	T
GRMZM2G053206_P01	23	23	57	57	57	57	GRMZM2G053206_P01 $ $ $ GO:0006508,GO:0004190 $ AT1G03230.1 $ $ Eukaryotic aspartyl protease family protein $ LOC_Os01g71070.1 $ $ xylanase inhibitor, putative, expressed	T
GRMZM2G053284_P01	1	22	1	30	8.15	8.15	GRMZM2G053284_P01 $ $ K10355 $ $ AT5G09810.1 $ ACT7 $ actin 7 $ LOC_Os01g64630.1 $ $ actin, putative, expressed	T
GRMZM2G053299_P01	6	43	24	80	40.3167	40.32	GRMZM2G053299_P01 $ $ K10355 $ $ AT5G09810.1 $ ACT7 $ actin 7 $ LOC_Os03g61970.1 $ $ actin, putative, expressed	T
GRMZM2G054559_P01	4	8	4	8	8	8	GRMZM2G054559_P01 $ 3.1.4.4 $ K01115 $ GO:0005515,GO:0003824 $ AT3G15730.1 $ PLD,PLDALPHA1 $ phospholipase D alpha 1 $ LOC_Os01g07760.2 $ $ phospholipase D, putative, expressed	T
GRMZM2G057000_P02	3	3	3	3	3	3	GRMZM2G057000_P02 $ 1.3.1.72 $ K09828 $ GO:0055114,GO:0050660,GO:0016491 $ AT3G19820.3 $ CBB1,DIM,DIM1,DWF1,EVE1 $ cell elongation protein / DWARF1 / DIMINUTO (DIM) $ LOC_Os10g25780.1 $ $ FAD-linked oxidoreductase protein, putative, expressed	T
GRMZM2G057823_P01	1	3	1	3	2	2	GRMZM2G057823_P01 $ 4.1.2.13 $ K01623 $ GO:0006096,GO:0004332 $ AT2G36460.1 $ $ Aldolase superfamily protein $ LOC_Os05g33380.1 $ $ fructose-bisphospate aldolase isozyme, putative, expressed	T
GRMZM2G058760_P01	1	2	1	2	2	2	GRMZM2G058760_P01 $ 1.18.1.2 $ K02641 $ GO:0055114,GO:0016491 $ AT4G05390.1 $ ATRFNR1,RFNR1 $ root FNR 1 $ LOC_Os03g57120.1 $ $ ferredoxin--NADP reductase, chloroplast precursor, putative, expressed	T
GRMZM2G059693_P01	18	18	20	20	20	20	GRMZM2G059693_P01 $ 3.1.1.3 $ $ GO:0006629 $ AT5G67050.1 $ $ alpha/beta-Hydrolases superfamily protein $ LOC_Os05g06140.1 $ $ lipase, putative, expressed	T
GRMZM2G059706_P01	5	5	6	6	6	6	GRMZM2G059706_P01 $ $ $ $ AT1G65870.1 $ $ Disease resistance-responsive (dirigent-like protein) family protein $ LOC_Os11g07670.1 $ $ dirigent, putative, expressed	T
GRMZM2G060680_P01	5	5	6	6	6	6	GRMZM2G060680_P01 $ 3.4.23.12 $ $ GO:0006508,GO:0004190 $ AT2G03200.1 $ $ Eukaryotic aspartyl protease family protein $ LOC_Os05g31170.1 $ $ chloroplast nucleoid DNA binding protein, putative, expressed	T
GRMZM2G061088_P01	1	3	1	4	2.5	2.5	GRMZM2G061088_P01 $ 1.11.1.7 $ K00430 $ GO:0055114,GO:0020037,GO:0006979,GO:0004601 $ AT5G06730.1 $ $ Peroxidase superfamily protein $ LOC_Os01g22352.1 $ $ peroxidase precursor, putative, expressed	T
GRMZM2G061830_P02	1	1	1	1	1	1	GRMZM2G061830_P02 $ 1.6.2.2 $ K00326 $ GO:0055114,GO:0016491 $ AT5G20080.1 $ $ FAD/NAD(P)-binding oxidoreductase $ LOC_Os01g07910.1 $ $ NADH-cytochrome b5 reductase, putative, expressed	T
GRMZM2G062974_P01	1	1	1	1	1	1	GRMZM2G062974_P01 $ 3.2.1.14 $ K01183 $ GO:0008061,GO:0016998,GO:0006032,GO:0004568 $ AT3G12500.1 $ ATHCHIB,B-CHI,CHI-B,HCHIB,PR-3,PR3 $ basic chitinase $ LOC_Os05g33130.1 $ $ CHIT17 - Chitinase family protein precursor, expressed	T
GRMZM2G063536_P01	41	54	61	88	88	88	GRMZM2G063536_P01 $ 3.2.2.22 $ $ GO:0030598,GO:0017148 $ $ $ $ LOC_Os01g07300.2 $ $ uncharacterized 50.6 kDa protein in the 5region of gyrA and gyrB, putative, expressed	T
GRMZM2G064302_P01	1	2	1	2	1.5	1.5	GRMZM2G064302_P01 $ 4.2.1.11 $ K01689 $ GO:0006096,GO:0004634,GO:0000287,GO:0000015 $ AT2G36530.1 $ ENO2,LOS2 $ Enolase $ LOC_Os06g04510.1 $ $ enolase, putative, expressed	T
GRMZM2G065585_P01	8	8	8	8	8	8	GRMZM2G065585_P01 $ 3.2.1.39 $ $ GO:0005975,GO:0004553 $ AT4G16260.1 $ $ Glycosyl hydrolase superfamily protein $ LOC_Os01g71340.1 $ $ glycosyl hydrolases family 17, putative, expressed	T
GRMZM2G065757_P01	6	29	10	39	24.5	24.5	GRMZM2G065757_P01 $ 3.4.23.40 $ K08245 $ GO:0006629,GO:0006508,GO:0004190 $ AT1G11910.1 $ APA1,ATAPA1 $ aspartic proteinase A1 $ LOC_Os05g49200.1 $ $ aspartic proteinase oryzasin-1 precursor, putative, expressed	T
GRMZM2G066024_P01	1	3	1	3	2	2	GRMZM2G066024_P01 $ 4.1.2.13 $ K01623 $ GO:0006096,GO:0004332 $ AT2G36460.1 $ $ Aldolase superfamily protein $ LOC_Os05g33380.1 $ $ fructose-bisphospate aldolase isozyme, putative, expressed	T
GRMZM2G066202_P01	1	1	1	1	1	1	GRMZM2G066202_P01 $ $ $ $ AT3G07390.1 $ AIR12 $ auxin-responsive family protein $ LOC_Os08g41290.1 $ $ AIR12, putative, expressed	T
GRMZM2G066996_P01	19	19	22	22	22	22	GRMZM2G066996_P01 $ $ K13963 $ GO:0005615 $ AT1G47710.1 $ $ Serine protease inhibitor (SERPIN) family protein $ LOC_Os03g41438.1 $ $ serpin domain containing protein, putative, expressed	T
GRMZM2G067225_P01	41	69	77	130	103.5	103.5	GRMZM2G067225_P01 $ 4.2.1.92 $ K01723 $ GO:0055114,GO:0020037,GO:0016705,GO:0005506 $ AT5G42650.1 $ AOS,CYP74A,DDE2 $ allene oxide synthase $ LOC_Os03g12500.1 $ $ cytochrome P450, putative, expressed	T
GRMZM2G067985_P05	1	35	1	61	22.15	22.15	GRMZM2G067985_P05 $ $ K10355 $ $ AT5G09810.1 $ ACT7 $ actin 7 $ LOC_Os05g01600.2 $ $ actin, putative, expressed	T
GRMZM2G073584_P02	1	1	1	1	1	1	GRMZM2G073584_P02 $ 3.2.1.23 $ $ GO:0030246,GO:0005975,GO:0004553 $ AT2G32810.1 $ BGAL9 $ beta galactosidase 9 $ LOC_Os12g24170.1 $ $ beta-galactosidase precursor, putative, expressed	T
GRMZM2G074604_P01	1	12	1	13	13	13	GRMZM2G074604_P01 $ 4.3.1.24 $ K13064 $ $ AT2G37040.1 $ ATPAL1,PAL1 $ PHE ammonia lyase 1 $ LOC_Os02g41630.2 $ $ phenylalanine ammonia-lyase, putative, expressed	T
GRMZM2G074781_P01	4	9	5	10	10	10	GRMZM2G074781_P01 $ 3.2.1.1 $ K01176 $ GO:0043169,GO:0005975,GO:0003824,GO:0005509,GO:0004556 $ AT4G25000.1 $ AMY1,ATAMY1 $ alpha-amylase-like $ LOC_Os06g49970.2 $ $ alpha-amylase precursor, putative, expressed	T
GRMZM2G075290_P01	1	1	1	1	1	1	GRMZM2G075290_P01 $ $ $ $ AT3G62730.1 $ $ $ LOC_Os03g22470.1 $ $ desiccation-related protein PCC13-62 precursor, putative, expressed	T
GRMZM2G076562_P01	1	3	1	3	1.28571	1.29	GRMZM2G076562_P01 $ 1.11.1.7 $ K00430 $ GO:0055114,GO:0020037,GO:0006979,GO:0004601 $ AT5G17820.1 $ $ Peroxidase superfamily protein $ LOC_Os05g04490.1 $ $ peroxidase precursor, putative, expressed	T
GRMZM2G077015_P01	1	8	1	20	3.5	3.5	GRMZM2G077015_P01 $ 3.2.1.21 $ K01188 $ GO:0005975,GO:0004553 $ AT2G44450.1 $ BGLU15 $ beta glucosidase 15 $ LOC_Os06g21570.1 $ $ Os6bglu24 - beta-glucosidase homologue, similar to G. max isohydroxyurate hydrolase, expressed	T
GRMZM2G078641_P02	1	19	1	26	8.66667	8.67	GRMZM2G078641_P02 $ $ $ GO:0003676,GO:0019904 $ AT4G09000.2 $ GF14 CHI,GRF1 $ general regulatory factor 1 $ LOC_Os04g38870.2 $ $ 14-3-3 protein, putative, expressed	T
GRMZM2G080839_P01	8	8	10	10	10	10	GRMZM2G080839_P01 $ 1.3.3.8 $ $ GO:0055114,GO:0050660,GO:0016491 $ AT5G44400.1 $ $ FAD-binding Berberine family protein $ LOC_Os06g35700.1 $ $ reticuline oxidase-like protein precursor, putative, expressed	T
GRMZM2G082502_P01	3	6	3	8	5.5	5.5	GRMZM2G082502_P01 $ 3.4.14.2 $ $ GO:0008236,GO:0006508 $ AT4G36195.1 $ $ Serine carboxypeptidase S28 family protein $ LOC_Os10g36780.1 $ $ OsProCP4 - Putative Lysosomal Pro-x Carboxypeptidase homologue, expressed	T
GRMZM2G082823_P01	2	9	2	11	6.5	6.5	GRMZM2G082823_P01 $ $ $ GO:0005515 $ AT1G12040.1 $ LRX1 $ leucine-rich repeat/extensin 1 $ LOC_Os02g04540.1 $ $ retrotransposon protein, putative, unclassified, expressed	T
GRMZM2G084767_P01	1	1	1	1	1	1	GRMZM2G084767_P01 $ $ K14293 $ GO:0008536,GO:0006886 $ AT3G08947.1 $ $ ARM repeat superfamily protein $ LOC_Os05g28510.2 $ $ importin subunit beta, putative, expressed	T
GRMZM2G084881_P01	1	1	1	1	1	1	GRMZM2G084881_P01 $ 1.6.5.4 $ K08232 $ GO:0055114,GO:0016491 $ AT3G52880.1 $ ATMDAR1,MDAR1 $ monodehydroascorbate reductase 1 $ LOC_Os09g39380.1 $ $ monodehydroascorbate reductase, putative, expressed	T
GRMZM2G085924_P01	1	1	1	1	1	1	GRMZM2G085924_P01 $ $ $ GO:0046983,GO:0008171 $ AT4G35150.1 $ $ O-methyltransferase family protein $ LOC_Os11g20090.1 $ $ O-methyltransferase, putative, expressed	T
GRMZM2G088765_P01	5	5	9	9	9	9	GRMZM2G088765_P01 $ 1.11.1.7 $ K00430 $ GO:0055114,GO:0020037,GO:0006979,GO:0004601 $ AT5G06720.1 $ ATPA2,PA2 $ peroxidase 2 $ LOC_Os10g02040.1 $ $ peroxidase precursor, putative, expressed	T
GRMZM2G089713_P04	5	5	5	5	5	5	GRMZM2G089713_P04 $ 2.4.1.13 $ K00695 $ GO:0016157,GO:0005985 $ AT3G43190.1 $ ATSUS4,SUS4 $ sucrose synthase 4 $ LOC_Os06g09450.8 $ $ sucrose synthase, putative, expressed	T
GRMZM2G089982_P01	4	4	4	4	4	4	GRMZM2G089982_P01 $ 1.11.1.7 $ K00430 $ GO:0055114,GO:0020037,GO:0006979,GO:0004601 $ AT5G66390.1 $ $ Peroxidase superfamily protein $ LOC_Os01g15830.1 $ $ peroxidase precursor, putative, expressed	T
GRMZM2G090245_P01	6	14	8	21	21	21	GRMZM2G090245_P01 $ $ $ $ AT1G72610.1 $ ATGER1,GER1,GLP1 $ germin-like protein 1 $ LOC_Os04g22080.1 $ $ retrotransposon protein, putative, unclassified, expressed	T
GRMZM2G091481_P01	4	4	4	4	4	4	GRMZM2G091481_P01 $ 5.3.4.1 $ K09580 $ GO:0009306,GO:0005788,GO:0045454 $ AT1G21750.1 $ ATPDI5,ATPDIL1-1,PDI5,PDIL1-1 $ PDI-like 1-1 $ LOC_Os11g09280.1 $ $ OsPDIL1-1 protein disulfide isomerase PDIL1-1, expressed	T
GRMZM2G092474_P01	17	17	31	31	31	31	GRMZM2G092474_P01 $ $ $ $ AT4G11650.1 $ ATOSM34,OSM34 $ osmotin 34 $ LOC_Os12g43490.1 $ $ thaumatin, putative, expressed	T
GRMZM2G093761_P04	7	9	23	25	24	24	GRMZM2G093761_P04 $ $ $ $ AT3G11780.1 $ $ MD-2-related lipid recognition domain-containing protein / ML domain-containing protein $ LOC_Os07g06590.1 $ $ ML domain protein, putative, expressed	T
GRMZM2G096591_P01	1	1	1	1	1	1	GRMZM2G096591_P01 $ 3.2.1.39 $ $ GO:0005975,GO:0004553 $ AT5G42720.1 $ $ Glycosyl hydrolase family 17 protein $ LOC_Os03g51240.3 $ $ glycosyl hydrolases family 17, putative, expressed	T
GRMZM2G097207_P01	1	1	1	1	1	1	GRMZM2G097207_P01 $ 3.2.1.39 $ $ GO:0005975,GO:0004553 $ AT5G58090.1 $ $ O-Glycosyl hydrolases family 17 protein $ LOC_Os02g04670.1 $ $ glucan endo-1,3-beta-glucosidase precursor, putative, expressed	T
GRMZM2G099491_P01	2	4	2	4	4	4	GRMZM2G099491_P01 $ $ $ GO:0005515 $ AT3G22800.1 $ $ Leucine-rich repeat (LRR) family protein $ LOC_Os03g58110.1 $ $ uncharacterized protein At4g06744 precursor, putative, expressed	T
GRMZM2G099678_P01	3	3	3	3	3	3	GRMZM2G099678_P01 $ 3.2.2.16 $ $ GO:0009116,GO:0003824 $ AT4G28940.1 $ $ Phosphorylase superfamily protein $ LOC_Os01g12940.1 $ $ phosphorylase domain containing protein, putative, expressed	T
GRMZM2G099765_P01	6	6	6	6	6	6	GRMZM2G099765_P01 $ 3.4.22.14 $ K16292 $ GO:0008234,GO:0006508 $ AT5G50260.1 $ $ Cysteine proteinases superfamily protein $ LOC_Os11g14900.1 $ $ thiol protease SEN102 precursor, putative, expressed	T
GRMZM2G099944_P01	3	8	3	14	6.66667	6.67	GRMZM2G099944_P01 $ 2.4.2.1 $ K07375 $ GO:0003924,GO:0007017,GO:0005874 $ AT5G23860.2 $ TUB8 $ tubulin beta 8 $ LOC_Os03g56810.1 $ $ tubulin/FtsZ domain containing protein, putative, expressed	T
GRMZM2G100511_P01	3	4	4	5	5	5	GRMZM2G100511_P01 $ $ K17732 $ $ AT3G02090.1 $ MPPBETA $ Insulinase (Peptidase family M16) protein $ LOC_Os03g11410.1 $ $ mitochondrial-processing peptidase subunit, mitochondrial precursor, putative, expressed	T
GRMZM2G101958_P01	2	2	2	2	2	2	GRMZM2G101958_P01 $ $ $ $ AT2G38540.1 $ ATLTP1,LP1,LTP1 $ lipid transfer protein 1 $ LOC_Os11g02369.1 $ $ LTPL7 - Protease inhibitor/seed storage/LTP family protein precursor, expressed	T
GRMZM2G102183_P03	3	3	3	3	3	3	GRMZM2G102183_P03 $ 2.3.3.9 $ K01638 $ GO:0006097,GO:0004474 $ AT5G03860.1 $ MLS $ malate synthase $ LOC_Os04g40990.1 $ $ malate synthase, glyoxysomal, putative, expressed	T
GRMZM2G102499_P02	2	20	2	27	9.66667	9.67	GRMZM2G102499_P02 $ $ K06630 $ GO:0019904 $ AT3G02520.1 $ GF14 NU,GRF7 $ general regulatory factor 7 $ LOC_Os04g38870.4 $ $ 14-3-3 protein, putative, expressed	T
GRMZM2G103342_P01	52	52	119	119	119	119	GRMZM2G103342_P01 $ 1.11.1.7 $ K00430 $ GO:0055114,GO:0020037,GO:0006979,GO:0004601 $ AT1G71695.1 $ $ Peroxidase superfamily protein $ LOC_Os01g73170.1 $ $ peroxidase precursor, putative, expressed	T
GRMZM2G103512_P01	16	29	41	66	53.5	53.5	GRMZM2G103512_P01 $ $ $ $ AT1G09560.1 $ GLP5 $ germin-like protein 5 $ LOC_Os01g18170.1 $ $ Cupin domain containing protein, expressed	T
GRMZM2G103526_P01	1	1	1	1	1	1	GRMZM2G103526_P01 $ 3.1.3.2 $ $ GO:0003993 $ AT4G29260.1 $ $ HAD superfamily, subfamily IIIB acid phosphatase $ LOC_Os06g36400.1 $ $ HAD superfamily phosphatase, putative, expressed	T
GRMZM2G104394_P01	9	11	15	18	16.5	16.5	GRMZM2G104394_P01 $ 1.11.1.7 $ K00430 $ GO:0055114,GO:0020037,GO:0006979,GO:0004601 $ AT4G11290.1 $ $ Peroxidase superfamily protein $ LOC_Os01g22230.1 $ $ peroxidase precursor, putative, expressed	T
GRMZM2G105844_P01	2	2	3	3	3	3	GRMZM2G105844_P01 $ $ $ $ AT1G69530.2 $ AT-EXP1,ATEXP1,ATEXPA1,ATHEXP ALPHA 1.2,EXP1,EXPA1 $ expansin A1 $ LOC_Os02g51040.1 $ $ expansin precursor, putative, expressed	T
GRMZM2G106165_P02	2	4	2	4	4	4	GRMZM2G106165_P02 $ 3.4.16.5 $ K09646 $ GO:0006508,GO:0004185 $ AT2G27920.1 $ SCPL51 $ serine carboxypeptidase-like 51 $ LOC_Os08g44640.1 $ $ OsSCP41 - Putative Serine Carboxypeptidase homologue, expressed	T
GRMZM2G106424_P01	1	17	1	23	9.5	9.5	GRMZM2G106424_P01 $ $ K06630 $ GO:0019904 $ AT3G02520.1 $ GF14 NU,GRF7 $ general regulatory factor 7 $ LOC_Os11g34450.1 $ $ 14-3-3 protein, putative, expressed	T
GRMZM2G106792_P01	1	1	1	1	1	1	GRMZM2G106792_P01 $ $ $ $ AT3G11650.1 $ NHL2 $ NDR1/HIN1-like 2 $ LOC_Os04g58850.1 $ $ harpin-induced protein 1 domain containing protein, expressed	T
GRMZM2G106928_P02	11	11	17	17	17	17	GRMZM2G106928_P02 $ 1.15.1.1 $ K04565 $ GO:0055114,GO:0046872,GO:0006801,GO:0071486,GO:0034599,GO:0009507 $ AT2G28190.1 $ CSD2,CZSOD2 $ copper/zinc superoxide dismutase 2 $ LOC_Os08g44770.1 $ $ copper/zinc superoxide dismutase, putative, expressed	T
GRMZM2G107114_P01	1	1	1	1	1	1	GRMZM2G107114_P01 $ $ K17080 $ GO:0016020 $ AT5G40770.1 $ ATPHB3,PHB3 $ prohibitin 3 $ LOC_Os02g37000.1 $ $ mitochondrial prohibitin complex protein 1, putative, expressed	T
GRMZM2G107228_P01	3	3	3	3	3	3	GRMZM2G107228_P01 $ 1.11.1.7 $ K00430 $ GO:0055114,GO:0020037,GO:0006979,GO:0004601 $ AT5G05340.1 $ $ Peroxidase superfamily protein $ LOC_Os01g22336.1 $ $ peroxidase precursor, putative, expressed	T
GRMZM2G108123_P01	71	71	158	158	158	158	GRMZM2G108123_P01 $ 1.11.1.7 $ K00430 $ GO:0055114,GO:0020037,GO:0006979,GO:0004601 $ AT1G71695.1 $ $ Peroxidase superfamily protein $ LOC_Os04g59260.1 $ $ peroxidase precursor, putative, expressed	T
GRMZM2G108153_P01	10	10	11	11	11	11	GRMZM2G108153_P01 $ 1.11.1.7 $ K00430 $ GO:0055114,GO:0020037,GO:0006979,GO:0004601 $ AT1G71695.1 $ $ Peroxidase superfamily protein $ LOC_Os04g59160.1 $ $ peroxidase precursor, putative, expressed	T
GRMZM2G108207_P01	6	25	8	69	38.5	38.5	GRMZM2G108207_P01 $ 1.11.1.7 $ K00430 $ GO:0055114,GO:0020037,GO:0006979,GO:0004601 $ AT1G71695.1 $ $ Peroxidase superfamily protein $ LOC_Os04g59150.1 $ $ peroxidase precursor, putative, expressed	T
GRMZM2G108219_P01	19	38	28	89	58.5	58.5	GRMZM2G108219_P01 $ 1.11.1.7 $ K00430 $ GO:0055114,GO:0020037,GO:0006979,GO:0004601 $ AT1G71695.1 $ $ Peroxidase superfamily protein $ LOC_Os04g59150.1 $ $ peroxidase precursor, putative, expressed	T
GRMZM2G108348_P01	1	1	1	1	1	1	GRMZM2G108348_P01 $ $ K02997 $ GO:0019843,GO:0005622,GO:0003723 $ AT5G39850.1 $ $ Ribosomal protein S4 $ LOC_Os11g38959.1 $ $ 40S ribosomal protein S9-2, putative, expressed	T
GRMZM2G108849_P04	10	10	18	18	18	18	GRMZM2G108849_P04 $ 3.4.22.1 $ K01363 $ GO:0050790,GO:0004197,GO:0008234,GO:0006508 $ AT1G02305.1 $ $ Cysteine proteinases superfamily protein $ LOC_Os05g24550.2 $ $ Papain family cysteine protease domain containing protein, expressed	T
GRMZM2G109056_P01	1	3	1	3	3	3	GRMZM2G109056_P01 $ 1.13.11.58 $ K15718 $ GO:0005515,GO:0055114,GO:0046872,GO:0016702 $ AT1G55020.1 $ ATLOX1,LOX1 $ lipoxygenase 1 $ LOC_Os03g49380.1 $ $ lipoxygenase, putative, expressed	T
GRMZM2G109130_P01	7	16	8	17	13	13	GRMZM2G109130_P01 $ 1.13.11.58 $ K15718 $ GO:0005515,GO:0055114,GO:0046872,GO:0016702 $ AT1G55020.1 $ ATLOX1,LOX1 $ lipoxygenase 1 $ LOC_Os03g52860.1 $ $ lipoxygenase, putative, expressed	T
GRMZM2G109405_P01	3	3	3	3	3	3	GRMZM2G109405_P01 $ $ $ GO:0016787 $ AT5G63140.1 $ ATPAP29,PAP29 $ purple acid phosphatase 29 $ LOC_Os09g36290.1 $ $ Ser/Thr protein phosphatase family protein, putative, expressed	T
GRMZM2G111143_P01	7	7	7	7	7	7	GRMZM2G111143_P01 $ 3.2.1.39 $ $ GO:0005975,GO:0004553 $ AT5G24318.1 $ $ O-Glycosyl hydrolases family 17 protein $ LOC_Os11g47820.1 $ $ glucan endo-1,3-beta-glucosidase precursor, putative, expressed	T
GRMZM2G111309_P01	1	1	1	1	1	1	GRMZM2G111309_P01 $ $ K01426 $ GO:0016884 $ AT4G34880.1 $ $ Amidase family protein $ LOC_Os04g10460.1 $ $ amidase, putative, expressed	T
GRMZM2G112792_P01	8	8	8	8	8	8	GRMZM2G112792_P01 $ 1.1.3.8,1.1.3.37 $ $ GO:0055114,GO:0016020,GO:0003885,GO:0050660,GO:0016491 $ AT2G46750.1 $ $ D-arabinono-1,4-lactone oxidase family protein $ LOC_Os08g02230.1 $ $ FAD-binding and arabino-lactone oxidase domains containing protein, putative, expressed	T
GRMZM2G114793_P01	1	13	1	17	10	10	GRMZM2G114793_P01 $ $ K09490 $ $ AT5G42020.1 $ BIP,BIP2 $ Heat shock protein 70 (Hsp 70) family protein $ LOC_Os02g02410.1 $ $ DnaK family protein, putative, expressed	T
GRMZM2G116273_P01	1	1	1	1	1	1	GRMZM2G116273_P01 $ 2.5.1.18 $ K00799 $ GO:0005515 $ AT3G62760.1 $ ATGSTF13 $ Glutathione S-transferase family protein $ LOC_Os01g55830.1 $ $ glutathione S-transferase, putative, expressed	T
GRMZM2G116689_P02	1	8	1	31	31	31	GRMZM2G116689_P02 $ $ $ GO:0005515 $ AT1G31340.1 $ ATRUB1,NEDD8,RUB1 $ related to ubiquitin 1 $ LOC_Os09g25320.1 $ $ ubiquitin family protein, putative, expressed	T
GRMZM2G117706_P01	4	4	4	4	4	4	GRMZM2G117706_P01 $ 1.11.1.7 $ K00430 $ GO:0055114,GO:0020037,GO:0006979,GO:0004601 $ AT5G05340.1 $ $ Peroxidase superfamily protein $ LOC_Os02g14430.1 $ $ peroxidase precursor, putative, expressed	T
GRMZM2G117989_P02	3	9	4	38	21	21	GRMZM2G117989_P02 $ $ $ GO:0050832,GO:0042742 $ AT3G04720.1 $ HEL,PR-4,PR4 $ pathogenesis-related 4 $ LOC_Os11g37970.1 $ $ WIP5 - Wound-induced protein precursor, expressed	T
GRMZM2G118173_P01	1	1	1	1	1	1	GRMZM2G118173_P01 $ $ $ $ $ $ $ LOC_Os10g31510.1 $ $ glycine-rich cell wall structural protein 2 precursor, putative, expressed	T
GRMZM2G118241_P01	1	1	1	1	1	1	GRMZM2G118241_P01 $ 3.4.16.5 $ K16296 $ GO:0006508,GO:0004185 $ AT4G12910.1 $ scpl20 $ serine carboxypeptidase-like 20 $ LOC_Os12g15470.2 $ $ OsSCP65 - Putative Serine Carboxypeptidase homologue, expressed	T
GRMZM2G122018_P01	14	14	23	23	23	23	GRMZM2G122018_P01 $ $ $ $ AT1G18970.1 $ GLP4 $ germin-like protein 4 $ LOC_Os03g48780.1 $ $ Cupin domain containing protein, expressed	T
GRMZM2G123029_P05	1	1	1	1	1	1	GRMZM2G123029_P05 $ 3.4.23.40 $ K08245 $ GO:0006629,GO:0006508,GO:0004190 $ AT1G11910.1 $ APA1,ATAPA1 $ aspartic proteinase A1 $ LOC_Os05g04630.4 $ $ retrotransposon protein, putative, SINE subclass, expressed	T
GRMZM2G124684_P01	5	7	9	14	14	14	GRMZM2G124684_P01 $ 3.4.23.12 $ $ GO:0006508,GO:0004190 $ AT5G10770.1 $ $ Eukaryotic aspartyl protease family protein $ LOC_Os02g48870.1 $ $ aspartic proteinase nepenthesin-2 precursor, putative, expressed	T
GRMZM2G125032_P01	109	110	410	411	411	411	GRMZM2G125032_P01 $ 3.2.1.39 $ $ GO:0005975,GO:0004553 $ AT4G16260.1 $ $ Glycosyl hydrolase superfamily protein $ LOC_Os01g71670.1 $ $ glycosyl hydrolases family 17, putative, expressed	T
GRMZM2G126010_P02	5	19	5	19	9.13333	9.13	GRMZM2G126010_P02 $ $ K10355 $ $ AT5G09810.1 $ ACT7 $ actin 7 $ LOC_Os05g36290.1 $ $ actin, putative, expressed	T
GRMZM2G126261_P04	5	16	6	68	37	37	GRMZM2G126261_P04 $ 1.11.1.7 $ $ GO:0055114,GO:0020037,GO:0006979,GO:0004601 $ AT5G05340.1 $ $ Peroxidase superfamily protein $ LOC_Os07g48050.1 $ $ peroxidase precursor, putative, expressed	T
GRMZM2G127123_P03	1	1	1	1	1	1	GRMZM2G127123_P03 $ 3.2.1.23 $ $ GO:0030246,GO:0005975,GO:0004553 $ AT2G28470.1 $ BGAL8 $ beta-galactosidase 8 $ LOC_Os03g15020.1 $ $ beta-galactosidase precursor, putative, expressed	T
GRMZM2G129189_P01	1	1	1	1	1	1	GRMZM2G129189_P01 $ 3.2.1.14 $ K01183 $ GO:0008061,GO:0016998,GO:0006032,GO:0004568 $ AT3G54420.1 $ ATCHITIV,ATEP3,CHIV,EP3 $ homolog of carrot EP3-3 chitinase $ LOC_Os02g39330.1 $ $ CHIT1 - Chitinase family protein precursor, expressed	T
GRMZM2G131177_P01	1	1	1	1	1	1	GRMZM2G131177_P01 $ 3.4.14.10 $ $ GO:0006508,GO:0004252 $ AT5G67360.1 $ ARA12 $ Subtilase family protein $ LOC_Os04g35140.1 $ $ OsSub41 - Putative Subtilisin homologue, expressed	T
GRMZM2G132509_P01	2	2	2	2	2	2	GRMZM2G132509_P01 $ $ $ GO:0006508,GO:0004190 $ AT1G03230.1 $ $ Eukaryotic aspartyl protease family protein $ LOC_Os01g71080.1 $ $ xylanase inhibitor, putative, expressed	T
GRMZM2G133475_P01	54	65	299	361	330	330	GRMZM2G133475_P01 $ 1.11.1.7 $ K00430 $ GO:0055114,GO:0020037,GO:0006979,GO:0004601 $ AT5G05340.1 $ $ Peroxidase superfamily protein $ LOC_Os07g48050.1 $ $ peroxidase precursor, putative, expressed	T
GRMZM2G134256_P01	1	1	1	1	1	1	GRMZM2G134256_P01 $ 2.2.1.2 $ K00616 $ GO:0005975 $ AT5G13420.1 $ $ Aldolase-type TIM barrel family protein $ LOC_Os01g70170.1 $ $ transaldolase, putative, expressed	T
GRMZM2G134797_P02	5	5	5	5	5	5	GRMZM2G134797_P02 $ 2.7.4.6 $ K00940 $ GO:0006241,GO:0006228,GO:0006183,GO:0006165,GO:0004550 $ AT4G09320.1 $ NDPK1 $ Nucleoside diphosphate kinase family protein $ LOC_Os07g30970.1 $ $ nucleoside diphosphate kinase, putative, expressed	T
GRMZM2G135108_P01	25	55	293	567	429.286	429.29	GRMZM2G135108_P01 $ 1.11.1.7 $ K00430 $ GO:0055114,GO:0020037,GO:0006979,GO:0004601 $ AT4G11290.1 $ $ Peroxidase superfamily protein $ LOC_Os05g06970.1 $ $ peroxidase precursor, putative, expressed	T
GRMZM2G136106_P01	1	1	1	1	1	1	GRMZM2G136106_P01 $ 3.1.1.11 $ K01051 $ GO:0004857,GO:0042545,GO:0030599,GO:0005618 $ AT1G53830.1 $ ATPME2,PME2 $ pectin methylesterase 2 $ LOC_Os01g21034.1 $ $ pectinesterase, putative, expressed	T
GRMZM2G136453_P01	8	8	9	9	9	9	GRMZM2G136453_P01 $ 3.1.4.1 $ $ GO:0016787 $ AT5G50400.1 $ ATPAP27,PAP27 $ purple acid phosphatase 27 $ LOC_Os08g41880.1 $ $ nucleotide pyrophosphatase/phosphodiesterase, putative, expressed	T
GRMZM2G136895_P01	2	2	2	2	2	2	GRMZM2G136895_P01 $ 3.2.1.55,3.2.1.37 $ K15920 $ GO:0005975,GO:0004553 $ AT5G64570.1 $ ATBXL4,XYL4 $ beta-D-xylosidase 4 $ LOC_Os04g54810.1 $ $ beta-D-xylosidase, putative, expressed	T
GRMZM2G138527_P01	2	2	2	2	2	2	GRMZM2G138527_P01 $ $ $ $ AT4G30010.1 $ $ $ LOC_Os02g07910.1 $ $ fiber protein Fb15, putative, expressed	T
GRMZM2G139828_P01	2	2	2	2	2	2	GRMZM2G139828_P01 $ $ $ $ AT3G16850.1 $ $ Pectin lyase-like superfamily protein $ LOC_Os11g43750.1 $ $ polygalacturonase, putative, expressed	T
GRMZM2G143165_P01	2	2	4	4	4	4	GRMZM2G143165_P01 $ 3.6.1.9 $ $ GO:0003824 $ AT4G29680.1 $ $ Alkaline-phosphatase-like family protein $ LOC_Os01g10020.1 $ $ ectonucleotide pyrophosphatase/phosphodiesterase family member 1, putative, expressed	T
GRMZM2G143745_P02	1	1	2	2	2	2	GRMZM2G143745_P02 $ $ $ $ $ $ $ LOC_Os10g31640.1 $ $ glycine-rich cell wall structural protein 2 precursor, putative, expressed	T
GRMZM2G144648_P01	1	1	1	1	1	1	GRMZM2G144648_P01 $ 1.11.1.7 $ K00430 $ GO:0055114,GO:0020037,GO:0006979,GO:0004601 $ AT2G39040.1 $ $ Peroxidase superfamily protein $ LOC_Os01g16450.1 $ $ peroxidase precursor, putative, expressed	T
GRMZM2G145088_P01	1	1	1	1	1	1	GRMZM2G145088_P01 $ $ $ GO:0005509 $ AT1G21630.1 $ $ Calcium-binding EF hand family protein $ LOC_Os06g51250.1 $ $ EF hand family protein, putative, expressed	T
GRMZM2G147491_P01	3	3	3	3	3	3	GRMZM2G147491_P01 $ $ $ GO:0046983,GO:0008171 $ AT4G35160.1 $ $ O-methyltransferase family protein $ LOC_Os11g20090.1 $ $ O-methyltransferase, putative, expressed	T
GRMZM2G147687_P04	18	22	25	31	31	31	GRMZM2G147687_P04 $ 3.2.1.58 $ K05349 $ GO:0005975,GO:0004553 $ AT5G20950.2 $ $ Glycosyl hydrolase family protein $ LOC_Os03g53800.5 $ $ periplasmic beta-glucosidase precursor, putative, expressed	T
GRMZM2G149414_P01	1	1	1	1	1	1	GRMZM2G149414_P01 $ $ K03938 $ $ AT3G62790.1 $ $ NADH-ubiquinone oxidoreductase-related $ LOC_Os08g44250.1 $ $ fiber protein Fb14, putative, expressed	T
GRMZM2G149681_P01	1	1	1	1	1	1	GRMZM2G149681_P01 $ $ $ $ AT3G04750.1 $ $ Tetratricopeptide repeat (TPR)-like superfamily protein $ LOC_Os03g53170.1 $ $ pentatricopeptide, putative, expressed	T
GRMZM2G149751_P05	17	37	20	58	39	39	GRMZM2G149751_P05 $ 2.1.1.14 $ K00549 $ GO:0008652,GO:0008270,GO:0003871,GO:0009086 $ AT5G17920.1 $ ATCIMS,ATMETS,ATMS1 $ Cobalamin-independent synthase family protein $ LOC_Os12g42884.3 $ $ 5-methyltetrahydropteroyltriglutamate--homocysteine methyltransferase, putative, expressed	T
GRMZM2G150256_P01	3	3	5	5	5	5	GRMZM2G150256_P01 $ 3.4.22.14 $ $ GO:0008234,GO:0006508 $ AT5G43060.1 $ $ Granulin repeat cysteine protease family protein $ LOC_Os04g57440.1 $ $ oryzain beta chain precursor, putative, expressed	T
GRMZM2G150616_P01	1	3	1	3	3	3	GRMZM2G150616_P01 $ $ K15040 $ GO:0055085,GO:0005741 $ AT3G01280.1 $ ATVDAC1,VDAC1 $ voltage dependent anion channel 1 $ LOC_Os09g19734.3 $ $ isochorismate synthase 1, chloroplast precursor, putative, expressed	T
GRMZM2G150731_P01	7	8	10	11	10.3333	10.33	GRMZM2G150731_P01 $ 1.11.1.7 $ K00430 $ GO:0055114,GO:0020037,GO:0006979,GO:0004601 $ AT4G33420.1 $ $ Peroxidase superfamily protein $ LOC_Os07g44499.1 $ $ peroxidase, putative, expressed	T
GRMZM2G150780_P01	1	17	1	26	10.119	10.12	GRMZM2G150780_P01 $ 1.11.1.7 $ K00430 $ GO:0055114,GO:0020037,GO:0006979,GO:0004601 $ AT3G21770.1 $ $ Peroxidase superfamily protein $ LOC_Os05g41990.1 $ $ peroxidase precursor, putative, expressed	T
GRMZM2G152891_P01	1	36	1	84	84	84	GRMZM2G152891_P01 $ $ K02183 $ $ AT2G27030.3 $ ACAM-2,CAM5 $ calmodulin 5 $ LOC_Os03g20370.1 $ $ OsCam1-1 - Calmodulin, expressed	T
GRMZM2G152908_P01	5	5	7	7	7	7	GRMZM2G152908_P01 $ 2.4.1.13 $ K00695 $ GO:0016157,GO:0005985 $ AT3G43190.1 $ ATSUS4,SUS4 $ sucrose synthase 4 $ LOC_Os03g28330.3 $ $ sucrose synthase, putative, expressed	T
GRMZM2G153815_P01	1	5	1	7	1.64286	1.64	GRMZM2G153815_P01 $ $ K04043 $ $ AT5G09590.1 $ HSC70-5,MTHSC70-2 $ mitochondrial HSO70 2 $ LOC_Os02g53420.1 $ $ DnaK family protein, putative, expressed	T
GRMZM2G154595_P01	18	44	33	83	83	83	GRMZM2G154595_P01 $ 1.1.1.37 $ K00026 $ GO:0055114,GO:0016616,GO:0006694,GO:0003854,GO:0019752 $ AT1G53240.1 $ mMDH1 $ Lactate/malate dehydrogenase family protein $ LOC_Os01g46070.1 $ $ lactate/malate dehydrogenase, putative, expressed	T
GRMZM2G154954_P01	1	1	1	1	1	1	GRMZM2G154954_P01 $ $ $ $ $ $ $ LOC_Os10g31540.1 $ $ glycine-rich cell wall structural protein 2 precursor, putative, expressed	T
GRMZM2G156861_P01	2	10	2	10	6	6	GRMZM2G156861_P01 $ 1.13.11.58 $ K15718 $ GO:0005515,GO:0055114,GO:0046872,GO:0016702 $ AT1G55020.1 $ ATLOX1,LOX1 $ lipoxygenase 1 $ LOC_Os03g52860.1 $ $ lipoxygenase, putative, expressed	T
GRMZM2G157018_P01	2	2	2	2	2	2	GRMZM2G157018_P01 $ $ K02138 $ GO:0015986,GO:0015078,GO:0000276 $ AT3G52300.1 $ ATPQ $ ATP synthase D chain, mitochondrial $ LOC_Os08g37320.1 $ $ expressed protein	T
GRMZM2G159016_P01	1	1	1	1	1	1	GRMZM2G159016_P01 $ 3.4.16.5 $ K09645 $ GO:0006508,GO:0004185 $ AT1G15000.1 $ scpl50 $ serine carboxypeptidase-like 50 $ LOC_Os05g50600.1 $ $ OsSCP31 - Putative Serine Carboxypeptidase homologue, expressed	T
GRMZM2G159724_P03	1	1	2	2	2	2	GRMZM2G159724_P03 $ 1.1.1.40 $ K00029 $ GO:0055114,GO:0004471,GO:0051287 $ AT5G25880.1 $ ATNADP-ME3,NADP-ME3 $ NADP-malic enzyme 3 $ LOC_Os01g52500.2 $ $ NADP-dependent malic enzyme, putative, expressed	T
GRMZM2G161097_P01	1	2	1	2	2	2	GRMZM2G161097_P01 $ $ $ $ AT1G02335.1 $ GL22 $ germin-like protein subfamily 2 member 2 precursor $ LOC_Os05g19670.1 $ $ Cupin domain containing protein, expressed	T
GRMZM2G161335_P01	13	13	16	16	16	16	GRMZM2G161335_P01 $ 2.4.1.202 $ K13228 $ GO:0016758,GO:0008152 $ AT5G05880.1 $ $ UDP-Glycosyltransferase superfamily protein $ LOC_Os11g25454.1 $ $ cytokinin-N-glucosyltransferase 1, putative, expressed	T
GRMZM2G162359_P01	25	28	59	71	65	65	GRMZM2G162359_P01 $ 3.2.1.14 $ K01183 $ GO:0005975,GO:0004553 $ AT5G24090.1 $ ATCHIA,CHIA $ chitinase A $ LOC_Os06g25010.1 $ $ glycosyl hydrolase, putative, expressed	T
GRMZM2G162505_P01	2	2	3	3	3	3	GRMZM2G162505_P01 $ 3.2.1.14 $ $ GO:0005975,GO:0004553 $ $ $ $ LOC_Os10g28050.1 $ $ chitinase 2, putative, expressed	T
GRMZM2G164696_P03	1	6	1	12	4.66667	4.67	GRMZM2G164696_P03 $ 2.4.2.1 $ K07375 $ GO:0003924,GO:0007017,GO:0005874 $ AT5G23860.2 $ TUB8 $ tubulin beta 8 $ LOC_Os03g01530.1 $ $ tubulin/FtsZ domain containing protein, putative, expressed	T
GRMZM2G165747_P01	1	25	1	43	24	24	GRMZM2G165747_P01 $ 2.1.1.14 $ K00549 $ GO:0008652,GO:0008270,GO:0003871,GO:0009086 $ AT5G17920.2 $ ATCIMS,ATMETS,ATMS1 $ Cobalamin-independent synthase family protein $ LOC_Os12g42884.1 $ $ 5-methyltetrahydropteroyltriglutamate--homocysteine methyltransferase, putative, expressed	T
GRMZM2G168447_P01	1	1	1	1	1	1	GRMZM2G168447_P01 $ $ $ $ AT3G19690.1 $ $ CAP (Cysteine-rich secretory proteins, Antigen 5, and Pathogenesis-related 1 protein) superfamily protein $ LOC_Os04g22210.1 $ $ SCP-like extracellular protein, expressed	T
GRMZM2G171078_P02	1	4	1	5	3	3	GRMZM2G171078_P02 $ 1.11.1.7 $ $ GO:0055114,GO:0020037,GO:0006979,GO:0004601 $ AT5G05340.1 $ $ Peroxidase superfamily protein $ LOC_Os11g02130.1 $ $ peroxidase precursor, putative, expressed	T
GRMZM2G172204_P02	3	3	5	5	5	5	GRMZM2G172204_P02 $ $ $ $ AT1G19715.3 $ $ Mannose-binding lectin superfamily protein $ LOC_Os12g09700.1 $ $ Jacalin-like lectin domain containing protein, putative, expressed	T
GRMZM2G172369_P01	8	8	9	9	9	9	GRMZM2G172369_P01 $ 3.2.1.24 $ K01191 $ GO:0008270,GO:0004553,GO:0005975,GO:0004559,GO:0015923,GO:0006013 $ AT5G13980.1 $ $ Glycosyl hydrolase family 38 protein $ LOC_Os11g32260.1 $ $ lysosomal alpha-mannosidase precursor, putative, expressed	T
GRMZM2G174708_P01	2	2	2	2	2	2	GRMZM2G174708_P01 $ $ $ $ AT5G06860.1 $ ATPGIP1,PGIP1 $ polygalacturonase inhibiting protein 1 $ LOC_Os03g32180.1 $ $ polygalacturonase inhibitor 1 precursor, putative, expressed	T
GRMZM2G174799_P01	1	2	2	3	3	3	GRMZM2G174799_P01 $ $ $ $ AT2G04780.1 $ FLA7 $ FASCICLIN-like arabinoogalactan 7 $ LOC_Os09g30486.1 $ $ fasciclin domain containing protein, expressed	T
GRMZM2G174883_P01	1	1	1	1	1	1	GRMZM2G174883_P01 $ $ $ GO:0045735 $ AT5G44120.3 $ ATCRA1,CRA1,CRU1 $ RmlC-like cupins superfamily protein $ LOC_Os02g14600.1 $ $ glutelin, putative, expressed	T
GRMZM2G178199_P01	2	2	2	2	2	2	GRMZM2G178199_P01 $ $ $ $ AT1G65870.1 $ $ Disease resistance-responsive (dirigent-like protein) family protein $ LOC_Os11g07670.1 $ $ dirigent, putative, expressed	T
GRMZM2G179301_P02	3	5	3	5	5	5	GRMZM2G179301_P02 $ 3.1.1.45 $ $ $ AT3G23600.1 $ $ alpha/beta-Hydrolases superfamily protein $ LOC_Os05g33100.1 $ $ endo-1,3;1,4-beta-D-glucanase precursor, putative, expressed	T
GRMZM2G180625_P03	5	8	6	11	9	9	GRMZM2G180625_P03 $ 1.2.1.12 $ K00134 $ GO:0055114,GO:0016620 $ AT3G04120.1 $ GAPC,GAPC-1,GAPC1 $ glyceraldehyde-3-phosphate dehydrogenase C subunit 1 $ LOC_Os08g03290.1 $ $ glyceraldehyde-3-phosphate dehydrogenase, putative, expressed	T
GRMZM2G180732_P01	2	2	2	2	2	2	GRMZM2G180732_P01 $ 3.5.1.23 $ K12349 $ $ AT2G38010.1 $ $ Neutral/alkaline non-lysosomal ceramidase $ LOC_Os01g43520.1 $ $ neutral ceramidase precursor, putative, expressed	T
GRMZM2G304442_P01	12	12	14	14	14	14	GRMZM2G304442_P01 $ $ K13449 $ $ AT3G09590.1 $ $ CAP (Cysteine-rich secretory proteins, Antigen 5, and Pathogenesis-related 1 protein) superfamily protein $ LOC_Os10g11500.1 $ $ SCP-like extracellular protein, expressed	T
GRMZM2G320023_P01	1	1	1	1	1	1	GRMZM2G320023_P01 $ $ $ $ AT1G58170.1 $ $ Disease resistance-responsive (dirigent-like protein) family protein $ LOC_Os12g07580.1 $ $ dirigent, putative, expressed	T
GRMZM2G328171_P01	5	8	8	20	14	14	GRMZM2G328171_P01 $ 3.2.1.14 $ K01183 $ GO:0005975,GO:0004553 $ AT5G24090.1 $ ATCHIA,CHIA $ chitinase A $ LOC_Os11g47580.1 $ $ glycosyl hydrolase, putative, expressed	T
GRMZM2G333811_P01	6	6	6	6	6	6	GRMZM2G333811_P01 $ $ $ GO:0005515 $ AT4G13340.1 $ $ Leucine-rich repeat (LRR) family protein $ LOC_Os01g41120.1 $ $ retrotransposon protein, putative, Ty3-gypsy subclass, expressed	T
GRMZM2G336879_P02	1	1	1	1	1	1	GRMZM2G336879_P02 $ $ $ GO:0016787 $ AT3G09410.1 $ $ Pectinacetylesterase family protein $ LOC_Os01g66850.1 $ $ pectinacetylesterase domain containing protein, expressed	T
GRMZM2G339091_P01	3	3	3	3	3	3	GRMZM2G339091_P01 $ 3.4.16.6 $ K16297 $ GO:0006508,GO:0004185 $ AT3G07990.1 $ SCPL27 $ serine carboxypeptidase-like 27 $ LOC_Os05g18604.1 $ $ OsSCP28 - Putative Serine Carboxypeptidase homologue, expressed	T
GRMZM2G339540_P04	5	13	5	20	20	20	GRMZM2G339540_P04 $ 2.7.11.1 $ $ GO:0006468,GO:0005524,GO:0004672 $ AT2G26730.1 $ $ Leucine-rich repeat protein kinase family protein $ LOC_Os01g42294.1 $ $ inactive receptor kinase At2g26730 precursor, putative, expressed	T
GRMZM2G342685_P01	2	2	2	2	2	2	GRMZM2G342685_P01 $ 1.11.2.3 $ K17991 $ $ AT2G33380.1 $ CLO-3,RD20 $ Caleosin-related family protein $ LOC_Os03g12230.1 $ $ caleosin related protein, putative, expressed	T
GRMZM2G349839_P01	6	6	6	6	6	6	GRMZM2G349839_P01 $ 3.6.1.5 $ K14641 $ GO:0016787 $ AT3G04080.1 $ APY1,ATAPY1 $ apyrase 1 $ LOC_Os11g03290.1 $ $ nucleoside-triphosphatase, putative, expressed	T
GRMZM2G366532_P02	1	22	1	31	12.7143	12.71	GRMZM2G366532_P02 $ $ K03283 $ $ AT5G02500.1 $ AT-HSC70-1,HSC70,HSC70-1,HSP70-1 $ heat shock cognate protein 70-1 $ LOC_Os03g16920.1 $ $ DnaK family protein, putative, expressed	T
GRMZM2G371793_P01	2	2	3	3	3	3	GRMZM2G371793_P01 $ 3.1.3.2 $ $ GO:0003993 $ AT4G29260.1 $ $ HAD superfamily, subfamily IIIB acid phosphatase $ LOC_Os07g27580.1 $ $ HAD superfamily phosphatase, putative, expressed	T
GRMZM2G373607_P01	8	8	8	8	8	8	GRMZM2G373607_P01 $ 3.4.16.6 $ K16297 $ GO:0006508,GO:0004185 $ AT5G23210.1 $ SCPL34 $ serine carboxypeptidase-like 34 $ LOC_Os10g39560.1 $ $ OsSCP47 - Putative Serine Carboxypeptidase homologue, expressed	T
GRMZM2G374971_P01	2	2	2	2	2	2	GRMZM2G374971_P01 $ $ $ $ AT4G11650.1 $ ATOSM34,OSM34 $ osmotin 34 $ LOC_Os03g46070.1 $ $ thaumatin, putative, expressed	T
GRMZM2G380247_P01	14	15	15	16	16	16	GRMZM2G380247_P01 $ 1.11.1.7 $ K00430 $ GO:0055114,GO:0020037,GO:0006979,GO:0004601 $ AT5G05340.1 $ $ Peroxidase superfamily protein $ LOC_Os06g35480.1 $ $ peroxidase precursor, putative, expressed	T
GRMZM2G382914_P04	2	2	2	2	2	2	GRMZM2G382914_P04 $ 2.7.2.3 $ K00927 $ GO:0006096,GO:0004618 $ AT1G79550.1 $ PGK $ phosphoglycerate kinase $ LOC_Os02g07260.2 $ $ phosphoglycerate kinase protein, putative, expressed	T
GRMZM2G387360_P01	2	2	2	2	2	2	GRMZM2G387360_P01 $ $ $ $ AT5G38170.1 $ $ Bifunctional inhibitor/lipid-transfer protein/seed storage 2S albumin superfamily protein $ LOC_Os10g36170.1 $ $ LTPL160 - Protease inhibitor/seed storage/LTP family protein precursor, expressed	T
GRMZM2G393671_P01	1	1	1	1	1	1	GRMZM2G393671_P01 $ $ $ $ AT2G31670.1 $ $ Stress responsive alpha-beta barrel domain protein $ LOC_Os07g41810.3 $ $ stress responsive A/B Barrel domain containing protein, expressed	T
GRMZM2G394500_P01	3	3	3	3	3	3	GRMZM2G394500_P01 $ 1.11.1.7 $ K00430 $ GO:0055114,GO:0020037,GO:0006979,GO:0004601 $ AT4G33420.1 $ $ Peroxidase superfamily protein $ LOC_Os05g04380.1 $ $ peroxidase precursor, putative, expressed	T
GRMZM2G401328_P01	3	3	3	3	3	3	GRMZM2G401328_P01 $ $ $ GO:0004869 $ AT5G47550.1 $ $ Cystatin/monellin superfamily protein $ LOC_Os03g31510.1 $ $ cysteine proteinase inhibitor 8 precursor, putative, expressed	T
GRMZM2G402631_P01	1	1	1	1	1	1	GRMZM2G402631_P01 $ $ $ $ AT4G11650.1 $ ATOSM34,OSM34 $ osmotin 34 $ LOC_Os12g43430.1 $ $ thaumatin, putative, expressed	T
GRMZM2G405459_P02	19	19	24	24	24	24	GRMZM2G405459_P02 $ 1.11.1.7 $ K00430 $ GO:0055114,GO:0020037,GO:0006979,GO:0004601 $ AT5G05340.1 $ $ Peroxidase superfamily protein $ LOC_Os02g14160.1 $ $ peroxidase precursor, putative, expressed	T
GRMZM2G410175_P01	2	18	2	27	11.119	11.12	GRMZM2G410175_P01 $ 1.11.1.7 $ K00430 $ GO:0055114,GO:0020037,GO:0006979,GO:0004601 $ AT3G21770.1 $ $ Peroxidase superfamily protein $ LOC_Os05g41990.1 $ $ peroxidase precursor, putative, expressed	T
GRMZM2G420743_P01	2	2	2	2	2	2	GRMZM2G420743_P01 $ $ $ $ AT5G42510.1 $ $ Disease resistance-responsive (dirigent-like protein) family protein $ LOC_Os08g28790.1 $ $ dirigent, putative, expressed	T
GRMZM2G421857_P04	1	21	1	30	30	30	GRMZM2G421857_P04 $ 3.6.3.14 $ K02145 $ GO:0046034,GO:0015992,GO:0033178,GO:0016820,GO:0015991,GO:0005524 $ AT1G78900.2 $ VHA-A $ vacuolar ATP synthase subunit A $ LOC_Os06g45120.1 $ $ ATP synthase, putative, expressed	T
GRMZM2G426467_P01	2	3	6	7	6.25	6.25	GRMZM2G426467_P01 $ 3.2.1.182,3.2.1.21 $ K01188 $ GO:0005975,GO:0004553 $ AT5G44640.1 $ BGLU13 $ beta glucosidase 13 $ LOC_Os04g39880.1 $ $ Os4bglu12 - beta-glucosidase, exo-beta-glucanase, expressed	T
GRMZM2G427815_P01	7	7	9	9	9	9	GRMZM2G427815_P01 $ 1.11.1.7 $ K00430 $ GO:0055114,GO:0020037,GO:0006979,GO:0004601 $ AT5G05340.1 $ $ Peroxidase superfamily protein $ LOC_Os07g48030.1 $ $ peroxidase precursor, putative, expressed	T
GRMZM2G427954_P01	2	6	2	14	7.83333	7.83	GRMZM2G427954_P01 $ 1.11.1.7 $ K00430 $ GO:0055114,GO:0020037,GO:0006979,GO:0004601 $ AT4G36430.1 $ $ Peroxidase superfamily protein $ LOC_Os07g44480.1 $ $ peroxidase, putative, expressed	T
GRMZM2G428518_P01	71	76	119	127	127	127	GRMZM2G428518_P01 $ 3.2.1.20 $ K01187 $ GO:0005975,GO:0004553 $ AT5G11720.1 $ $ Glycosyl hydrolases family 31 protein $ LOC_Os06g46284.1 $ $ glycosyl hydrolase, family 31, putative, expressed	T
GRMZM2G430936_P01	5	5	5	5	5	5	GRMZM2G430936_P01 $ 3.2.1.14 $ K01183 $ GO:0005975,GO:0004553 $ AT5G24090.1 $ ATCHIA,CHIA $ chitinase A $ LOC_Os01g64100.1 $ $ glycosyl hydrolase, putative, expressed	T
GRMZM2G437207_P01	8	19	10	32	25.8333	25.83	GRMZM2G437207_P01 $ 1.11.1.7 $ K00430 $ GO:0055114,GO:0020037,GO:0006979,GO:0004601 $ AT1G14550.1 $ $ Peroxidase superfamily protein $ LOC_Os07g44480.1 $ $ peroxidase, putative, expressed	T
GRMZM2G448458_P01	1	3	1	6	6	6	GRMZM2G448458_P01 $ $ K11251 $ GO:0003677 $ AT5G02560.1 $ HTA12 $ histone H2A 12 $ LOC_Os05g02300.1 $ $ Core histone H2A/H2B/H3/H4 domain containing protein, putative, expressed	T
GRMZM2G450233_P01	3	33	4	278	140.286	140.29	GRMZM2G450233_P01 $ 1.11.1.7 $ K00430 $ GO:0055114,GO:0020037,GO:0006979,GO:0004601 $ AT1G05260.1 $ RCI3,RCI3A $ Peroxidase superfamily protein $ LOC_Os05g06970.1 $ $ peroxidase precursor, putative, expressed	T
GRMZM2G453805_P01	2	2	2	2	2	2	GRMZM2G453805_P01 $ 3.2.1.14 $ K01183 $ GO:0005975,GO:0004553 $ AT5G24090.1 $ ATCHIA,CHIA $ chitinase A $ LOC_Os01g47070.1 $ $ glycosyl hydrolase, putative, expressed	T
GRMZM2G454556_P01	1	8	1	36	19	19	GRMZM2G454556_P01 $ $ $ GO:0050832,GO:0042742 $ AT3G04720.1 $ HEL,PR-4,PR4 $ pathogenesis-related 4 $ LOC_Os11g37970.1 $ $ WIP5 - Wound-induced protein precursor, expressed	T
GRMZM2G456997_P01	1	1	1	1	1	1	GRMZM2G456997_P01 $ $ K13449 $ $ AT4G33720.1 $ $ CAP (Cysteine-rich secretory proteins, Antigen 5, and Pathogenesis-related 1 protein) superfamily protein $ LOC_Os01g28450.1 $ $ SCP-like extracellular protein, expressed	T
GRMZM2G458164_P01	7	7	8	8	8	8	GRMZM2G458164_P01 $ 3.2.1.39 $ $ GO:0005975,GO:0004553 $ AT3G07320.1 $ $ O-Glycosyl hydrolases family 17 protein $ LOC_Os09g32550.1 $ $ glucan endo-1,3-beta-glucosidase precursor, putative, expressed	T
GRMZM2G465226_P01	1	1	2	2	2	2	GRMZM2G465226_P01 $ $ K13449 $ $ AT5G57625.1 $ $ CAP (Cysteine-rich secretory proteins, Antigen 5, and Pathogenesis-related 1 protein) superfamily protein $ LOC_Os07g03710.1 $ $ SCP-like extracellular protein, expressed	T
GRMZM2G471269_P04	1	2	1	2	2	2	GRMZM2G471269_P04 $ $ K16296 $ GO:0006508,GO:0004185 $ AT5G09640.1 $ SCPL19,SNG2 $ serine carboxypeptidase-like 19 $ LOC_Os11g24510.1 $ $ OsSCP56 - Putative Serine Carboxypeptidase homologue, expressed	T
GRMZM2G471357_P01	74	74	165	165	165	165	GRMZM2G471357_P01 $ 1.11.1.7 $ K00430 $ GO:0055114,GO:0020037,GO:0006979,GO:0004601 $ AT5G05340.1 $ $ Peroxidase superfamily protein $ LOC_Os06g35520.1 $ $ peroxidase precursor, putative, expressed	T
GRMZM2G538535_P01	4	4	7	7	7	7	GRMZM2G538535_P01 $ 3.4.23.12 $ $ GO:0006508,GO:0004190 $ AT5G10770.1 $ $ Eukaryotic aspartyl protease family protein $ LOC_Os06g20040.1 $ $ aspartic proteinase nepenthesin-2 precursor, putative, expressed	T
GRMZM2G587327_P01	1	1	1	1	1	1	GRMZM2G587327_P01 $ 3.6.4.6 $ K06027 $ GO:0005524 $ AT4G04910.1 $ NSF $ AAA-type ATPase family protein $ LOC_Os05g44310.1 $ $ vesicle-fusing ATPase, putative, expressed	T
GRMZM2G703293_P01	3	5	4	12	12	12	GRMZM2G703293_P01 $ 3.4.16.6 $ K16297 $ GO:0006508,GO:0004185 $ AT2G35770.1 $ scpl28 $ serine carboxypeptidase-like 28 $ LOC_Os09g28830.1 $ $ OsSCP42 - Putative Serine Carboxypeptidase homologue, expressed	T
GRMZM5G803433_P01	1	1	1	1	1	1	GRMZM5G803433_P01 $ $ K12741 $ GO:0003676 $ AT2G41060.2 $ $ RNA-binding (RRM/RBD/RNP motifs) family protein $ LOC_Os01g42820.2 $ $ RNA recognition motif containing protein, putative, expressed	T
GRMZM5G805485_P01	14	21	21	30	25.5	25.5	GRMZM5G805485_P01 $ $ $ GO:0005515 $ AT1G12040.1 $ LRX1 $ leucine-rich repeat/extensin 1 $ LOC_Os02g04540.1 $ $ retrotransposon protein, putative, unclassified, expressed	T
GRMZM5G806449_P03	14	14	22	22	22	22	GRMZM5G806449_P03 $ 1.8.1.7 $ K00383 $ GO:0055114,GO:0016491,GO:0045454 $ AT3G24170.3 $ ATGR1,GR1 $ glutathione-disulfide reductase $ LOC_Os02g56850.3 $ $ glutathione reductase, putative, expressed	T
GRMZM5G807639_P03	1	2	1	2	2	2	GRMZM5G807639_P03 $ 2.3.1.61 $ K00658 $ GO:0016746,GO:0008152 $ AT5G55070.1 $ $ Dihydrolipoamide succinyltransferase $ LOC_Os04g32330.1 $ $ dihydrolipoyllysine-residue succinyltransferase component of 2-oxoglutarate dehydrogenase complex, mitochondrial precursor, putative, expressed	T
GRMZM5G833747_P03	5	8	6	10	10	10	GRMZM5G833747_P03 $ 2.7.4.6 $ K00940 $ GO:0006241,GO:0006228,GO:0006183,GO:0006165,GO:0004550 $ AT4G23900.1 $ $ Nucleoside diphosphate kinase family protein $ LOC_Os05g51700.1 $ $ nucleoside diphosphate kinase, putative, expressed	T
GRMZM5G843748_P02	25	25	32	32	32	32	GRMZM5G843748_P02 $ 1.11.1.7 $ K00430 $ GO:0055114,GO:0020037,GO:0006979,GO:0004601 $ AT2G22420.1 $ $ Peroxidase superfamily protein $ LOC_Os09g29490.1 $ $ peroxidase precursor, putative, expressed	T
GRMZM5G846196_P01	1	1	1	1	1	1	GRMZM5G846196_P01 $ $ K08515 $ GO:0016192,GO:0016021 $ AT5G11150.1 $ ATVAMP713,VAMP713 $ vesicle-associated membrane protein 713 $ LOC_Os06g07780.1 $ $ vesicle-associated membrane protein, putative, expressed	T
GRMZM5G851654_P01	2	4	2	4	3	3	GRMZM5G851654_P01 $ $ $ $ AT3G11780.1 $ $ MD-2-related lipid recognition domain-containing protein / ML domain-containing protein $ LOC_Os07g06590.1 $ $ ML domain protein, putative, expressed	T
GRMZM5G855776_P01	1	1	1	1	1	1	GRMZM5G855776_P01 $ 3.2.1.24 $ $ GO:0015923,GO:0006013 $ AT3G26720.1 $ $ Glycosyl hydrolase family 38 protein $ LOC_Os10g05069.1 $ $ lysosomal alpha-mannosidase precursor, putative, expressed	T
GRMZM5G859691_P01	1	15	1	25	6.43333	6.43	GRMZM5G859691_P01 $ $ $ $ AT3G12110.1 $ ACT11 $ actin-11 $ LOC_Os03g50885.1 $ $ actin, putative, expressed	T
GRMZM5G864335_P01	1	4	1	4	4	4	GRMZM5G864335_P01 $ 1.11.1.15 $ K03386 $ GO:0055114,GO:0051920,GO:0016491 $ AT5G06290.1 $ 2-Cys Prx B,2CPB $ 2-cysteine peroxiredoxin B $ LOC_Os02g33450.1 $ $ peroxiredoxin, putative, expressed	T
GRMZM5G865811_P01	1	1	1	1	1	1	GRMZM5G865811_P01 $ $ $ GO:0006629 $ AT2G26560.1 $ PLA IIA,PLA2A,PLP2 $ phospholipase A 2A $ LOC_Os08g37210.1 $ $ patatin, putative, expressed	T
{AC149828.2_FGP002,GRMZM2G016511_P01}	1	1	2	2	2	2	{AC149828.2_FGP002 $ 3.4.25.1 $ $ GO:0019773,GO:0006511,GO:0004175,GO:0051603,GO:0005839,GO:0004298 $ AT5G35590.1 $ PAA1 $ proteasome alpha subunit A1 $ LOC_Os03g08280.1 $ $ peptidase, T1 family, putative, expressed,GRMZM2G016511_P01 $ 3.4.25.1 $ K02730 $ GO:0019773,GO:0006511,GO:0004175,GO:0051603,GO:0005839,GO:0004298 $ AT2G05840.1 $ PAA2 $ 20S proteasome subunit PAA2 $ LOC_Os03g08280.1 $ $ pep…	T
{AC190772.4_FGP011,AC203581.4_FGP001,GRMZM2G030772_P01,GRMZM2G074443_P01,GRMZM2G093076_P01,GRMZM2G093606_P01,GRMZM2G093622_P01,GRMZM2G105940_P01,GRMZM2G148026_P01,GRMZM2G149714_P01,GRMZM2G157298_P01,GRMZM2G157364_P01,GRMZM2G165839_P01,GRMZM2G170829_P01,GRMZM2G170857_P01,GRMZM2G176798_P01}	1	1	2	2	2	2	{AC190772.4_FGP011 $ $ $ GO:0045735 $ AT5G39110.1 $ $ RmlC-like cupins superfamily protein $ LOC_Os12g05860.1 $ $ Cupin domain containing protein, expressed,AC203581.4_FGP001 $ $ $ GO:0045735 $ AT5G39160.2 $ $ RmlC-like cupins superfamily protein $ LOC_Os12g05860.1 $ $ Cupin domain containing protein, expressed,GRMZM2G030772_P01 $ $ $ $ AT5G39110.1 $ $ RmlC-like cupins superfamily protein $ LOC_O…	T
{AC194069.3_FGP003,AC195211.3_FGP001,GRMZM2G005640_P01,GRMZM2G016393_P01,GRMZM2G021400_P01,GRMZM2G035017_P01,GRMZM2G060986_P01,GRMZM2G072984_P01,GRMZM2G079774_P01,GRMZM2G088291_P02,GRMZM2G125271_P01,GRMZM2G139647_P03,GRMZM2G158584_P05,GRMZM2G173376_P01,GRMZM2G174460_P01,GRMZM2G176641_P01,GRMZM2G301096_P01,GRMZM2G334239_P01,GRMZM2G344039_P01,GRMZM2G366953_P01,GRMZM2G394122_P01,GRMZM2G411138_P01,GR…	1	1	1	1	1	1	{AC194069.3_FGP003 $ $ $ GO:0006412,GO:0005840,GO:0005622,GO:0003735 $ AT5G58420.1 $ $ Ribosomal protein S4 (RPS4A) family protein $ LOC_Os01g25610.1 $ $ 40S ribosomal protein S4, putative, expressed,AC195211.3_FGP001 $ $ $ GO:0006412,GO:0005840,GO:0005622,GO:0003735 $ AT5G58420.1 $ $ Ribosomal protein S4 (RPS4A) family protein $ LOC_Os01g25610.1 $ $ 40S ribosomal protein S4, putative, expressed,…	T
{AC196961.2_FGP003,AC212565.3_FGP001,AC233865.1_FGP001,GRMZM2G016232_P01,GRMZM2G063896_P01,GRMZM2G072855_P01,GRMZM2G073275_P01,GRMZM2G084195_P01,GRMZM2G143780_P01,GRMZM2G149178_P01,GRMZM2G181153_P01,GRMZM2G332838_P01,GRMZM2G349651_P01,GRMZM2G421279_P01,GRMZM2G479684_P01}	21	43	30	80	55	55	{AC196961.2_FGP003 $ $ K11254 $ $ AT3G53730.1 $ $ Histone superfamily protein $ LOC_Os01g61920.1 $ $ Core histone H2A/H2B/H3/H4 domain containing protein, putative, expressed,AC212565.3_FGP001 $ $ K11254 $ $ AT3G53730.1 $ $ Histone superfamily protein $ LOC_Os01g61920.1 $ $ Core histone H2A/H2B/H3/H4 domain containing protein, putative, expressed,AC233865.1_FGP001 $ $ K11254 $ $ AT5G59970.1 $ $ H…	T
{AC199526.5_FGP002,GRMZM2G054123_P03,GRMZM2G061135_P02,GRMZM2G117198_P02}	1	7	1	10	7.6	7.6	{AC199526.5_FGP002 $ 2.5.1.6 $ K00789 $ GO:0006556,GO:0004478,GO:0005524 $ AT3G17390.1 $ MAT4,MTO3,SAMS3 $ S-adenosylmethionine synthetase family protein $ LOC_Os01g22010.1 $ $ S-adenosylmethionine synthetase, putative, expressed,GRMZM2G054123_P03 $ 2.5.1.6 $ K00789 $ GO:0006556,GO:0004478,GO:0005524 $ AT3G17390.1 $ MAT4,MTO3,SAMS3 $ S-adenosylmethionine synthetase family protein $ LOC_Os01g22010…	T
{AC203173.3_FGP004,GRMZM2G040369_P01,GRMZM2G095851_P01,GRMZM2G113250_P01}	1	1	1	1	1	1	{AC203173.3_FGP004 $ $ K03234 $ GO:0005525 $ AT1G56070.1 $ LOS1 $ Ribosomal protein S5/Elongation factor G/III/V family protein $ LOC_Os02g32030.1 $ $ elongation factor, putative, expressed,GRMZM2G040369_P01 $ $ K03234 $ GO:0005525 $ AT1G56070.1 $ LOS1 $ Ribosomal protein S5/Elongation factor G/III/V family protein $ LOC_Os02g32030.1 $ $ elongation factor, putative, expressed,GRMZM2G095851_P01 $ …	T
{AC208341.4_FGP007,GRMZM2G055487_P01}	1	12	1	19	6.61905	6.62	{AC208341.4_FGP007 $ 1.11.1.7 $ K00430 $ GO:0055114,GO:0020037,GO:0006979,GO:0004601 $ AT3G21770.1 $ $ Peroxidase superfamily protein $ LOC_Os05g41990.1 $ $ peroxidase precursor, putative, expressed,GRMZM2G055487_P01 $ 1.11.1.7 $ K00430 $ GO:0055114,GO:0020037,GO:0006979,GO:0004601 $ AT3G21770.1 $ $ Peroxidase superfamily protein $ LOC_Os05g41990.1 $ $ peroxidase precursor, putative, expressed}	T
{AC217050.4_FGP006,GRMZM2G091155_P02}	3	18	3	25	10.1667	10.17	{AC217050.4_FGP006 $ $ K06630 $ GO:0019904 $ AT3G02520.1 $ GF14 NU,GRF7 $ general regulatory factor 7 $ LOC_Os08g33370.1 $ $ 14-3-3 protein, putative, expressed,GRMZM2G091155_P02 $ $ K06630 $ GO:0019904 $ AT3G02520.1 $ GF14 NU,GRF7 $ general regulatory factor 7 $ LOC_Os08g33370.2 $ $ 14-3-3 protein, putative, expressed}	T
{AC233866.1_FGP006,GRMZM2G001327_P01,GRMZM2G057535_P01,GRMZM2G110509_P02,GRMZM2G149768_P01,GRMZM2G151193_P02,GRMZM2G153541_P06,GRMZM2G154218_P01,GRMZM2G343543_P03}	1	1	1	1	1	1	{AC233866.1_FGP006 $ 3.6.5.3 $ K03231 $ GO:0005525 $ AT1G07940.1 $ $ GTP binding Elongation factor Tu family protein $ LOC_Os03g08020.1 $ $ elongation factor Tu, putative, expressed,GRMZM2G001327_P01 $ 3.6.5.3 $ K03231 $ GO:0005525 $ AT1G07940.1 $ $ GTP binding Elongation factor Tu family protein $ LOC_Os03g08050.1 $ $ elongation factor Tu, putative, expressed,GRMZM2G057535_P01 $ 3.6.5.3 $ K03231…	T
{AC233967.1_FGP002,GRMZM2G455171_P02}	3	3	3	3	3	3	{AC233967.1_FGP002 $ $ $ GO:0005615 $ AT1G47710.1 $ $ Serine protease inhibitor (SERPIN) family protein $ LOC_Os03g41419.1 $ $ serpin domain containing protein, putative, expressed,GRMZM2G455171_P02 $ $ $ GO:0055085,GO:0016021,GO:0015299,GO:0006812,GO:0016888 $ AT3G05030.2 $ ATNHX2,NHX2 $ sodium hydrogen exchanger 2 $ LOC_Os11g42790.1 $ $ transporter, monovalent cation:proton antiporter-2 family,…	T
{GRMZM2G003385_P02,GRMZM5G833389_P02}	1	1	1	1	1	1	{GRMZM2G003385_P02 $ 5.4.2.12,5.4.2.11 $ K15633 $ GO:0030145,GO:0006007,GO:0005737,GO:0004619,GO:0046872,GO:0003824 $ AT3G08590.1 $ $ Phosphoglycerate mutase, 2,3-bisphosphoglycerate-independent $ LOC_Os01g60190.2 $ $ 2,3-bisphosphoglycerate-independent phosphoglycerate mutase, putative, expressed,GRMZM5G833389_P02 $ 5.4.2.12,5.4.2.11 $ K15633 $ GO:0030145,GO:0006007,GO:0005737,GO:0004619,GO:0046…	T
{GRMZM2G003409_P01,GRMZM2G348125_P01,GRMZM2G410766_P01}	1	1	1	1	1	1	{GRMZM2G003409_P01 $ $ $ $ AT2G39050.1 $ $ hydroxyproline-rich glycoprotein family protein $ LOC_Os07g48460.1 $ $ stress responsive protein, putative, expressed,GRMZM2G348125_P01 $ $ $ $ AT2G39050.1 $ $ hydroxyproline-rich glycoprotein family protein $ LOC_Os07g48500.1 $ $ stress responsive protein, putative, expressed,GRMZM2G410766_P01 $ $ $ $ AT2G39050.1 $ $ hydroxyproline-rich glycoprotein fam…	T
{GRMZM2G004298_P01,GRMZM2G096100_P01}	14	27	28	53	40.5	40.5	{GRMZM2G004298_P01 $ $ $ $ AT3G62020.1 $ GLP10 $ germin-like protein 10 $ LOC_Os01g18170.1 $ $ Cupin domain containing protein, expressed,GRMZM2G096100_P01 $ $ $ $ AT3G62020.1 $ GLP10 $ germin-like protein 10 $ LOC_Os01g18170.1 $ $ Cupin domain containing protein, expressed}	T
{GRMZM2G009808_P01,GRMZM2G176397_P01}	1	1	1	1	1	1	{GRMZM2G009808_P01 $ 4.2.1.3 $ K01681 $ GO:0008152 $ AT2G05710.1 $ ACO3 $ aconitase 3 $ LOC_Os03g04410.1 $ $ aconitate hydratase protein, putative, expressed,GRMZM2G176397_P01 $ 4.2.1.3 $ K01681 $ GO:0008152 $ AT2G05710.1 $ ACO3 $ aconitase 3 $ LOC_Os03g04410.1 $ $ aconitate hydratase protein, putative, expressed}	T
{GRMZM2G010435_P01,GRMZM2G340065_P01}	5	5	15	15	15	15	{GRMZM2G010435_P01 $ 3.4.22.14 $ $ GO:0008234,GO:0006508 $ AT5G43060.1 $ $ Granulin repeat cysteine protease family protein $ LOC_Os04g57440.1 $ $ oryzain beta chain precursor, putative, expressed,GRMZM2G340065_P01 $ 3.4.22.14 $ $ GO:0008234,GO:0006508 $ AT5G43060.1 $ $ Granulin repeat cysteine protease family protein $ LOC_Os04g57440.1 $ $ oryzain beta chain precursor, putative, expressed}	T
{GRMZM2G012530_P01,GRMZM2G087111_P01}	8	8	33	33	33	33	{GRMZM2G012530_P01 $ $ $ $ AT5G39110.1 $ $ RmlC-like cupins superfamily protein $ LOC_Os12g05860.1 $ $ Cupin domain containing protein, expressed,GRMZM2G087111_P01 $ $ $ $ AT5G39110.1 $ $ RmlC-like cupins superfamily protein $ LOC_Os12g05860.1 $ $ Cupin domain containing protein, expressed}	T
{GRMZM2G012631_P01,GRMZM2G112165_P01}	1	4	1	4	4	4	{GRMZM2G012631_P01 $ $ K04079 $ GO:0051082,GO:0006950,GO:0006457,GO:0005524 $ AT5G56000.1 $ AtHsp90.4,Hsp81.4 $ HEAT SHOCK PROTEIN 81.4 $ LOC_Os09g30412.1 $ $ heat shock protein, putative, expressed,GRMZM2G112165_P01 $ $ K04079 $ GO:0051082,GO:0006950,GO:0006457,GO:0005524 $ AT5G56000.1 $ AtHsp90.4,Hsp81.4 $ HEAT SHOCK PROTEIN 81.4 $ LOC_Os09g30412.1 $ $ heat shock protein, putative, expressed}	T
{GRMZM2G015361_P05,GRMZM2G105996_P01,GRMZM2G157596_P01,GRMZM2G357399_P01,GRMZM2G395844_P02,GRMZM5G836182_P01}	3	3	5	5	5	5	{GRMZM2G015361_P05 $ $ K07977,K07937 $ $ AT5G14670.1 $ ARFA1B,ATARFA1B $ ADP-ribosylation factor A1B $ LOC_Os01g16030.4 $ $ ADP-ribosylation factor, putative, expressed,GRMZM2G105996_P01 $ $ K07977,K07937 $ $ AT2G47170.1 $ ARF1A1C $ Ras-related small GTP-binding family protein $ LOC_Os07g12170.1 $ $ ADP-ribosylation factor, putative, expressed,GRMZM2G157596_P01 $ $ K07977,K07937 $ $ AT3G62290.1 $…	T
{GRMZM2G015418_P01,GRMZM2G046587_P02,GRMZM2G104918_P01,GRMZM2G137930_P02}	1	1	1	1	1	1	{GRMZM2G015418_P01 $ 3.6.1.1 $ K01507 $ GO:0006796,GO:0005737,GO:0004427,GO:0000287 $ AT1G01050.1 $ AtPPa1,PPa1 $ pyrophosphorylase 1 $ LOC_Os10g26600.1 $ $ soluble inorganic pyrophosphatase, putative, expressed,GRMZM2G046587_P02 $ 3.6.1.1 $ K01507 $ GO:0006796,GO:0005737,GO:0004427,GO:0000287 $ AT1G01050.1 $ AtPPa1,PPa1 $ pyrophosphorylase 1 $ LOC_Os02g47600.1 $ $ soluble inorganic pyrophosphata…	T
{GRMZM2G022180_P02,GRMZM2G134668_P02}	3	3	4	4	4	4	{GRMZM2G022180_P02 $ $ K08054 $ GO:0051082,GO:0006457,GO:0005783,GO:0005509 $ AT5G61790.1 $ ATCNX1,CNX1 $ calnexin 1 $ LOC_Os04g32950.1 $ $ calreticulin precursor protein, putative, expressed,GRMZM2G134668_P02 $ $ K08054 $ GO:0051082,GO:0006457,GO:0005783,GO:0005509 $ AT5G61790.1 $ ATCNX1,CNX1 $ calnexin 1 $ LOC_Os04g32950.1 $ $ calreticulin precursor protein, putative, expressed}	T
{GRMZM2G023232_P01,GRMZM2G063676_P01}	1	1	1	1	1	1	{GRMZM2G023232_P01 $ $ K09489 $ $ AT1G79920.1 $ $ Heat shock protein 70 (Hsp 70) family protein $ LOC_Os01g08560.1 $ $ DnaK family protein, putative, expressed,GRMZM2G063676_P01 $ $ K09489 $ $ AT1G79920.1 $ $ Heat shock protein 70 (Hsp 70) family protein $ LOC_Os01g08560.1 $ $ DnaK family protein, putative, expressed}	T
{GRMZM2G025992_P01,GRMZM2G058522_P01}	5	5	7	7	7	7	{GRMZM2G025992_P01 $ 1.15.1.1 $ K04565 $ GO:0055114,GO:0046872,GO:0006801 $ AT1G08830.1 $ CSD1 $ copper/zinc superoxide dismutase 1 $ LOC_Os07g46990.2 $ $ copper/zinc superoxide dismutase, putative, expressed,GRMZM2G058522_P01 $ 1.15.1.1 $ K04565 $ GO:0055114,GO:0046872,GO:0006801 $ AT1G08830.1 $ CSD1 $ copper/zinc superoxide dismutase 1 $ LOC_Os03g22810.1 $ $ copper/zinc superoxide dismutase, pu…	T
{GRMZM2G027995_P01,GRMZM6G711429_P01}	1	4	1	4	4	4	{GRMZM2G027995_P01 $ 3.6.4.13 $ K03257 $ GO:0016787,GO:0005524,GO:0003677 $ AT3G13920.1 $ EIF4A1,RH4,TIF4A1 $ eukaryotic translation initiation factor 4A1 $ LOC_Os02g05330.1 $ $ DEAD-box ATP-dependent RNA helicase, putative, expressed,GRMZM6G711429_P01 $ 3.6.4.13 $ $ GO:0005524,GO:0003676 $ AT3G13920.1 $ EIF4A1,RH4,TIF4A1 $ eukaryotic translation initiation factor 4A1 $ LOC_Os02g05330.1 $ $ DEAD-…	T
{GRMZM2G029144_P01,GRMZM2G156257_P01}	10	10	10	10	10	10	{GRMZM2G029144_P01 $ 1.11.1.7 $ K00430 $ GO:0055114,GO:0020037,GO:0006979,GO:0004601 $ AT4G16270.1 $ $ Peroxidase superfamily protein $ LOC_Os07g44499.1 $ $ peroxidase, putative, expressed,GRMZM2G156257_P01 $ 1.11.1.7 $ K00430 $ GO:0055114,GO:0020037,GO:0006979,GO:0004601 $ AT4G16270.1 $ $ Peroxidase superfamily protein $ LOC_Os07g44460.1 $ $ peroxidase precursor, putative, expressed}	T
{GRMZM2G031102_P01,GRMZM2G099867_P01}	1	1	1	1	1	1	{GRMZM2G031102_P01 $ $ $ $ AT5G05960.1 $ $ Bifunctional inhibitor/lipid-transfer protein/seed storage 2S albumin superfamily protein $ LOC_Os05g06780.1 $ $ LTPL104 - Protease inhibitor/seed storage/LTP family protein precursor, expressed,GRMZM2G099867_P01 $ $ $ $ AT5G05960.1 $ $ Bifunctional inhibitor/lipid-transfer protein/seed storage 2S albumin superfamily protein $ LOC_Os05g06780.1 $ $ LTPL10…	T
{GRMZM2G032367_P01,GRMZM2G158479_P03}	8	8	9	9	9	9	{GRMZM2G032367_P01 $ $ K00413 $ GO:0020037,GO:0009055 $ AT5G40810.1 $ $ Cytochrome C1 family $ LOC_Os05g23620.3 $ $ cytochrome c1-1, heme protein, mitochondrial precursor, putative, expressed,GRMZM2G158479_P03 $ $ K00413 $ GO:0020037,GO:0009055 $ AT5G40810.1 $ $ Cytochrome C1 family $ LOC_Os05g23620.2 $ $ cytochrome c1-1, heme protein, mitochondrial precursor, putative, expressed}	T
{GRMZM2G033515_P01,GRMZM2G432128_P01,GRMZM5G829778_P01}	2	3	2	3	2.5	2.5	{GRMZM2G033515_P01 $ 1.1.1.42 $ K00031 $ GO:0055114,GO:0016616,GO:0006102,GO:0004450 $ AT1G65930.1 $ cICDH $ cytosolic NADP+-dependent isocitrate dehydrogenase $ LOC_Os01g46610.1 $ $ dehydrogenase, putative, expressed,GRMZM2G432128_P01 $ 1.1.1.42 $ K00031 $ GO:0055114,GO:0016616,GO:0006102,GO:0004450 $ AT1G65930.1 $ cICDH $ cytosolic NADP+-dependent isocitrate dehydrogenase $ LOC_Os01g46610.1 $ $…	T
{GRMZM2G041275_P01,GRMZM2G113408_P01}	4	43	9	64	31.1245	31.12	{GRMZM2G041275_P01 $ 3.6.3.14 $ K02133 $ GO:0016887,GO:0006754,GO:0005524,GO:0000275,GO:0046034,GO:0015992,GO:0033178,GO:0016820,GO:0015991 $ AT5G08680.1 $ $ ATP synthase alpha/beta family protein $ LOC_Os01g49190.1 $ $ ATP synthase, putative, expressed,GRMZM2G113408_P01 $ 3.6.3.14 $ K02133 $ GO:0016887,GO:0006754,GO:0005524,GO:0000275,GO:0046034,GO:0015992,GO:0033178,GO:0016820,GO:0015991 $ AT5G…	T
{GRMZM2G041369_P01,GRMZM2G042677_P01,GRMZM2G044472_P01,GRMZM2G352855_P01}	4	4	4	4	4	4	{GRMZM2G041369_P01 $ 2.3.1.43 $ $ GO:0008374,GO:0006629 $ AT1G27480.1 $ $ alpha/beta-Hydrolases superfamily protein $ LOC_Os02g37800.1 $ $ lecithin:cholesterol acyltransferase, putative, expressed,GRMZM2G042677_P01 $ 2.3.1.43 $ $ GO:0008374,GO:0006629 $ AT1G27480.1 $ $ alpha/beta-Hydrolases superfamily protein $ LOC_Os02g37800.1 $ $ lecithin:cholesterol acyltransferase, putative, expressed,GRMZM2…	T
{GRMZM2G043336_P02,GRMZM2G140101_P01}	2	2	2	2	2	2	{GRMZM2G043336_P02 $ $ $ $ $ $ $ LOC_Os04g24340.1 $ $ phytase, putative, expressed,GRMZM2G140101_P01 $ $ $ $ $ $ $ LOC_Os04g24340.1 $ $ phytase, putative, expressed}	T
{GRMZM2G046841_P01,GRMZM2G071959_P01,GRMZM2G079089_P01,GRMZM2G112912_P01,GRMZM2G119071_P01,GRMZM2G141432_P01,GRMZM2G163939_P01,GRMZM2G304575_P02,GRMZM2G305027_P01,GRMZM2G306258_P01,GRMZM2G342515_P01,GRMZM2G401147_P01,GRMZM2G472696_P01}	2	6	2	6	6	6	{GRMZM2G046841_P01 $ $ K11252 $ GO:0003677,GO:0000786 $ AT3G45980.1 $ H2B,HTB9 $ Histone superfamily protein $ LOC_Os03g17084.1 $ $ Core histone H2A/H2B/H3/H4 domain containing protein, putative, expressed,GRMZM2G071959_P01 $ $ K11252 $ GO:0003677,GO:0000786 $ AT3G45980.1 $ H2B,HTB9 $ Histone superfamily protein $ LOC_Os08g38300.1 $ $ Core histone H2A/H2B/H3/H4 domain containing protein, putative…	T
{GRMZM2G047055_P02,GRMZM2G152328_P01}	16	55	22	91	44.8167	44.82	{GRMZM2G047055_P02 $ $ K10355 $ $ AT3G12110.1 $ ACT11 $ actin-11 $ LOC_Os03g50885.1 $ $ actin, putative, expressed,GRMZM2G152328_P01 $ $ K10355 $ $ AT3G12110.1 $ ACT11 $ actin-11 $ LOC_Os03g50885.1 $ $ actin, putative, expressed}	T
{GRMZM2G049930_P01,GRMZM2G071390_P01,GRMZM2G178817_P01}	2	2	2	2	2	2	{GRMZM2G049930_P01 $ $ $ $ AT3G05950.1 $ $ RmlC-like cupins superfamily protein $ LOC_Os12g05860.1 $ $ Cupin domain containing protein, expressed,GRMZM2G071390_P01 $ $ $ $ AT5G39110.1 $ $ RmlC-like cupins superfamily protein $ LOC_Os12g05860.1 $ $ Cupin domain containing protein, expressed,GRMZM2G178817_P01 $ $ $ $ AT5G39110.1 $ $ RmlC-like cupins superfamily protein $ LOC_Os12g05860.1 $ $ Cupin …	T
{GRMZM2G051879_P05,GRMZM2G078314_P01,GRMZM2G118355_P02,GRMZM2G130079_P01,GRMZM2G145758_P01,GRMZM2G171387_P01,GRMZM2G176358_P01,GRMZM2G179005_P01,GRMZM2G355773_P01,GRMZM2G376957_P01,GRMZM2G387076_P02,GRMZM2G401581_P01,GRMZM2G418258_P01,GRMZM2G447984_P01,GRMZM2G451254_P01,GRMZM2G475899_P01,GRMZM5G864735_P01}	1	1	1	1	1	1	{GRMZM2G051879_P05 $ $ K11253 $ GO:0003677,GO:0000786 $ AT4G40030.2 $ $ Histone superfamily protein $ LOC_Os03g27310.1 $ $ histone H3, putative, expressed,GRMZM2G078314_P01 $ $ K11253 $ GO:0003677,GO:0000786 $ AT1G09200.1 $ $ Histone superfamily protein $ LOC_Os04g34240.1 $ $ histone H3, putative, expressed,GRMZM2G118355_P02 $ $ K11253 $ GO:0003677,GO:0000786 $ AT4G40030.2 $ $ Histone superfamily…	T
{GRMZM2G054300_P04,GRMZM2G093346_P01,GRMZM2G137839_P01,GRMZM2G150356_P01}	1	1	1	1	1	1	{GRMZM2G054300_P04 $ 1.11.1.11 $ K00434 $ GO:0055114,GO:0020037,GO:0006979,GO:0004601 $ AT1G07890.7 $ APX1,ATAPX01,ATAPX1,CS1,MEE6 $ ascorbate peroxidase 1 $ LOC_Os03g17690.1 $ $ OsAPx1 - Cytosolic Ascorbate Peroxidase encoding gene 1-8, expressed,GRMZM2G093346_P01 $ 1.11.1.11 $ K00434 $ GO:0055114,GO:0020037,GO:0006979,GO:0004601 $ AT1G07890.5 $ APX1,ATAPX01,ATAPX1,CS1,MEE6 $ ascorbate peroxidas…	T
{GRMZM2G056039_P01,GRMZM2G340251_P02}	5	28	5	37	18.7143	18.71	{GRMZM2G056039_P01 $ $ K03283 $ $ AT3G12580.1 $ ATHSP70,HSP70 $ heat shock protein 70 $ LOC_Os11g47760.1 $ $ DnaK family protein, putative, expressed,GRMZM2G340251_P02 $ $ K03283 $ $ AT3G12580.1 $ ATHSP70,HSP70 $ heat shock protein 70 $ LOC_Os11g47760.1 $ $ DnaK family protein, putative, expressed}	T
{GRMZM2G057159_P03,GRMZM2G345622_P01}	1	1	1	1	1	1	{GRMZM2G057159_P03 $ 3.4.14.10 $ $ GO:0006508,GO:0004252 $ AT4G21640.1 $ $ Subtilase family protein $ LOC_Os02g16940.1 $ $ OsSub13 - Putative Subtilisin homologue, expressed,GRMZM2G345622_P01 $ 3.4.14.10 $ $ GO:0006508,GO:0004252 $ AT4G10520.1 $ $ Subtilase family protein $ LOC_Os02g16940.1 $ $ OsSub13 - Putative Subtilisin homologue, expressed}	T
{GRMZM2G057576_P01,GRMZM2G111355_P02,GRMZM2G325285_P01,GRMZM2G395549_P01,GRMZM2G430947_P01}	3	3	6	6	6	6	{GRMZM2G057576_P01 $ $ K04646 $ GO:0030132,GO:0030130,GO:0016192,GO:0006886,GO:0005198 $ AT3G11130.1 $ $ Clathrin, heavy chain $ LOC_Os11g01380.1 $ $ clathrin heavy chain, putative, expressed,GRMZM2G111355_P02 $ $ $ GO:0007264,GO:0005525,GO:0016192,GO:0006886 $ AT3G08530.1 $ $ Clathrin, heavy chain $ LOC_Os12g01390.1 $ $ clathrin heavy chain, putative, expressed,GRMZM2G325285_P01 $ $ K04646 $ GO:…	T
{GRMZM2G059991_P01,GRMZM2G124455_P01}	3	4	3	4	4	4	{GRMZM2G059991_P01 $ 1.15.1.1 $ K04564 $ GO:0055114,GO:0046872,GO:0006801,GO:0004784 $ AT3G10920.1 $ ATMSD1,MEE33,MSD1 $ manganese superoxide dismutase 1 $ LOC_Os05g25850.1 $ $ superoxide dismutase, mitochondrial precursor, putative, expressed,GRMZM2G124455_P01 $ 1.15.1.1 $ K04564 $ GO:0055114,GO:0046872,GO:0006801,GO:0004784 $ AT3G10920.1 $ ATMSD1,MEE33,MSD1 $ manganese superoxide dismutase 1 $ …	T
{GRMZM2G062044_P01,GRMZM2G108467_P01,GRMZM2G117572_P01,GRMZM2G125575_P01}	3	3	5	5	5	5	{GRMZM2G062044_P01 $ $ K02707 $ GO:0015979,GO:0046872,GO:0016021,GO:0009523 $ ATCG00580.1 $ $ photosystem II reaction center protein E $ LOC_Os08g15322.1 $ $ cytochrome b559 subunit alpha, putative, expressed,GRMZM2G108467_P01 $ $ K02707 $ GO:0015979,GO:0046872,GO:0016021,GO:0009523 $ ATCG00580.1 $ $ photosystem II reaction center protein E $ LOC_Os10g21298.1 $ $ cytochrome b559 subunit alpha, pu…	T
{GRMZM2G065023_P01,GRMZM2G083716_P01,GRMZM2G095252_P01}	2	2	2	2	2	2	{GRMZM2G065023_P01 $ $ K04077 $ GO:0005524 $ AT1G55490.2 $ CPN60B,LEN1 $ chaperonin 60 beta $ LOC_Os06g02380.2 $ $ T-complex protein, putative, expressed,GRMZM2G083716_P01 $ $ K04077 $ GO:0005524 $ AT1G55490.1 $ CPN60B,LEN1 $ chaperonin 60 beta $ LOC_Os06g02380.2 $ $ T-complex protein, putative, expressed,GRMZM2G095252_P01 $ $ $ GO:0005524 $ AT1G55490.1 $ CPN60B,LEN1 $ chaperonin 60 beta $ LOC_Os…	T
{GRMZM2G066191_P03,GRMZM2G108766_P03}	1	7	1	13	5.66667	5.67	{GRMZM2G066191_P03 $ 2.4.2.1 $ K07375 $ GO:0003924,GO:0007017,GO:0005874 $ AT5G23860.1 $ TUB8 $ tubulin beta 8 $ LOC_Os03g45920.1 $ $ tubulin/FtsZ domain containing protein, putative, expressed,GRMZM2G108766_P03 $ 2.4.2.1 $ K07375 $ GO:0003924,GO:0007017,GO:0005874 $ AT5G23860.1 $ TUB8 $ tubulin beta 8 $ LOC_Os03g45920.1 $ $ tubulin/FtsZ domain containing protein, putative, expressed}	T
{GRMZM2G073079_P01,GRMZM2G076348_P01}	15	15	22	22	22	22	{GRMZM2G073079_P01 $ $ $ $ AT3G23570.1 $ $ alpha/beta-Hydrolases superfamily protein $ LOC_Os11g17504.1 $ $ retrotransposon protein, putative, Ty1-copia subclass, expressed,GRMZM2G076348_P01 $ $ $ $ AT3G23570.1 $ $ alpha/beta-Hydrolases superfamily protein $ LOC_Os11g17504.1 $ $ retrotransposon protein, putative, Ty1-copia subclass, expressed}	T
{GRMZM2G073725_P01,GRMZM2G087326_P01}	8	13	11	17	17	17	{GRMZM2G073725_P01 $ 5.4.99.30 $ K13379 $ GO:0030244,GO:0016866 $ AT5G15650.1 $ ATRGP2,RGP2 $ reversibly glycosylated polypeptide 2 $ LOC_Os03g40270.1 $ $ alpha-1,4-glucan-protein synthase, putative, expressed,GRMZM2G087326_P01 $ 5.4.99.30 $ K13379 $ GO:0030244,GO:0016866 $ AT5G15650.1 $ ATRGP2,RGP2 $ reversibly glycosylated polypeptide 2 $ LOC_Os03g40270.1 $ $ alpha-1,4-glucan-protein synthase, …	T
{GRMZM2G077054_P01,GRMZM2G085078_P01,scaff_0000114751_1}	1	1	1	1	1	1	{GRMZM2G077054_P01 $ 1.4.1.14 $ K00264 $ GO:0055114,GO:0016491,GO:0008152,GO:0015930,GO:0006807,GO:0016638,GO:0006537 $ AT5G53460.2 $ GLT1 $ NADH-dependent glutamate synthase 1 $ LOC_Os01g48960.1 $ $ glutamate synthase, chloroplast precursor, putative, expressed,GRMZM2G085078_P01 $ 1.4.1.14 $ K00264 $ GO:0055114,GO:0016491,GO:0008152,GO:0015930,GO:0006807,GO:0016638,GO:0006537 $ AT5G53460.1 $ GLT…	T
{GRMZM2G086882_P01,GRMZM2G125193_P01,GRMZM2G173209_P01}	1	1	1	1	1	1	{GRMZM2G086882_P01 $ 2.7.4.3 $ K00939 $ GO:0004017,GO:0019205,GO:0006139,GO:0005524 $ AT5G63400.1 $ ADK1 $ adenylate kinase 1 $ LOC_Os11g20790.1 $ $ adenylate kinase, putative, expressed,GRMZM2G125193_P01 $ 2.7.4.3 $ K00939 $ GO:0004017,GO:0019205,GO:0006139,GO:0005524 $ AT5G63400.1 $ ADK1 $ adenylate kinase 1 $ LOC_Os11g20790.1 $ $ adenylate kinase, putative, expressed,GRMZM2G173209_P01 $ 2.7.4.…	T
{GRMZM2G092719_P01,GRMZM2G099657_P01,GRMZM2G126821_P01,GRMZM2G159237_P01}	1	3	1	3	3	3	{GRMZM2G092719_P01 $ $ K02998 $ GO:0006412,GO:0005840,GO:0005622,GO:0003735,GO:0015935 $ AT3G04770.2 $ RPSAb $ 40s ribosomal protein SA B $ LOC_Os03g08440.1 $ $ ribosomal protein S2, putative, expressed,GRMZM2G099657_P01 $ $ K02998 $ GO:0006412,GO:0005840,GO:0005622,GO:0003735,GO:0015935 $ AT3G04770.2 $ RPSAb $ 40s ribosomal protein SA B $ LOC_Os03g08440.1 $ $ ribosomal protein S2, putative, expr…	T
{GRMZM2G098102_P01,GRMZM2G166870_P01}	3	3	4	4	4	4	{GRMZM2G098102_P01 $ 3.4.22.33 $ $ GO:0008234,GO:0006508 $ AT1G29090.1 $ $ Cysteine proteinases superfamily protein $ LOC_Os12g17540.1 $ $ vignain precursor, putative, expressed,GRMZM2G166870_P01 $ 3.4.22.33 $ $ GO:0008234,GO:0006508 $ AT1G29090.1 $ $ Cysteine proteinases superfamily protein $ LOC_Os12g17540.1 $ $ vignain precursor, putative, expressed}	T
{GRMZM2G098397_P01,GRMZM2G480451_P02}	1	1	1	1	1	1	{GRMZM2G098397_P01 $ 3.2.1.31,3.2.1.167 $ K07964 $ GO:0016798,GO:0016020 $ AT5G07830.1 $ AtGUS2,GUS2 $ glucuronidase 2 $ LOC_Os12g38920.1 $ $ heparanase-like protein precursor, putative, expressed,GRMZM2G480451_P02 $ 3.2.1.31,3.2.1.167 $ K07964 $ GO:0016798,GO:0016020 $ AT5G07830.1 $ AtGUS2,GUS2 $ glucuronidase 2 $ LOC_Os12g38920.2 $ $ heparanase-like protein precursor, putative, expressed}	T
{GRMZM2G104484_P01,GRMZM2G179528_P03}	1	1	1	1	1	1	{GRMZM2G104484_P01 $ $ K16296 $ GO:0006508,GO:0004185 $ AT1G73270.1 $ scpl6 $ serine carboxypeptidase-like 6 $ LOC_Os10g01134.1 $ $ OsSCP46 - Putative Serine Carboxypeptidase homologue, expressed,GRMZM2G179528_P03 $ $ K16296 $ GO:0006508,GO:0004185 $ AT5G36180.1 $ scpl1 $ serine carboxypeptidase-like 1 $ LOC_Os10g01134.1 $ $ OsSCP46 - Putative Serine Carboxypeptidase homologue, expressed}	T
{GRMZM2G115176_P01,GRMZM2G115925_P01,GRMZM5G884325_P01}	1	1	1	1	1	1	{GRMZM2G115176_P01 $ $ K11088 $ GO:0006396 $ AT1G20580.1 $ $ Small nuclear ribonucleoprotein family protein $ LOC_Os02g01250.1 $ $ LSM domain containing protein, expressed,GRMZM2G115925_P01 $ $ K11088 $ GO:0006396 $ AT1G20580.1 $ $ Small nuclear ribonucleoprotein family protein $ LOC_Os02g01250.1 $ $ LSM domain containing protein, expressed,GRMZM5G884325_P01 $ $ K11088 $ GO:0006396 $ AT1G20580.1 …	T
{GRMZM2G116538_P02,GRMZM2G122937_P01}	1	1	1	1	1	1	{GRMZM2G116538_P02 $ $ $ $ AT5G23750.2 $ $ Remorin family protein $ LOC_Os04g45070.1 $ $ remorin, putative, expressed,GRMZM2G122937_P01 $ $ $ $ AT3G61260.1 $ $ Remorin family protein $ LOC_Os04g45070.1 $ $ remorin, putative, expressed}	T
{GRMZM2G128922_P01,GRMZM2G129146_P01}	1	1	1	1	1	1	{GRMZM2G128922_P01 $ 3.4.23.12 $ $ GO:0006508,GO:0004190 $ AT5G10770.1 $ $ Eukaryotic aspartyl protease family protein $ LOC_Os02g48900.1 $ $ aspartic proteinase nepenthesin-1 precursor, putative, expressed,GRMZM2G129146_P01 $ 3.4.23.12 $ $ GO:0006508,GO:0004190 $ AT5G10770.1 $ $ Eukaryotic aspartyl protease family protein $ LOC_Os02g48900.1 $ $ aspartic proteinase nepenthesin-1 precursor, putati…	T
{GRMZM2G135186_P03,GRMZM5G837108_P02}	7	11	7	11	11	11	{GRMZM2G135186_P03 $ $ K05863 $ $ AT5G13490.2 $ AAC2 $ ADP/ATP carrier 2 $ LOC_Os02g48720.2 $ $ mitochondrial carrier protein, putative, expressed,GRMZM5G837108_P02 $ $ $ $ AT5G13490.2 $ AAC2 $ ADP/ATP carrier 2 $ LOC_Os02g48720.1 $ $ mitochondrial carrier protein, putative, expressed}	T
{GRMZM2G138800_P01,GRMZM2G159643_P01}	1	2	1	2	2	2	{GRMZM2G138800_P01 $ 1.6.5.2 $ K03809 $ GO:0016491 $ AT5G54500.1 $ FQR1 $ flavodoxin-like quinone reductase 1 $ LOC_Os01g57570.1 $ $ NADPH-dependent FMN reductase domain containing protein, expressed,GRMZM2G159643_P01 $ 1.6.5.2 $ K03809 $ GO:0016491 $ AT5G54500.1 $ FQR1 $ flavodoxin-like quinone reductase 1 $ LOC_Os01g57570.1 $ $ NADPH-dependent FMN reductase domain containing protein, expressed}	T
{GRMZM2G152466_P01,GRMZM2G153292_P05}	2	12	4	15	15	15	{GRMZM2G152466_P01 $ $ K07374 $ GO:0003924,GO:0007017,GO:0005874 $ AT4G14960.2 $ TUA6 $ Tubulin/FtsZ family protein $ LOC_Os11g14220.1 $ $ tubulin/FtsZ domain containing protein, putative, expressed,GRMZM2G153292_P05 $ $ K07374 $ GO:0003924,GO:0007017,GO:0005874 $ AT4G14960.2 $ TUA6 $ Tubulin/FtsZ family protein $ LOC_Os03g51600.1 $ $ tubulin/FtsZ domain containing protein, putative, expressed}	T
{GRMZM2G157334_P01,GRMZM2G354604_P01,GRMZM2G459373_P01}	1	1	1	1	1	1	{GRMZM2G157334_P01 $ 4.2.1.17 $ K07936 $ GO:0005525 $ AT5G55190.1 $ ATRAN3,RAN3 $ RAN GTPase 3 $ LOC_Os05g49890.1 $ $ ras-related protein, putative, expressed,GRMZM2G354604_P01 $ 4.2.1.17 $ K07936 $ GO:0005525 $ AT5G55190.1 $ ATRAN3,RAN3 $ RAN GTPase 3 $ LOC_Os05g49890.1 $ $ ras-related protein, putative, expressed,GRMZM2G459373_P01 $ 4.2.1.17 $ K07936 $ GO:0007264,GO:0005525 $ AT5G55190.1 $ ATRA…	T
{GRMZM2G160925_P01,GRMZM2G552289_P01,scaff_0000002277_25,scaff_0000009091_20,scaff_0000011177_13,scaff_0000013140_10,scaff_0000033130_11,scaff_0000057924_3,scaff_0000062158_6,scaff_0000066264_6,scaff_0000066929_8,scaff_0000085850_8,scaff_0000114171_5,scaff_0000115246_3,scaff_0000123868_4,scaff_0000134875_4}	1	1	1	1	1	1	{GRMZM2G160925_P01 $ 6.3.3.1 $ K01933 $ $ AT3G55010.1 $ ATPURM,PUR5 $ phosphoribosylformylglycinamidine cyclo-ligase, chloroplast / phosphoribosyl-aminoimidazole synthetase / AIR synthase (PUR5) $ LOC_Os03g61600.1 $ $ phosphoribosylformylglycinamidine synthase, putative, expressed,GRMZM2G552289_P01 $ 6.3.3.1 $ $ $ AT3G55010.1 $ ATPURM,PUR5 $ phosphoribosylformylglycinamidine cyclo-ligase, chlorop…	T
{GRMZM2G170457_P01,GRMZM2G318346_P04}	1	1	1	1	1	1	{GRMZM2G170457_P01 $ $ K00417 $ GO:0006122,GO:0005750 $ AT4G32470.1 $ $ Cytochrome bd ubiquinol oxidase, 14kDa subunit $ LOC_Os03g59220.1 $ $ cytochrome b-c1 complex subunit 7, putative, expressed,GRMZM2G318346_P04 $ $ K00417 $ GO:0006122,GO:0005750 $ AT4G32470.1 $ $ Cytochrome bd ubiquinol oxidase, 14kDa subunit $ LOC_Os03g59220.1 $ $ cytochrome b-c1 complex subunit 7, putative, expressed}	T
{GRMZM2G328500_P01,GRMZM5G862540_P01}	2	2	2	2	2	2	{GRMZM2G328500_P01 $ 1.1.1.22 $ K00012 $ GO:0055114,GO:0051287,GO:0016616 $ AT3G29360.2 $ $ UDP-glucose 6-dehydrogenase family protein $ LOC_Os12g25690.1 $ $ UDP-glucose 6-dehydrogenase, putative, expressed,GRMZM5G862540_P01 $ 1.1.1.22 $ K00012 $ GO:0055114,GO:0051287,GO:0016616 $ AT3G29360.1 $ $ UDP-glucose 6-dehydrogenase family protein $ LOC_Os12g25700.3 $ $ UDP-glucose 6-dehydrogenase, putati…	T
{GRMZM2G469204_P01,GRMZM2G701633_P01,Rev2_scaff_0000004873_1,Rev2_scaff_0000006443_19,Rev2_scaff_0000013289_1,Rev2_scaff_0000014493_15,Rev2_scaff_0000015905_14,Rev2_scaff_0000017075_1,Rev2_scaff_0000022018_12,Rev2_scaff_0000023924_2,Rev2_scaff_0000072633_10,Rev2_scaff_0000083080_6,Rev2_scaff_0000085988_6,Rev2_scaff_0000095442_2,scaff_0000004143_29,scaff_0000007337_11,scaff_0000023866_3,scaff_0000…	1	1	1	1	1	1	{GRMZM2G469204_P01 $ $ $ GO:0003677 $ AT2G17950.1 $ PGA6,WUS,WUS1 $ Homeodomain-like superfamily protein $ LOC_Os04g56780.1 $ $ homeobox domain containing protein, expressed,GRMZM2G701633_P01 $,Rev2_scaff_0000004873_1 $ EC: 2.7.7.- $ gene name: dnap:parb:dnag $ product: DNA primase $ GO: 0005737:0008270:0003677:0003896:1990077:0006269,Rev2_scaff_0000006443_19 $ not annotated,Rev2_scaff_0000013289…	T

## Sheet: Z. mays T2_Rep1
Plant Proteins Identified from the Biological Replicate 1 of Z. mayes Rhizosphere Communities at Timepoint 2
ProteinID	Run1_UniquePeptideCounts	Run1_TotalPeptideCounts	Run1_UniqueSpectrumCounts	Run1_TotalSpectrumCounts	Run1_BalancedSpectrumCounts	Run1_NormalizedBalancedSpectrumCounts	ProteinDescription	TargetMatch
AC194039.4_FGP009	1	1	1	1	1	1	AC194039.4_FGP009 $ $ $ $ $ $ $ LOC_Os09g37020.1 $ $ expressed protein	T
AC197758.3_FGP004	2	3	2	4	4	4	AC197758.3_FGP004 $ 1.11.1.7 $ K00430 $ GO:0055114,GO:0020037,GO:0006979,GO:0004601 $ AT5G05340.1 $ $ Peroxidase superfamily protein $ LOC_Os11g02130.1 $ $ peroxidase precursor, putative, expressed	T
AC211394.4_FGP004	2	2	2	2	2	2	AC211394.4_FGP004 $ 3.1.3.41,3.1.3.2,3.1.3.60 $ $ GO:0016787 $ AT5G34850.1 $ ATPAP26,PAP26 $ purple acid phosphatase 26 $ LOC_Os06g43640.2 $ $ Ser/Thr protein phosphatase family protein, putative, expressed	T
AC234201.1_FGP003	1	1	1	1	1	1	AC234201.1_FGP003 $ 1.8.3.5,1.8.3.6 $ K05906 $ GO:0055114,GO:0016491,GO:0001735 $ AT5G63910.1 $ FCLY $ farnesylcysteine lyase $ LOC_Os04g59630.1 $ $ prenylcysteine oxidase 1 precursor, putative, expressed	T
GRMZM2G005633_P02	5	8	6	14	10	10	GRMZM2G005633_P02 $ 3.2.1.14 $ K01183 $ GO:0008061,GO:0016998,GO:0006032,GO:0004568 $ AT3G54420.1 $ ATCHITIV,ATEP3,CHIV,EP3 $ homolog of carrot EP3-3 chitinase $ LOC_Os04g41680.1 $ $ CHIT3 - Chitinase family protein precursor, expressed	T
GRMZM2G006841_P01	1	3	1	3	3	3	GRMZM2G006841_P01 $ $ $ $ $ $ $ LOC_Os04g24478.1 $ $ jasmonate-induced protein, putative, expressed	T
GRMZM2G016890_P01	5	6	5	6	6	6	GRMZM2G016890_P01 $ 3.2.1.182,3.2.1.21 $ K01188 $ GO:0005975,GO:0004553 $ AT2G44450.1 $ BGLU15 $ beta glucosidase 15 $ LOC_Os04g39880.1 $ $ Os4bglu12 - beta-glucosidase, exo-beta-glucanase, expressed	T
GRMZM2G019673_P01	1	1	1	1	1	1	GRMZM2G019673_P01 $ 3.2.1.51 $ K15923 $ $ AT4G34260.1 $ FUC95A $ 1,2-alpha-L-fucosidases $ LOC_Os10g19880.1 $ $ alpha-1,2-fucosidase, putative, expressed	T
GRMZM2G020423_P01	1	1	1	1	1	1	GRMZM2G020423_P01 $ $ $ $ $ $ $ LOC_Os04g24328.1 $ $ jasmonate-induced protein, putative, expressed	T
GRMZM2G021077_P01	1	1	1	1	1	1	GRMZM2G021077_P01 $	T
GRMZM2G021331_P01	1	14	1	29	9.95833	9.96	GRMZM2G021331_P01 $ 3.6.3.14 $ K02133 $ GO:0016887,GO:0006754,GO:0005524,GO:0000275,GO:0046034,GO:0015992,GO:0033178,GO:0016820,GO:0015991 $ AT5G08680.1 $ $ ATP synthase alpha/beta family protein $ LOC_Os05g47980.1 $ $ ATP synthase, putative, expressed	T
GRMZM2G025441_P01	37	37	85	85	85	85	GRMZM2G025441_P01 $ 1.11.1.7 $ K00430 $ GO:0055114,GO:0020037,GO:0006979,GO:0004601 $ AT5G05340.1 $ $ Peroxidase superfamily protein $ LOC_Os07g47990.1 $ $ peroxidase precursor, putative, expressed	T
GRMZM2G027217_P01	1	6	1	7	2.33333	2.33	GRMZM2G027217_P01 $ 1.11.1.7 $ K00430 $ GO:0055114,GO:0020037,GO:0006979,GO:0004601 $ AT4G11290.1 $ $ Peroxidase superfamily protein $ LOC_Os07g44499.1 $ $ peroxidase, putative, expressed	T
GRMZM2G029518_P01	3	3	15	15	15	15	GRMZM2G029518_P01 $ $ $ $ $ $ $ LOC_Os10g31540.1 $ $ glycine-rich cell wall structural protein 2 precursor, putative, expressed	T
GRMZM2G030169_P01	1	25	1	40	13.1667	13.17	GRMZM2G030169_P01 $ $ K10355 $ $ AT5G09810.1 $ ACT7 $ actin 7 $ LOC_Os10g36650.1 $ $ actin, putative, expressed	T
GRMZM2G030790_P01	1	1	1	1	1	1	GRMZM2G030790_P01 $ $ $ $ $ $ $ LOC_Os04g24469.1 $ $ jasmonate-induced protein, putative, expressed	T
GRMZM2G031572_P01	1	1	1	1	1	1	GRMZM2G031572_P01 $ 3.4.14.2 $ $ GO:0008236,GO:0006508 $ AT4G36195.3 $ $ Serine carboxypeptidase S28 family protein $ LOC_Os10g36760.1 $ $ OsProCP3 - Putative Lysosomal Pro-x Carboxypeptidase homologue, expressed	T
GRMZM2G034598_P01	1	1	1	1	1	1	GRMZM2G034598_P01 $ 3.2.1.52 $ K12373 $ GO:0005975,GO:0004553 $ AT3G55260.1 $ ATHEX2,HEXO1 $ beta-hexosaminidase 1 $ LOC_Os05g02510.1 $ $ beta-hexosaminidase precursor, putative, expressed	T
GRMZM2G037327_P01	1	1	1	1	1	1	GRMZM2G037327_P01 $ $ K09873 $ GO:0016020,GO:0006810,GO:0005215 $ AT4G01470.1 $ ATTIP1.3,GAMMA-TIP3,TIP1;3 $ tonoplast intrinsic protein 1;3 $ LOC_Os10g35050.1 $ $ aquaporin protein, putative, expressed	T
GRMZM2G039381_P01	1	1	1	1	1	1	GRMZM2G039381_P01 $ $ $ GO:0009055 $ AT2G02850.1 $ ARPN $ plantacyanin $ LOC_Os03g63390.1 $ $ plastocyanin-like domain containing protein, putative, expressed	T
GRMZM2G040638_P01	1	1	1	1	1	1	GRMZM2G040638_P01 $ 1.11.1.7 $ K00430 $ GO:0055114,GO:0020037,GO:0006979,GO:0004601 $ AT1G05260.1 $ RCI3,RCI3A $ Peroxidase superfamily protein $ LOC_Os03g25330.1 $ $ peroxidase precursor, putative, expressed	T
GRMZM2G047319_P01	25	26	46	47	47	47	GRMZM2G047319_P01 $ 3.4.14.10 $ $ GO:0006508,GO:0004252 $ AT3G14067.1 $ $ Subtilase family protein $ LOC_Os02g53860.1 $ $ OsSub22 - Putative Subtilisin homologue, expressed	T
GRMZM2G051943_P01	11	14	16	24	20	20	GRMZM2G051943_P01 $ 3.2.1.14 $ K01183 $ GO:0008061,GO:0016998,GO:0006032,GO:0004568 $ AT3G54420.1 $ ATCHITIV,ATEP3,CHIV,EP3 $ homolog of carrot EP3-3 chitinase $ LOC_Os04g41680.1 $ $ CHIT3 - Chitinase family protein precursor, expressed	T
GRMZM2G053206_P01	7	7	18	18	18	18	GRMZM2G053206_P01 $ $ $ GO:0006508,GO:0004190 $ AT1G03230.1 $ $ Eukaryotic aspartyl protease family protein $ LOC_Os01g71070.1 $ $ xylanase inhibitor, putative, expressed	T
GRMZM2G053284_P01	2	16	2	20	6.5	6.5	GRMZM2G053284_P01 $ $ K10355 $ $ AT5G09810.1 $ ACT7 $ actin 7 $ LOC_Os01g64630.1 $ $ actin, putative, expressed	T
GRMZM2G053299_P01	8	30	23	61	36.1667	36.17	GRMZM2G053299_P01 $ $ K10355 $ $ AT5G09810.1 $ ACT7 $ actin 7 $ LOC_Os03g61970.1 $ $ actin, putative, expressed	T
GRMZM2G060561_P02	2	2	2	2	2	2	GRMZM2G060561_P02 $ $ K03695 $ GO:0016887,GO:0005524,GO:0019538 $ AT2G25140.1 $ CLPB-M,CLPB4,HSP98.7 $ casein lytic proteinase B4 $ LOC_Os02g08490.1 $ $ chaperone protein clpB 1, putative, expressed	T
GRMZM2G063536_P01	7	12	8	14	11	11	GRMZM2G063536_P01 $ 3.2.2.22 $ $ GO:0030598,GO:0017148 $ $ $ $ LOC_Os01g07300.2 $ $ uncharacterized 50.6 kDa protein in the 5region of gyrA and gyrB, putative, expressed	T
GRMZM2G064096_P01	1	1	1	1	1	1	GRMZM2G064096_P01 $ $ $ $ AT5G20630.1 $ ATGER3,GER3,GLP3,GLP3A,GLP3B $ germin 3 $ LOC_Os08g35760.1 $ $ Cupin domain containing protein, expressed	T
GRMZM2G065757_P01	1	4	1	5	5	5	GRMZM2G065757_P01 $ 3.4.23.40 $ K08245 $ GO:0006629,GO:0006508,GO:0004190 $ AT1G11910.1 $ APA1,ATAPA1 $ aspartic proteinase A1 $ LOC_Os05g49200.1 $ $ aspartic proteinase oryzasin-1 precursor, putative, expressed	T
GRMZM2G066996_P01	1	1	1	1	1	1	GRMZM2G066996_P01 $ $ K13963 $ GO:0005615 $ AT1G47710.1 $ $ Serine protease inhibitor (SERPIN) family protein $ LOC_Os03g41438.1 $ $ serpin domain containing protein, putative, expressed	T
GRMZM2G067225_P01	9	17	11	20	20	20	GRMZM2G067225_P01 $ 4.2.1.92 $ K01723 $ GO:0055114,GO:0020037,GO:0016705,GO:0005506 $ AT5G42650.1 $ AOS,CYP74A,DDE2 $ allene oxide synthase $ LOC_Os03g12500.1 $ $ cytochrome P450, putative, expressed	T
GRMZM2G067511_P01	1	22	1	24	12.5	12.5	GRMZM2G067511_P01 $ $ K02183 $ $ AT2G27030.3 $ ACAM-2,CAM5 $ calmodulin 5 $ LOC_Os07g48780.1 $ $ OsCam1-2 - Calmodulin, expressed	T
GRMZM2G071790_P01	1	4	1	5	3	3	GRMZM2G071790_P01 $ 2.4.2.1 $ K07375 $ GO:0003924,GO:0007017,GO:0005874 $ AT5G12250.1 $ TUB6 $ beta-6 tubulin $ LOC_Os05g34170.2 $ $ tubulin/FtsZ domain containing protein, putative, expressed	T
GRMZM2G082823_P01	1	2	1	2	1.5	1.5	GRMZM2G082823_P01 $ $ $ GO:0005515 $ AT1G12040.1 $ LRX1 $ leucine-rich repeat/extensin 1 $ LOC_Os02g04540.1 $ $ retrotransposon protein, putative, unclassified, expressed	T
GRMZM2G085924_P01	1	1	1	1	1	1	GRMZM2G085924_P01 $ $ $ GO:0046983,GO:0008171 $ AT4G35150.1 $ $ O-methyltransferase family protein $ LOC_Os11g20090.1 $ $ O-methyltransferase, putative, expressed	T
GRMZM2G085967_P03	9	9	11	11	11	11	GRMZM2G085967_P03 $ 1.11.1.7 $ K00430 $ GO:0055114,GO:0020037,GO:0006979,GO:0004601 $ AT1G05260.1 $ RCI3,RCI3A $ Peroxidase superfamily protein $ LOC_Os06g46799.1 $ $ peroxidase precursor, putative, expressed	T
GRMZM2G089713_P04	1	1	1	1	1	1	GRMZM2G089713_P04 $ 2.4.1.13 $ K00695 $ GO:0016157,GO:0005985 $ AT3G43190.1 $ ATSUS4,SUS4 $ sucrose synthase 4 $ LOC_Os06g09450.8 $ $ sucrose synthase, putative, expressed	T
GRMZM2G089982_P01	1	1	1	1	1	1	GRMZM2G089982_P01 $ 1.11.1.7 $ K00430 $ GO:0055114,GO:0020037,GO:0006979,GO:0004601 $ AT5G66390.1 $ $ Peroxidase superfamily protein $ LOC_Os01g15830.1 $ $ peroxidase precursor, putative, expressed	T
GRMZM2G090245_P01	3	6	3	7	7	7	GRMZM2G090245_P01 $ $ $ $ AT1G72610.1 $ ATGER1,GER1,GLP1 $ germin-like protein 1 $ LOC_Os04g22080.1 $ $ retrotransposon protein, putative, unclassified, expressed	T
GRMZM2G092474_P01	8	8	12	12	12	12	GRMZM2G092474_P01 $ $ $ $ AT4G11650.1 $ ATOSM34,OSM34 $ osmotin 34 $ LOC_Os12g43490.1 $ $ thaumatin, putative, expressed	T
GRMZM2G093761_P04	3	3	4	4	4	4	GRMZM2G093761_P04 $ $ $ $ AT3G11780.1 $ $ MD-2-related lipid recognition domain-containing protein / ML domain-containing protein $ LOC_Os07g06590.1 $ $ ML domain protein, putative, expressed	T
GRMZM2G096591_P01	1	1	1	1	1	1	GRMZM2G096591_P01 $ 3.2.1.39 $ $ GO:0005975,GO:0004553 $ AT5G42720.1 $ $ Glycosyl hydrolase family 17 protein $ LOC_Os03g51240.3 $ $ glycosyl hydrolases family 17, putative, expressed	T
GRMZM2G099678_P01	1	1	1	1	1	1	GRMZM2G099678_P01 $ 3.2.2.16 $ $ GO:0009116,GO:0003824 $ AT4G28940.1 $ $ Phosphorylase superfamily protein $ LOC_Os01g12940.1 $ $ phosphorylase domain containing protein, putative, expressed	T
GRMZM2G099765_P01	1	1	1	1	1	1	GRMZM2G099765_P01 $ 3.4.22.14 $ K16292 $ GO:0008234,GO:0006508 $ AT5G50260.1 $ $ Cysteine proteinases superfamily protein $ LOC_Os11g14900.1 $ $ thiol protease SEN102 precursor, putative, expressed	T
GRMZM2G101958_P01	1	1	1	1	1	1	GRMZM2G101958_P01 $ $ $ $ AT2G38540.1 $ ATLTP1,LP1,LTP1 $ lipid transfer protein 1 $ LOC_Os11g02369.1 $ $ LTPL7 - Protease inhibitor/seed storage/LTP family protein precursor, expressed	T
GRMZM2G103342_P01	48	50	114	117	115	115	GRMZM2G103342_P01 $ 1.11.1.7 $ K00430 $ GO:0055114,GO:0020037,GO:0006979,GO:0004601 $ AT1G71695.1 $ $ Peroxidase superfamily protein $ LOC_Os01g73170.1 $ $ peroxidase precursor, putative, expressed	T
GRMZM2G103512_P01	10	22	23	45	34	34	GRMZM2G103512_P01 $ $ $ $ AT1G09560.1 $ GLP5 $ germin-like protein 5 $ LOC_Os01g18170.1 $ $ Cupin domain containing protein, expressed	T
GRMZM2G104394_P01	4	6	4	6	6	6	GRMZM2G104394_P01 $ 1.11.1.7 $ K00430 $ GO:0055114,GO:0020037,GO:0006979,GO:0004601 $ AT4G11290.1 $ $ Peroxidase superfamily protein $ LOC_Os01g22230.1 $ $ peroxidase precursor, putative, expressed	T
GRMZM2G108123_P01	58	58	111	111	111	111	GRMZM2G108123_P01 $ 1.11.1.7 $ K00430 $ GO:0055114,GO:0020037,GO:0006979,GO:0004601 $ AT1G71695.1 $ $ Peroxidase superfamily protein $ LOC_Os04g59260.1 $ $ peroxidase precursor, putative, expressed	T
GRMZM2G108153_P01	3	3	3	3	3	3	GRMZM2G108153_P01 $ 1.11.1.7 $ K00430 $ GO:0055114,GO:0020037,GO:0006979,GO:0004601 $ AT1G71695.1 $ $ Peroxidase superfamily protein $ LOC_Os04g59160.1 $ $ peroxidase precursor, putative, expressed	T
GRMZM2G108207_P01	8	25	8	50	28.5	28.5	GRMZM2G108207_P01 $ 1.11.1.7 $ K00430 $ GO:0055114,GO:0020037,GO:0006979,GO:0004601 $ AT1G71695.1 $ $ Peroxidase superfamily protein $ LOC_Os04g59150.1 $ $ peroxidase precursor, putative, expressed	T
GRMZM2G108219_P01	23	40	41	83	61.5	61.5	GRMZM2G108219_P01 $ 1.11.1.7 $ K00430 $ GO:0055114,GO:0020037,GO:0006979,GO:0004601 $ AT1G71695.1 $ $ Peroxidase superfamily protein $ LOC_Os04g59150.1 $ $ peroxidase precursor, putative, expressed	T
GRMZM2G108766_P03	1	4	1	5	3	3	GRMZM2G108766_P03 $ 2.4.2.1 $ K07375 $ GO:0003924,GO:0007017,GO:0005874 $ AT5G23860.1 $ TUB8 $ tubulin beta 8 $ LOC_Os03g45920.1 $ $ tubulin/FtsZ domain containing protein, putative, expressed	T
GRMZM2G112792_P01	2	2	2	2	2	2	GRMZM2G112792_P01 $ 1.1.3.8,1.1.3.37 $ $ GO:0055114,GO:0016020,GO:0003885,GO:0050660,GO:0016491 $ AT2G46750.1 $ $ D-arabinono-1,4-lactone oxidase family protein $ LOC_Os08g02230.1 $ $ FAD-binding and arabino-lactone oxidase domains containing protein, putative, expressed	T
GRMZM2G118173_P01	1	1	1	1	1	1	GRMZM2G118173_P01 $ $ $ $ $ $ $ LOC_Os10g31510.1 $ $ glycine-rich cell wall structural protein 2 precursor, putative, expressed	T
GRMZM2G119705_P01	7	12	8	14	11	11	GRMZM2G119705_P01 $ 3.2.2.22 $ $ GO:0030598,GO:0017148 $ $ $ $ LOC_Os01g06740.1 $ $ ribosome inactivating protein, putative, expressed	T
GRMZM2G122018_P01	3	3	4	4	4	4	GRMZM2G122018_P01 $ $ $ $ AT1G18970.1 $ GLP4 $ germin-like protein 4 $ LOC_Os03g48780.1 $ $ Cupin domain containing protein, expressed	T
GRMZM2G123558_P02	1	1	1	1	1	1	GRMZM2G123558_P02 $ $ $ GO:0051716,GO:0046658 $ AT4G20260.2 $ ATPCAP1,PCAP1 $ plasma-membrane associated cation-binding protein 1 $ LOC_Os01g13210.2 $ $ salt stress root protein RS1, putative, expressed	T
GRMZM2G124684_P01	1	1	1	1	1	1	GRMZM2G124684_P01 $ 3.4.23.12 $ $ GO:0006508,GO:0004190 $ AT5G10770.1 $ $ Eukaryotic aspartyl protease family protein $ LOC_Os02g48870.1 $ $ aspartic proteinase nepenthesin-2 precursor, putative, expressed	T
GRMZM2G125032_P01	49	49	110	110	110	110	GRMZM2G125032_P01 $ 3.2.1.39 $ $ GO:0005975,GO:0004553 $ AT4G16260.1 $ $ Glycosyl hydrolase superfamily protein $ LOC_Os01g71670.1 $ $ glycosyl hydrolases family 17, putative, expressed	T
GRMZM2G126261_P04	1	8	1	19	10	10	GRMZM2G126261_P04 $ 1.11.1.7 $ $ GO:0055114,GO:0020037,GO:0006979,GO:0004601 $ AT5G05340.1 $ $ Peroxidase superfamily protein $ LOC_Os07g48050.1 $ $ peroxidase precursor, putative, expressed	T
GRMZM2G133475_P01	53	60	169	187	178	178	GRMZM2G133475_P01 $ 1.11.1.7 $ K00430 $ GO:0055114,GO:0020037,GO:0006979,GO:0004601 $ AT5G05340.1 $ $ Peroxidase superfamily protein $ LOC_Os07g48050.1 $ $ peroxidase precursor, putative, expressed	T
GRMZM2G134256_P01	2	2	2	2	2	2	GRMZM2G134256_P01 $ 2.2.1.2 $ K00616 $ GO:0005975 $ AT5G13420.1 $ $ Aldolase-type TIM barrel family protein $ LOC_Os01g70170.1 $ $ transaldolase, putative, expressed	T
GRMZM2G135108_P01	17	40	192	281	236.5	236.5	GRMZM2G135108_P01 $ 1.11.1.7 $ K00430 $ GO:0055114,GO:0020037,GO:0006979,GO:0004601 $ AT4G11290.1 $ $ Peroxidase superfamily protein $ LOC_Os05g06970.1 $ $ peroxidase precursor, putative, expressed	T
GRMZM2G139828_P01	1	1	2	2	2	2	GRMZM2G139828_P01 $ $ $ $ AT3G16850.1 $ $ Pectin lyase-like superfamily protein $ LOC_Os11g43750.1 $ $ polygalacturonase, putative, expressed	T
GRMZM2G143745_P02	2	2	4	4	4	4	GRMZM2G143745_P02 $ $ $ $ $ $ $ LOC_Os10g31640.1 $ $ glycine-rich cell wall structural protein 2 precursor, putative, expressed	T
GRMZM2G147687_P04	7	9	9	11	11	11	GRMZM2G147687_P04 $ 3.2.1.58 $ K05349 $ GO:0005975,GO:0004553 $ AT5G20950.2 $ $ Glycosyl hydrolase family protein $ LOC_Os03g53800.5 $ $ periplasmic beta-glucosidase precursor, putative, expressed	T
GRMZM2G149681_P01	1	1	4	4	4	4	GRMZM2G149681_P01 $ $ $ $ AT3G04750.1 $ $ Tetratricopeptide repeat (TPR)-like superfamily protein $ LOC_Os03g53170.1 $ $ pentatricopeptide, putative, expressed	T
GRMZM2G149751_P05	3	11	3	15	15	15	GRMZM2G149751_P05 $ 2.1.1.14 $ K00549 $ GO:0008652,GO:0008270,GO:0003871,GO:0009086 $ AT5G17920.1 $ ATCIMS,ATMETS,ATMS1 $ Cobalamin-independent synthase family protein $ LOC_Os12g42884.3 $ $ 5-methyltetrahydropteroyltriglutamate--homocysteine methyltransferase, putative, expressed	T
GRMZM2G152123_P01	1	1	1	1	1	1	GRMZM2G152123_P01 $	T
GRMZM2G154595_P01	5	23	7	36	18.8333	18.83	GRMZM2G154595_P01 $ 1.1.1.37 $ K00026 $ GO:0055114,GO:0016616,GO:0006694,GO:0003854,GO:0019752 $ AT1G53240.1 $ mMDH1 $ Lactate/malate dehydrogenase family protein $ LOC_Os01g46070.1 $ $ lactate/malate dehydrogenase, putative, expressed	T
GRMZM2G154954_P01	1	1	1	1	1	1	GRMZM2G154954_P01 $ $ $ $ $ $ $ LOC_Os10g31540.1 $ $ glycine-rich cell wall structural protein 2 precursor, putative, expressed	T
GRMZM2G159016_P01	1	1	1	1	1	1	GRMZM2G159016_P01 $ 3.4.16.5 $ K09645 $ GO:0006508,GO:0004185 $ AT1G15000.1 $ scpl50 $ serine carboxypeptidase-like 50 $ LOC_Os05g50600.1 $ $ OsSCP31 - Putative Serine Carboxypeptidase homologue, expressed	T
GRMZM2G161245_P01	1	9	1	17	6.33333	6.33	GRMZM2G161245_P01 $ 1.1.1.37 $ K00026 $ GO:0055114,GO:0016616,GO:0006694,GO:0003854,GO:0019752 $ AT3G47520.1 $ MDH $ malate dehydrogenase $ LOC_Os08g33720.1 $ $ lactate/malate dehydrogenase, putative, expressed	T
GRMZM2G161335_P01	1	1	1	1	1	1	GRMZM2G161335_P01 $ 2.4.1.202 $ K13228 $ GO:0016758,GO:0008152 $ AT5G05880.1 $ $ UDP-Glycosyltransferase superfamily protein $ LOC_Os11g25454.1 $ $ cytokinin-N-glucosyltransferase 1, putative, expressed	T
GRMZM2G162359_P01	8	10	11	13	13	13	GRMZM2G162359_P01 $ 3.2.1.14 $ K01183 $ GO:0005975,GO:0004553 $ AT5G24090.1 $ ATCHIA,CHIA $ chitinase A $ LOC_Os06g25010.1 $ $ glycosyl hydrolase, putative, expressed	T
GRMZM2G162505_P01	1	1	1	1	1	1	GRMZM2G162505_P01 $ 3.2.1.14 $ $ GO:0005975,GO:0004553 $ $ $ $ LOC_Os10g28050.1 $ $ chitinase 2, putative, expressed	T
GRMZM2G172204_P02	1	1	1	1	1	1	GRMZM2G172204_P02 $ $ $ $ AT1G19715.3 $ $ Mannose-binding lectin superfamily protein $ LOC_Os12g09700.1 $ $ Jacalin-like lectin domain containing protein, putative, expressed	T
GRMZM2G174799_P01	1	1	1	1	1	1	GRMZM2G174799_P01 $ $ $ $ AT2G04780.1 $ FLA7 $ FASCICLIN-like arabinoogalactan 7 $ LOC_Os09g30486.1 $ $ fasciclin domain containing protein, expressed	T
GRMZM2G180625_P03	1	3	1	7	1.75	1.75	GRMZM2G180625_P03 $ 1.2.1.12 $ K00134 $ GO:0055114,GO:0016620 $ AT3G04120.1 $ GAPC,GAPC-1,GAPC1 $ glyceraldehyde-3-phosphate dehydrogenase C subunit 1 $ LOC_Os08g03290.1 $ $ glyceraldehyde-3-phosphate dehydrogenase, putative, expressed	T
GRMZM2G304442_P01	2	2	4	4	4	4	GRMZM2G304442_P01 $ $ K13449 $ $ AT3G09590.1 $ $ CAP (Cysteine-rich secretory proteins, Antigen 5, and Pathogenesis-related 1 protein) superfamily protein $ LOC_Os10g11500.1 $ $ SCP-like extracellular protein, expressed	T
GRMZM2G339091_P01	1	1	1	1	1	1	GRMZM2G339091_P01 $ 3.4.16.6 $ K16297 $ GO:0006508,GO:0004185 $ AT3G07990.1 $ SCPL27 $ serine carboxypeptidase-like 27 $ LOC_Os05g18604.1 $ $ OsSCP28 - Putative Serine Carboxypeptidase homologue, expressed	T
GRMZM2G339540_P04	4	9	4	12	12	12	GRMZM2G339540_P04 $ 2.7.11.1 $ $ GO:0006468,GO:0005524,GO:0004672 $ AT2G26730.1 $ $ Leucine-rich repeat protein kinase family protein $ LOC_Os01g42294.1 $ $ inactive receptor kinase At2g26730 precursor, putative, expressed	T
GRMZM2G342685_P01	1	1	1	1	1	1	GRMZM2G342685_P01 $ 1.11.2.3 $ K17991 $ $ AT2G33380.1 $ CLO-3,RD20 $ Caleosin-related family protein $ LOC_Os03g12230.1 $ $ caleosin related protein, putative, expressed	T
GRMZM2G371793_P01	2	2	2	2	2	2	GRMZM2G371793_P01 $ 3.1.3.2 $ $ GO:0003993 $ AT4G29260.1 $ $ HAD superfamily, subfamily IIIB acid phosphatase $ LOC_Os07g27580.1 $ $ HAD superfamily phosphatase, putative, expressed	T
GRMZM2G405459_P02	6	6	6	6	6	6	GRMZM2G405459_P02 $ 1.11.1.7 $ K00430 $ GO:0055114,GO:0020037,GO:0006979,GO:0004601 $ AT5G05340.1 $ $ Peroxidase superfamily protein $ LOC_Os02g14160.1 $ $ peroxidase precursor, putative, expressed	T
GRMZM2G406643_P01	1	6	1	17	17	17	GRMZM2G406643_P01 $ $ K02927 $ GO:0006412,GO:0005840,GO:0003735 $ AT2G36170.1 $ $ Ubiquitin supergroup;Ribosomal protein L40e $ LOC_Os09g27930.1 $ $ ubiquitin fusion protein, putative, expressed	T
GRMZM2G410175_P01	1	3	1	3	3	3	GRMZM2G410175_P01 $ 1.11.1.7 $ K00430 $ GO:0055114,GO:0020037,GO:0006979,GO:0004601 $ AT3G21770.1 $ $ Peroxidase superfamily protein $ LOC_Os05g41990.1 $ $ peroxidase precursor, putative, expressed	T
GRMZM2G420743_P01	1	1	1	1	1	1	GRMZM2G420743_P01 $ $ $ $ AT5G42510.1 $ $ Disease resistance-responsive (dirigent-like protein) family protein $ LOC_Os08g28790.1 $ $ dirigent, putative, expressed	T
GRMZM2G427815_P01	3	3	3	3	3	3	GRMZM2G427815_P01 $ 1.11.1.7 $ K00430 $ GO:0055114,GO:0020037,GO:0006979,GO:0004601 $ AT5G05340.1 $ $ Peroxidase superfamily protein $ LOC_Os07g48030.1 $ $ peroxidase precursor, putative, expressed	T
GRMZM2G427937_P01	1	7	1	10	3.33333	3.33	GRMZM2G427937_P01 $ 1.11.1.7 $ K00430 $ GO:0055114,GO:0020037,GO:0006979,GO:0004601 $ AT1G05260.1 $ RCI3,RCI3A $ Peroxidase superfamily protein $ LOC_Os07g44480.1 $ $ peroxidase, putative, expressed	T
GRMZM2G427954_P01	1	6	2	8	3.5	3.5	GRMZM2G427954_P01 $ 1.11.1.7 $ K00430 $ GO:0055114,GO:0020037,GO:0006979,GO:0004601 $ AT4G36430.1 $ $ Peroxidase superfamily protein $ LOC_Os07g44480.1 $ $ peroxidase, putative, expressed	T
GRMZM2G428518_P01	5	6	5	7	7	7	GRMZM2G428518_P01 $ 3.2.1.20 $ K01187 $ GO:0005975,GO:0004553 $ AT5G11720.1 $ $ Glycosyl hydrolases family 31 protein $ LOC_Os06g46284.1 $ $ glycosyl hydrolase, family 31, putative, expressed	T
GRMZM2G430936_P01	1	1	1	1	1	1	GRMZM2G430936_P01 $ 3.2.1.14 $ K01183 $ GO:0005975,GO:0004553 $ AT5G24090.1 $ ATCHIA,CHIA $ chitinase A $ LOC_Os01g64100.1 $ $ glycosyl hydrolase, putative, expressed	T
GRMZM2G437207_P01	2	8	2	11	4.33333	4.33	GRMZM2G437207_P01 $ 1.11.1.7 $ K00430 $ GO:0055114,GO:0020037,GO:0006979,GO:0004601 $ AT1G14550.1 $ $ Peroxidase superfamily protein $ LOC_Os07g44480.1 $ $ peroxidase, putative, expressed	T
GRMZM2G450233_P01	2	25	2	91	46.5	46.5	GRMZM2G450233_P01 $ 1.11.1.7 $ K00430 $ GO:0055114,GO:0020037,GO:0006979,GO:0004601 $ AT1G05260.1 $ RCI3,RCI3A $ Peroxidase superfamily protein $ LOC_Os05g06970.1 $ $ peroxidase precursor, putative, expressed	T
GRMZM2G453805_P01	2	2	3	3	3	3	GRMZM2G453805_P01 $ 3.2.1.14 $ K01183 $ GO:0005975,GO:0004553 $ AT5G24090.1 $ ATCHIA,CHIA $ chitinase A $ LOC_Os01g47070.1 $ $ glycosyl hydrolase, putative, expressed	T
GRMZM2G466833_P01	1	19	1	30	12.8333	12.83	GRMZM2G466833_P01 $ 1.1.1.37 $ K00026 $ GO:0055114,GO:0016491,GO:0016616,GO:0019752 $ AT3G15020.1 $ mMDH2 $ Lactate/malate dehydrogenase family protein $ LOC_Os01g46070.1 $ $ lactate/malate dehydrogenase, putative, expressed	T
GRMZM2G471357_P01	34	34	44	44	44	44	GRMZM2G471357_P01 $ 1.11.1.7 $ K00430 $ GO:0055114,GO:0020037,GO:0006979,GO:0004601 $ AT5G05340.1 $ $ Peroxidase superfamily protein $ LOC_Os06g35520.1 $ $ peroxidase precursor, putative, expressed	T
GRMZM2G504757_P01	1	7	1	10	3.5	3.5	GRMZM2G504757_P01 $ 1.11.1.7 $ $ GO:0055114,GO:0020037,GO:0006979,GO:0004601 $ AT1G14550.1 $ $ Peroxidase superfamily protein $ LOC_Os07g44499.1 $ $ peroxidase, putative, expressed	T
GRMZM2G703293_P01	1	1	1	1	1	1	GRMZM2G703293_P01 $ 3.4.16.6 $ K16297 $ GO:0006508,GO:0004185 $ AT2G35770.1 $ scpl28 $ serine carboxypeptidase-like 28 $ LOC_Os09g28830.1 $ $ OsSCP42 - Putative Serine Carboxypeptidase homologue, expressed	T
GRMZM5G805485_P01	1	2	2	3	2.5	2.5	GRMZM5G805485_P01 $ $ $ GO:0005515 $ AT1G12040.1 $ LRX1 $ leucine-rich repeat/extensin 1 $ LOC_Os02g04540.1 $ $ retrotransposon protein, putative, unclassified, expressed	T
GRMZM5G806449_P03	1	1	1	1	1	1	GRMZM5G806449_P03 $ 1.8.1.7 $ K00383 $ GO:0055114,GO:0016491,GO:0045454 $ AT3G24170.3 $ ATGR1,GR1 $ glutathione-disulfide reductase $ LOC_Os02g56850.3 $ $ glutathione reductase, putative, expressed	T
GRMZM5G833747_P03	1	1	1	1	1	1	GRMZM5G833747_P03 $ 2.7.4.6 $ K00940 $ GO:0006241,GO:0006228,GO:0006183,GO:0006165,GO:0004550 $ AT4G23900.1 $ $ Nucleoside diphosphate kinase family protein $ LOC_Os05g51700.1 $ $ nucleoside diphosphate kinase, putative, expressed	T
GRMZM5G843748_P02	18	18	27	27	27	27	GRMZM5G843748_P02 $ 1.11.1.7 $ K00430 $ GO:0055114,GO:0020037,GO:0006979,GO:0004601 $ AT2G22420.1 $ $ Peroxidase superfamily protein $ LOC_Os09g29490.1 $ $ peroxidase precursor, putative, expressed	T
{AC191050.3_FGP003,GRMZM2G067919_P02}	2	2	2	2	2	2	{AC191050.3_FGP003 $ $ $ GO:0045735 $ AT3G22640.1 $ PAP85 $ cupin family protein $ LOC_Os03g46100.1 $ $ cupin domain containing protein, expressed,GRMZM2G067919_P02 $ $ $ GO:0045735 $ AT3G22640.1 $ PAP85 $ cupin family protein $ LOC_Os03g46100.1 $ $ cupin domain containing protein, expressed}	T
{AC196961.2_FGP003,AC212565.3_FGP001,AC233865.1_FGP001,GRMZM2G016232_P01,GRMZM2G063896_P01,GRMZM2G072855_P01,GRMZM2G073275_P01,GRMZM2G084195_P01,GRMZM2G143780_P01,GRMZM2G149178_P01,GRMZM2G181153_P01,GRMZM2G332838_P01,GRMZM2G349651_P01,GRMZM2G421279_P01,GRMZM2G479684_P01}	10	23	16	42	42	42	{AC196961.2_FGP003 $ $ K11254 $ $ AT3G53730.1 $ $ Histone superfamily protein $ LOC_Os01g61920.1 $ $ Core histone H2A/H2B/H3/H4 domain containing protein, putative, expressed,AC212565.3_FGP001 $ $ K11254 $ $ AT3G53730.1 $ $ Histone superfamily protein $ LOC_Os01g61920.1 $ $ Core histone H2A/H2B/H3/H4 domain containing protein, putative, expressed,AC233865.1_FGP001 $ $ K11254 $ $ AT5G59970.1 $ $ H…	T
{AC217050.4_FGP006,GRMZM2G006207_P01,GRMZM2G078641_P02,GRMZM2G091155_P02,GRMZM2G102499_P02,GRMZM2G106424_P01,GRMZM2G107395_P01,GRMZM2G107756_P02,GRMZM2G140545_P01,GRMZM2G153823_P01,GRMZM2G179452_P01,GRMZM2G386590_P01,GRMZM2G408768_P01}	1	1	1	1	1	1	{AC217050.4_FGP006 $ $ K06630 $ GO:0019904 $ AT3G02520.1 $ GF14 NU,GRF7 $ general regulatory factor 7 $ LOC_Os08g33370.1 $ $ 14-3-3 protein, putative, expressed,GRMZM2G006207_P01 $ $ K06630 $ GO:0019904 $ AT3G02520.1 $ GF14 NU,GRF7 $ general regulatory factor 7 $ LOC_Os08g33370.1 $ $ 14-3-3 protein, putative, expressed,GRMZM2G078641_P02 $ $ $ GO:0003676,GO:0019904 $ AT4G09000.2 $ GF14 CHI,GRF1 $ …	T
{GRMZM2G000326_P02,GRMZM2G096680_P02}	1	1	1	1	1	1	{GRMZM2G000326_P02 $ $ $ GO:0009611,GO:0004867 $ AT2G38870.1 $ $ Serine protease inhibitor, potato inhibitor I-type family protein $ LOC_Os12g25090.2 $ $ expressed protein,GRMZM2G096680_P02 $ $ $ GO:0009611,GO:0004867 $ AT2G38870.1 $ $ Serine protease inhibitor, potato inhibitor I-type family protein $ LOC_Os12g25090.2 $ $ expressed protein}	T
{GRMZM2G003306_P01,GRMZM2G041381_P01,GRMZM2G042047_P01,GRMZM2G046055_P01,GRMZM2G047813_P01,GRMZM2G050833_P01,GRMZM2G056231_P01,GRMZM2G086641_P01,GRMZM2G107540_P01,GRMZM2G109448_P01,GRMZM2G130746_P02,GRMZM2G149775_P01,GRMZM2G151726_P03,GRMZM2G151826_P01,GRMZM2G163956_P01,GRMZM2G305046_P02,GRMZM2G367842_P01,GRMZM2G448458_P01,GRMZM5G883764_P01}	1	1	1	1	1	1	{GRMZM2G003306_P01 $ $ K11251 $ GO:0003677 $ AT5G02560.1 $ HTA12 $ histone H2A 12 $ LOC_Os05g02300.1 $ $ Core histone H2A/H2B/H3/H4 domain containing protein, putative, expressed,GRMZM2G041381_P01 $ $ K11251 $ GO:0003677 $ AT4G27230.1 $ HTA2 $ histone H2A 2 $ LOC_Os07g36130.1 $ $ core histone H2A/H2B/H3/H4, putative, expressed,GRMZM2G042047_P01 $ $ K11251 $ GO:0003677 $ AT4G27230.1 $ HTA2 $ histo…	T
{GRMZM2G004298_P01,GRMZM2G096100_P01}	12	24	19	41	30	30	{GRMZM2G004298_P01 $ $ $ $ AT3G62020.1 $ GLP10 $ germin-like protein 10 $ LOC_Os01g18170.1 $ $ Cupin domain containing protein, expressed,GRMZM2G096100_P01 $ $ $ $ AT3G62020.1 $ GLP10 $ germin-like protein 10 $ LOC_Os01g18170.1 $ $ Cupin domain containing protein, expressed}	T
{GRMZM2G004703_P01,GRMZM2G029107_P01,GRMZM2G044963_P01,GRMZM2G117582_P02,GRMZM2G152891_P01,GRMZM2G395244_P01,GRMZM2G430600_P02}	3	24	4	27	15.5	15.5	{GRMZM2G004703_P01 $ $ K02183 $ $ AT2G27030.3 $ ACAM-2,CAM5 $ calmodulin 5 $ LOC_Os07g48780.1 $ $ OsCam1-2 - Calmodulin, expressed,GRMZM2G029107_P01 $ $ K02183 $ $ AT2G27030.3 $ ACAM-2,CAM5 $ calmodulin 5 $ LOC_Os03g20370.1 $ $ OsCam1-1 - Calmodulin, expressed,GRMZM2G044963_P01 $ $ K02183 $ $ AT2G27030.3 $ ACAM-2,CAM5 $ calmodulin 5 $ LOC_Os07g48780.1 $ $ OsCam1-2 - Calmodulin, expressed,GRMZM2G1…	T
{GRMZM2G010435_P01,GRMZM2G340065_P01}	2	2	2	2	2	2	{GRMZM2G010435_P01 $ 3.4.22.14 $ $ GO:0008234,GO:0006508 $ AT5G43060.1 $ $ Granulin repeat cysteine protease family protein $ LOC_Os04g57440.1 $ $ oryzain beta chain precursor, putative, expressed,GRMZM2G340065_P01 $ 3.4.22.14 $ $ GO:0008234,GO:0006508 $ AT5G43060.1 $ $ Granulin repeat cysteine protease family protein $ LOC_Os04g57440.1 $ $ oryzain beta chain precursor, putative, expressed}	T
{GRMZM2G012530_P01,GRMZM2G087111_P01}	6	6	18	18	18	18	{GRMZM2G012530_P01 $ $ $ $ AT5G39110.1 $ $ RmlC-like cupins superfamily protein $ LOC_Os12g05860.1 $ $ Cupin domain containing protein, expressed,GRMZM2G087111_P01 $ $ $ $ AT5G39110.1 $ $ RmlC-like cupins superfamily protein $ LOC_Os12g05860.1 $ $ Cupin domain containing protein, expressed}	T
{GRMZM2G025992_P01,GRMZM2G058522_P01}	1	1	2	2	2	2	{GRMZM2G025992_P01 $ 1.15.1.1 $ K04565 $ GO:0055114,GO:0046872,GO:0006801 $ AT1G08830.1 $ CSD1 $ copper/zinc superoxide dismutase 1 $ LOC_Os07g46990.2 $ $ copper/zinc superoxide dismutase, putative, expressed,GRMZM2G058522_P01 $ 1.15.1.1 $ K04565 $ GO:0055114,GO:0046872,GO:0006801 $ AT1G08830.1 $ CSD1 $ copper/zinc superoxide dismutase 1 $ LOC_Os03g22810.1 $ $ copper/zinc superoxide dismutase, pu…	T
{GRMZM2G027995_P01,GRMZM2G116034_P02,GRMZM6G711429_P01}	1	1	1	1	1	1	{GRMZM2G027995_P01 $ 3.6.4.13 $ K03257 $ GO:0016787,GO:0005524,GO:0003677 $ AT3G13920.1 $ EIF4A1,RH4,TIF4A1 $ eukaryotic translation initiation factor 4A1 $ LOC_Os02g05330.1 $ $ DEAD-box ATP-dependent RNA helicase, putative, expressed,GRMZM2G116034_P02 $ 3.6.4.13 $ K03257 $ GO:0016787,GO:0005524,GO:0003677 $ AT3G13920.1 $ EIF4A1,RH4,TIF4A1 $ eukaryotic translation initiation factor 4A1 $ LOC_Os02…	T
{GRMZM2G041275_P01,GRMZM2G113408_P01}	4	17	5	33	13.9583	13.96	{GRMZM2G041275_P01 $ 3.6.3.14 $ K02133 $ GO:0016887,GO:0006754,GO:0005524,GO:0000275,GO:0046034,GO:0015992,GO:0033178,GO:0016820,GO:0015991 $ AT5G08680.1 $ $ ATP synthase alpha/beta family protein $ LOC_Os01g49190.1 $ $ ATP synthase, putative, expressed,GRMZM2G113408_P01 $ 3.6.3.14 $ K02133 $ GO:0016887,GO:0006754,GO:0005524,GO:0000275,GO:0046034,GO:0015992,GO:0033178,GO:0016820,GO:0015991 $ AT5G…	T
{GRMZM2G045809_P01,GRMZM2G166141_P01}	4	5	8	9	9	9	{GRMZM2G045809_P01 $ $ $ $ AT3G05950.1 $ $ RmlC-like cupins superfamily protein $ LOC_Os08g13440.2 $ $ cupin domain containing protein, expressed,GRMZM2G166141_P01 $ $ $ $ AT3G05950.1 $ $ RmlC-like cupins superfamily protein $ LOC_Os08g13440.2 $ $ cupin domain containing protein, expressed}	T
{GRMZM2G047055_P02,GRMZM2G152328_P01}	16	40	21	60	33.1667	33.17	{GRMZM2G047055_P02 $ $ K10355 $ $ AT3G12110.1 $ ACT11 $ actin-11 $ LOC_Os03g50885.1 $ $ actin, putative, expressed,GRMZM2G152328_P01 $ $ K10355 $ $ AT3G12110.1 $ ACT11 $ actin-11 $ LOC_Os03g50885.1 $ $ actin, putative, expressed}	T
{GRMZM2G049930_P01,GRMZM2G071390_P01,GRMZM2G178817_P01}	1	1	1	1	1	1	{GRMZM2G049930_P01 $ $ $ $ AT3G05950.1 $ $ RmlC-like cupins superfamily protein $ LOC_Os12g05860.1 $ $ Cupin domain containing protein, expressed,GRMZM2G071390_P01 $ $ $ $ AT5G39110.1 $ $ RmlC-like cupins superfamily protein $ LOC_Os12g05860.1 $ $ Cupin domain containing protein, expressed,GRMZM2G178817_P01 $ $ $ $ AT5G39110.1 $ $ RmlC-like cupins superfamily protein $ LOC_Os12g05860.1 $ $ Cupin …	T
{GRMZM2G051004_P01,GRMZM2G104632_P01}	5	9	7	16	8.75	8.75	{GRMZM2G051004_P01 $ 1.2.1.12 $ K00134 $ GO:0055114,GO:0016620 $ AT1G16300.1 $ GAPCP-2 $ glyceraldehyde-3-phosphate dehydrogenase of plastid 2 $ LOC_Os02g07490.1 $ $ glyceraldehyde-3-phosphate dehydrogenase, putative, expressed,GRMZM2G104632_P01 $ 1.2.1.12 $ K00134 $ GO:0055114,GO:0016620 $ AT1G79530.1 $ GAPCP-1 $ glyceraldehyde-3-phosphate dehydrogenase of plastid 1 $ LOC_Os02g07490.1 $ $ glycer…	T
{GRMZM2G059991_P01,GRMZM2G124455_P01}	2	2	4	4	4	4	{GRMZM2G059991_P01 $ 1.15.1.1 $ K04564 $ GO:0055114,GO:0046872,GO:0006801,GO:0004784 $ AT3G10920.1 $ ATMSD1,MEE33,MSD1 $ manganese superoxide dismutase 1 $ LOC_Os05g25850.1 $ $ superoxide dismutase, mitochondrial precursor, putative, expressed,GRMZM2G124455_P01 $ 1.15.1.1 $ K04564 $ GO:0055114,GO:0046872,GO:0006801,GO:0004784 $ AT3G10920.1 $ ATMSD1,MEE33,MSD1 $ manganese superoxide dismutase 1 $ …	T
{GRMZM2G061135_P02,GRMZM2G117198_P02}	1	8	1	12	8.30769	8.31	{GRMZM2G061135_P02 $ 2.5.1.6 $ K00789 $ GO:0006556,GO:0004478,GO:0005524 $ AT3G17390.1 $ MAT4,MTO3,SAMS3 $ S-adenosylmethionine synthetase family protein $ LOC_Os05g04510.1 $ $ S-adenosylmethionine synthetase, putative, expressed,GRMZM2G117198_P02 $ 2.5.1.6 $ K00789 $ GO:0006556,GO:0004478,GO:0005524 $ AT3G17390.1 $ MAT4,MTO3,SAMS3 $ S-adenosylmethionine synthetase family protein $ LOC_Os05g04510…	T
{GRMZM2G062044_P01,GRMZM2G108467_P01,GRMZM2G117572_P01,GRMZM2G125575_P01}	1	1	3	3	3	3	{GRMZM2G062044_P01 $ $ K02707 $ GO:0015979,GO:0046872,GO:0016021,GO:0009523 $ ATCG00580.1 $ $ photosystem II reaction center protein E $ LOC_Os08g15322.1 $ $ cytochrome b559 subunit alpha, putative, expressed,GRMZM2G108467_P01 $ $ K02707 $ GO:0015979,GO:0046872,GO:0016021,GO:0009523 $ ATCG00580.1 $ $ photosystem II reaction center protein E $ LOC_Os10g21298.1 $ $ cytochrome b559 subunit alpha, pu…	T
{GRMZM2G073079_P01,GRMZM2G076348_P01}	3	3	3	3	3	3	{GRMZM2G073079_P01 $ $ $ $ AT3G23570.1 $ $ alpha/beta-Hydrolases superfamily protein $ LOC_Os11g17504.1 $ $ retrotransposon protein, putative, Ty1-copia subclass, expressed,GRMZM2G076348_P01 $ $ $ $ AT3G23570.1 $ $ alpha/beta-Hydrolases superfamily protein $ LOC_Os11g17504.1 $ $ retrotransposon protein, putative, Ty1-copia subclass, expressed}	T
{GRMZM2G073725_P01,GRMZM2G087326_P01}	1	1	1	1	1	1	{GRMZM2G073725_P01 $ 5.4.99.30 $ K13379 $ GO:0030244,GO:0016866 $ AT5G15650.1 $ ATRGP2,RGP2 $ reversibly glycosylated polypeptide 2 $ LOC_Os03g40270.1 $ $ alpha-1,4-glucan-protein synthase, putative, expressed,GRMZM2G087326_P01 $ 5.4.99.30 $ K13379 $ GO:0030244,GO:0016866 $ AT5G15650.1 $ ATRGP2,RGP2 $ reversibly glycosylated polypeptide 2 $ LOC_Os03g40270.1 $ $ alpha-1,4-glucan-protein synthase, …	T
{GRMZM2G082792_P01,GRMZM2G138800_P01,GRMZM2G159643_P01}	1	1	1	1	1	1	{GRMZM2G082792_P01 $ 1.6.5.2 $ K03809 $ GO:0016491 $ AT5G54500.1 $ FQR1 $ flavodoxin-like quinone reductase 1 $ LOC_Os05g42190.1 $ $ NADPH-dependent FMN reductase domain containing protein, expressed,GRMZM2G138800_P01 $ 1.6.5.2 $ K03809 $ GO:0016491 $ AT5G54500.1 $ FQR1 $ flavodoxin-like quinone reductase 1 $ LOC_Os01g57570.1 $ $ NADPH-dependent FMN reductase domain containing protein, expressed,…	T
{GRMZM2G109130_P01,GRMZM2G156861_P01}	1	1	1	1	1	1	{GRMZM2G109130_P01 $ 1.13.11.58 $ K15718 $ GO:0005515,GO:0055114,GO:0046872,GO:0016702 $ AT1G55020.1 $ ATLOX1,LOX1 $ lipoxygenase 1 $ LOC_Os03g52860.1 $ $ lipoxygenase, putative, expressed,GRMZM2G156861_P01 $ 1.13.11.58 $ K15718 $ GO:0005515,GO:0055114,GO:0046872,GO:0016702 $ AT1G55020.1 $ ATLOX1,LOX1 $ lipoxygenase 1 $ LOC_Os03g52860.1 $ $ lipoxygenase, putative, expressed}	T
{GRMZM2G117989_P02,GRMZM2G419675_P01,GRMZM2G454556_P01}	5	5	10	10	10	10	{GRMZM2G117989_P02 $ $ $ GO:0050832,GO:0042742 $ AT3G04720.1 $ HEL,PR-4,PR4 $ pathogenesis-related 4 $ LOC_Os11g37970.1 $ $ WIP5 - Wound-induced protein precursor, expressed,GRMZM2G419675_P01 $ $ $ GO:0050832,GO:0042742 $ AT3G04720.1 $ HEL,PR-4,PR4 $ pathogenesis-related 4 $ LOC_Os11g37970.1 $ $ WIP5 - Wound-induced protein precursor, expressed,GRMZM2G454556_P01 $ $ $ GO:0050832,GO:0042742 $ AT3G…	T
{GRMZM2G128877_P02,GRMZM2G421857_P04}	4	4	4	4	4	4	{GRMZM2G128877_P02 $ 3.6.3.14 $ K02145 $ GO:0046034,GO:0015992,GO:0033178,GO:0016820,GO:0015991,GO:0005524 $ AT1G78900.1 $ VHA-A $ vacuolar ATP synthase subunit A $ LOC_Os06g45120.1 $ $ ATP synthase, putative, expressed,GRMZM2G421857_P04 $ 3.6.3.14 $ K02145 $ GO:0046034,GO:0015992,GO:0033178,GO:0016820,GO:0015991,GO:0005524 $ AT1G78900.2 $ VHA-A $ vacuolar ATP synthase subunit A $ LOC_Os06g45120.…	T
{GRMZM2G135186_P03,GRMZM5G837108_P02}	1	1	2	2	2	2	{GRMZM2G135186_P03 $ $ K05863 $ $ AT5G13490.2 $ AAC2 $ ADP/ATP carrier 2 $ LOC_Os02g48720.2 $ $ mitochondrial carrier protein, putative, expressed,GRMZM5G837108_P02 $ $ $ $ AT5G13490.2 $ AAC2 $ ADP/ATP carrier 2 $ LOC_Os02g48720.1 $ $ mitochondrial carrier protein, putative, expressed}	T
{GRMZM2G146670_P01,GRMZM2G150616_P01}	1	1	1	1	1	1	{GRMZM2G146670_P01 $ $ K15040 $ GO:0055085,GO:0005741 $ AT3G01280.1 $ ATVDAC1,VDAC1 $ voltage dependent anion channel 1 $ LOC_Os09g19734.3 $ $ isochorismate synthase 1, chloroplast precursor, putative, expressed,GRMZM2G150616_P01 $ $ K15040 $ GO:0055085,GO:0005741 $ AT3G01280.1 $ ATVDAC1,VDAC1 $ voltage dependent anion channel 1 $ LOC_Os09g19734.3 $ $ isochorismate synthase 1, chloroplast precurs…	T
{GRMZM2G160925_P01,GRMZM2G552289_P01,scaff_0000002277_25,scaff_0000009091_20,scaff_0000011177_13,scaff_0000013140_10,scaff_0000033130_11,scaff_0000057924_3,scaff_0000062158_6,scaff_0000066264_6,scaff_0000066929_8,scaff_0000085850_8,scaff_0000114171_5,scaff_0000115246_3,scaff_0000123868_4,scaff_0000134875_4}	1	1	1	1	1	1	{GRMZM2G160925_P01 $ 6.3.3.1 $ K01933 $ $ AT3G55010.1 $ ATPURM,PUR5 $ phosphoribosylformylglycinamidine cyclo-ligase, chloroplast / phosphoribosyl-aminoimidazole synthetase / AIR synthase (PUR5) $ LOC_Os03g61600.1 $ $ phosphoribosylformylglycinamidine synthase, putative, expressed,GRMZM2G552289_P01 $ 6.3.3.1 $ $ $ AT3G55010.1 $ ATPURM,PUR5 $ phosphoribosylformylglycinamidine cyclo-ligase, chlorop…	T
{GRMZM2G305216_P02,GRMZM2G313678_P01}	1	8	1	22	1.68542	1.69	{GRMZM2G305216_P02 $ 3.6.5.3 $ $ $ AT4G02930.1 $ $ GTP binding Elongation factor Tu family protein $ LOC_Os03g63410.1 $ $ elongation factor Tu, putative, expressed,GRMZM2G313678_P01 $ 3.6.5.3 $ K02358 $ GO:0005525 $ AT4G02930.1 $ $ GTP binding Elongation factor Tu family protein $ LOC_Os03g63410.1 $ $ elongation factor Tu, putative, expressed}	T

## Sheet: Z. mays T2_Rep2
Plant Proteins Identified from the Biological Replicate 2 of Z. mayes Rhizosphere Communities at Timepoint 2
ProteinID	Run1_UniquePeptideCounts	Run1_TotalPeptideCounts	Run1_UniqueSpectrumCounts	Run1_TotalSpectrumCounts	Run1_BalancedSpectrumCounts	Run1_NormalizedBalancedSpectrumCounts	ProteinDescription	TargetMatch
AC197758.3_FGP004	3	4	4	5	5	5	AC197758.3_FGP004 $ 1.11.1.7 $ K00430 $ GO:0055114,GO:0020037,GO:0006979,GO:0004601 $ AT5G05340.1 $ $ Peroxidase superfamily protein $ LOC_Os11g02130.1 $ $ peroxidase precursor, putative, expressed	T
AC205274.3_FGP001	1	1	1	1	1	1	AC205274.3_FGP001 $ $ $ $ AT2G14610.1 $ ATPR1,PR 1,PR1 $ pathogenesis-related gene 1 $ LOC_Os01g28500.1 $ $ SCP-like extracellular protein, expressed	T
AC206425.3_FGP002	4	5	5	6	6	6	AC206425.3_FGP002 $ $ $ $ $ $ $ LOC_Os04g24478.1 $ $ jasmonate-induced protein, putative, expressed	T
AC211394.4_FGP004	1	1	1	1	1	1	AC211394.4_FGP004 $ 3.1.3.41,3.1.3.2,3.1.3.60 $ $ GO:0016787 $ AT5G34850.1 $ ATPAP26,PAP26 $ purple acid phosphatase 26 $ LOC_Os06g43640.2 $ $ Ser/Thr protein phosphatase family protein, putative, expressed	T
GRMZM2G002178_P01	1	7	1	8	4.5	4.5	GRMZM2G002178_P01 $ 4.2.1.92 $ K01723 $ GO:0055114,GO:0020037,GO:0016705,GO:0005506 $ AT5G42650.1 $ AOS,CYP74A,DDE2 $ allene oxide synthase $ LOC_Os03g12500.1 $ $ cytochrome P450, putative, expressed	T
GRMZM2G005633_P02	5	9	13	31	22	22	GRMZM2G005633_P02 $ 3.2.1.14 $ K01183 $ GO:0008061,GO:0016998,GO:0006032,GO:0004568 $ AT3G54420.1 $ ATCHITIV,ATEP3,CHIV,EP3 $ homolog of carrot EP3-3 chitinase $ LOC_Os04g41680.1 $ $ CHIT3 - Chitinase family protein precursor, expressed	T
GRMZM2G015295_P01	1	1	1	1	1	1	GRMZM2G015295_P01 $ 3.3.1.1 $ K01251 $ GO:0055114,GO:0051287,GO:0006730,GO:0004013 $ AT4G13940.1 $ ATSAHH1,EMB1395,HOG1,MEE58,SAHH1 $ S-adenosyl-L-homocysteine hydrolase $ LOC_Os11g26850.2 $ $ erythronate-4-phosphate dehydrogenase, putative, expressed	T
GRMZM2G016890_P01	2	3	2	3	3	3	GRMZM2G016890_P01 $ 3.2.1.182,3.2.1.21 $ K01188 $ GO:0005975,GO:0004553 $ AT2G44450.1 $ BGLU15 $ beta glucosidase 15 $ LOC_Os04g39880.1 $ $ Os4bglu12 - beta-glucosidase, exo-beta-glucanase, expressed	T
GRMZM2G019673_P01	2	2	2	2	2	2	GRMZM2G019673_P01 $ 3.2.1.51 $ K15923 $ $ AT4G34260.1 $ FUC95A $ 1,2-alpha-L-fucosidases $ LOC_Os10g19880.1 $ $ alpha-1,2-fucosidase, putative, expressed	T
GRMZM2G020146_P01	9	9	11	11	11	11	GRMZM2G020146_P01 $ 3.4.16.5 $ K16298 $ GO:0006508,GO:0004185 $ AT3G10410.1 $ CPY,SCPL49 $ SERINE CARBOXYPEPTIDASE-LIKE 49 $ LOC_Os02g02320.1 $ $ OsSCP6 - Putative Serine Carboxypeptidase homologue, expressed	T
GRMZM2G023840_P01	9	10	11	12	12	12	GRMZM2G023840_P01 $ 1.11.1.7 $ K00430 $ GO:0055114,GO:0020037,GO:0006979,GO:0004601 $ AT5G66390.1 $ $ Peroxidase superfamily protein $ LOC_Os01g36240.1 $ $ peroxidase precursor, putative, expressed	T
GRMZM2G025441_P01	25	25	51	51	51	51	GRMZM2G025441_P01 $ 1.11.1.7 $ K00430 $ GO:0055114,GO:0020037,GO:0006979,GO:0004601 $ AT5G05340.1 $ $ Peroxidase superfamily protein $ LOC_Os07g47990.1 $ $ peroxidase precursor, putative, expressed	T
GRMZM2G027217_P01	1	5	1	10	4	4	GRMZM2G027217_P01 $ 1.11.1.7 $ K00430 $ GO:0055114,GO:0020037,GO:0006979,GO:0004601 $ AT4G11290.1 $ $ Peroxidase superfamily protein $ LOC_Os07g44499.1 $ $ peroxidase, putative, expressed	T
GRMZM2G029518_P01	3	3	16	16	16	16	GRMZM2G029518_P01 $ $ $ $ $ $ $ LOC_Os10g31540.1 $ $ glycine-rich cell wall structural protein 2 precursor, putative, expressed	T
GRMZM2G030790_P01	2	2	2	2	2	2	GRMZM2G030790_P01 $ $ $ $ $ $ $ LOC_Os04g24469.1 $ $ jasmonate-induced protein, putative, expressed	T
GRMZM2G031572_P01	2	4	2	5	5	5	GRMZM2G031572_P01 $ 3.4.14.2 $ $ GO:0008236,GO:0006508 $ AT4G36195.3 $ $ Serine carboxypeptidase S28 family protein $ LOC_Os10g36760.1 $ $ OsProCP3 - Putative Lysosomal Pro-x Carboxypeptidase homologue, expressed	T
GRMZM2G031941_P01	1	1	1	1	1	1	GRMZM2G031941_P01 $ 1.3.3.8 $ $ GO:0055114,GO:0050660,GO:0016491 $ AT4G20820.1 $ $ FAD-binding Berberine family protein $ LOC_Os06g35560.1 $ $ reticuline oxidase-like protein precursor, putative, expressed	T
GRMZM2G034598_P01	1	1	1	1	1	1	GRMZM2G034598_P01 $ 3.2.1.52 $ K12373 $ GO:0005975,GO:0004553 $ AT3G55260.1 $ ATHEX2,HEXO1 $ beta-hexosaminidase 1 $ LOC_Os05g02510.1 $ $ beta-hexosaminidase precursor, putative, expressed	T
GRMZM2G037327_P01	1	1	1	1	1	1	GRMZM2G037327_P01 $ $ K09873 $ GO:0016020,GO:0006810,GO:0005215 $ AT4G01470.1 $ ATTIP1.3,GAMMA-TIP3,TIP1;3 $ tonoplast intrinsic protein 1;3 $ LOC_Os10g35050.1 $ $ aquaporin protein, putative, expressed	T
GRMZM2G039381_P01	1	1	1	1	1	1	GRMZM2G039381_P01 $ $ $ GO:0009055 $ AT2G02850.1 $ ARPN $ plantacyanin $ LOC_Os03g63390.1 $ $ plastocyanin-like domain containing protein, putative, expressed	T
GRMZM2G040638_P01	1	1	1	1	1	1	GRMZM2G040638_P01 $ 1.11.1.7 $ K00430 $ GO:0055114,GO:0020037,GO:0006979,GO:0004601 $ AT1G05260.1 $ RCI3,RCI3A $ Peroxidase superfamily protein $ LOC_Os03g25330.1 $ $ peroxidase precursor, putative, expressed	T
GRMZM2G045706_P01	1	6	1	7	7	7	GRMZM2G045706_P01 $ 3.4.22.33 $ $ GO:0008234,GO:0006508 $ AT5G45890.1 $ SAG12 $ senescence-associated gene 12 $ LOC_Os09g38920.1 $ $ thiol protease SEN102 precursor, putative, expressed	T
GRMZM2G047319_P01	38	40	78	80	80	80	GRMZM2G047319_P01 $ 3.4.14.10 $ $ GO:0006508,GO:0004252 $ AT3G14067.1 $ $ Subtilase family protein $ LOC_Os02g53860.1 $ $ OsSub22 - Putative Subtilisin homologue, expressed	T
GRMZM2G048073_P01	5	5	5	5	5	5	GRMZM2G048073_P01 $ 3.1.1.3 $ $ GO:0016788 $ AT4G28780.1 $ $ GDSL-like Lipase/Acylhydrolase superfamily protein $ LOC_Os06g50940.1 $ $ GDSL-like lipase/acylhydrolase, putative, expressed	T
GRMZM2G048474_P01	1	3	1	3	3	3	GRMZM2G048474_P01 $ 1.11.1.7 $ $ GO:0055114,GO:0020037,GO:0006979,GO:0004601 $ AT4G33420.1 $ $ Peroxidase superfamily protein $ LOC_Os01g19020.1 $ $ peroxidase precursor, putative, expressed	T
GRMZM2G050548_P01	1	7	1	15	8	8	GRMZM2G050548_P01 $ 2.7.11.1 $ $ GO:0006468,GO:0005524,GO:0004672 $ AT2G26730.1 $ $ Leucine-rich repeat protein kinase family protein $ LOC_Os01g42294.1 $ $ inactive receptor kinase At2g26730 precursor, putative, expressed	T
GRMZM2G051943_P01	8	12	9	27	18	18	GRMZM2G051943_P01 $ 3.2.1.14 $ K01183 $ GO:0008061,GO:0016998,GO:0006032,GO:0004568 $ AT3G54420.1 $ ATCHITIV,ATEP3,CHIV,EP3 $ homolog of carrot EP3-3 chitinase $ LOC_Os04g41680.1 $ $ CHIT3 - Chitinase family protein precursor, expressed	T
GRMZM2G053206_P01	9	9	17	17	17	17	GRMZM2G053206_P01 $ $ $ GO:0006508,GO:0004190 $ AT1G03230.1 $ $ Eukaryotic aspartyl protease family protein $ LOC_Os01g71070.1 $ $ xylanase inhibitor, putative, expressed	T
GRMZM2G053299_P01	6	21	23	43	34	34	GRMZM2G053299_P01 $ $ K10355 $ $ AT5G09810.1 $ ACT7 $ actin 7 $ LOC_Os03g61970.1 $ $ actin, putative, expressed	T
GRMZM2G059706_P01	1	1	1	1	1	1	GRMZM2G059706_P01 $ $ $ $ AT1G65870.1 $ $ Disease resistance-responsive (dirigent-like protein) family protein $ LOC_Os11g07670.1 $ $ dirigent, putative, expressed	T
GRMZM2G063536_P01	11	18	11	22	16.5	16.5	GRMZM2G063536_P01 $ 3.2.2.22 $ $ GO:0030598,GO:0017148 $ $ $ $ LOC_Os01g07300.2 $ $ uncharacterized 50.6 kDa protein in the 5region of gyrA and gyrB, putative, expressed	T
GRMZM2G066191_P03	1	9	1	13	13	13	GRMZM2G066191_P03 $ 2.4.2.1 $ K07375 $ GO:0003924,GO:0007017,GO:0005874 $ AT5G23860.1 $ TUB8 $ tubulin beta 8 $ LOC_Os03g45920.1 $ $ tubulin/FtsZ domain containing protein, putative, expressed	T
GRMZM2G066202_P01	1	1	1	1	1	1	GRMZM2G066202_P01 $ $ $ $ AT3G07390.1 $ AIR12 $ auxin-responsive family protein $ LOC_Os08g41290.1 $ $ AIR12, putative, expressed	T
GRMZM2G066996_P01	1	1	1	1	1	1	GRMZM2G066996_P01 $ $ K13963 $ GO:0005615 $ AT1G47710.1 $ $ Serine protease inhibitor (SERPIN) family protein $ LOC_Os03g41438.1 $ $ serpin domain containing protein, putative, expressed	T
GRMZM2G067225_P01	11	17	13	20	16.5	16.5	GRMZM2G067225_P01 $ 4.2.1.92 $ K01723 $ GO:0055114,GO:0020037,GO:0016705,GO:0005506 $ AT5G42650.1 $ AOS,CYP74A,DDE2 $ allene oxide synthase $ LOC_Os03g12500.1 $ $ cytochrome P450, putative, expressed	T
GRMZM2G067919_P02	3	11	3	14	14	14	GRMZM2G067919_P02 $ $ $ GO:0045735 $ AT3G22640.1 $ PAP85 $ cupin family protein $ LOC_Os03g46100.1 $ $ cupin domain containing protein, expressed	T
GRMZM2G080839_P01	1	1	1	1	1	1	GRMZM2G080839_P01 $ 1.3.3.8 $ $ GO:0055114,GO:0050660,GO:0016491 $ AT5G44400.1 $ $ FAD-binding Berberine family protein $ LOC_Os06g35700.1 $ $ reticuline oxidase-like protein precursor, putative, expressed	T
GRMZM2G082823_P01	1	9	1	10	5.5	5.5	GRMZM2G082823_P01 $ $ $ GO:0005515 $ AT1G12040.1 $ LRX1 $ leucine-rich repeat/extensin 1 $ LOC_Os02g04540.1 $ $ retrotransposon protein, putative, unclassified, expressed	T
GRMZM2G085967_P03	27	27	50	50	50	50	GRMZM2G085967_P03 $ 1.11.1.7 $ K00430 $ GO:0055114,GO:0020037,GO:0006979,GO:0004601 $ AT1G05260.1 $ RCI3,RCI3A $ Peroxidase superfamily protein $ LOC_Os06g46799.1 $ $ peroxidase precursor, putative, expressed	T
GRMZM2G088765_P01	2	2	2	2	2	2	GRMZM2G088765_P01 $ 1.11.1.7 $ K00430 $ GO:0055114,GO:0020037,GO:0006979,GO:0004601 $ AT5G06720.1 $ ATPA2,PA2 $ peroxidase 2 $ LOC_Os10g02040.1 $ $ peroxidase precursor, putative, expressed	T
GRMZM2G090245_P01	2	4	2	5	5	5	GRMZM2G090245_P01 $ $ $ $ AT1G72610.1 $ ATGER1,GER1,GLP1 $ germin-like protein 1 $ LOC_Os04g22080.1 $ $ retrotransposon protein, putative, unclassified, expressed	T
GRMZM2G092474_P01	18	18	29	29	29	29	GRMZM2G092474_P01 $ $ $ $ AT4G11650.1 $ ATOSM34,OSM34 $ osmotin 34 $ LOC_Os12g43490.1 $ $ thaumatin, putative, expressed	T
GRMZM2G093761_P04	6	7	16	17	17	17	GRMZM2G093761_P04 $ $ $ $ AT3G11780.1 $ $ MD-2-related lipid recognition domain-containing protein / ML domain-containing protein $ LOC_Os07g06590.1 $ $ ML domain protein, putative, expressed	T
GRMZM2G096591_P01	1	1	1	1	1	1	GRMZM2G096591_P01 $ 3.2.1.39 $ $ GO:0005975,GO:0004553 $ AT5G42720.1 $ $ Glycosyl hydrolase family 17 protein $ LOC_Os03g51240.3 $ $ glycosyl hydrolases family 17, putative, expressed	T
GRMZM2G101958_P01	2	2	2	2	2	2	GRMZM2G101958_P01 $ $ $ $ AT2G38540.1 $ ATLTP1,LP1,LTP1 $ lipid transfer protein 1 $ LOC_Os11g02369.1 $ $ LTPL7 - Protease inhibitor/seed storage/LTP family protein precursor, expressed	T
GRMZM2G103342_P01	43	43	90	90	90	90	GRMZM2G103342_P01 $ 1.11.1.7 $ K00430 $ GO:0055114,GO:0020037,GO:0006979,GO:0004601 $ AT1G71695.1 $ $ Peroxidase superfamily protein $ LOC_Os01g73170.1 $ $ peroxidase precursor, putative, expressed	T
GRMZM2G103512_P01	13	25	41	67	54	54	GRMZM2G103512_P01 $ $ $ $ AT1G09560.1 $ GLP5 $ germin-like protein 5 $ LOC_Os01g18170.1 $ $ Cupin domain containing protein, expressed	T
GRMZM2G104394_P01	1	1	2	2	2	2	GRMZM2G104394_P01 $ 1.11.1.7 $ K00430 $ GO:0055114,GO:0020037,GO:0006979,GO:0004601 $ AT4G11290.1 $ $ Peroxidase superfamily protein $ LOC_Os01g22230.1 $ $ peroxidase precursor, putative, expressed	T
GRMZM2G107228_P01	1	1	1	1	1	1	GRMZM2G107228_P01 $ 1.11.1.7 $ K00430 $ GO:0055114,GO:0020037,GO:0006979,GO:0004601 $ AT5G05340.1 $ $ Peroxidase superfamily protein $ LOC_Os01g22336.1 $ $ peroxidase precursor, putative, expressed	T
GRMZM2G108123_P01	60	60	115	115	115	115	GRMZM2G108123_P01 $ 1.11.1.7 $ K00430 $ GO:0055114,GO:0020037,GO:0006979,GO:0004601 $ AT1G71695.1 $ $ Peroxidase superfamily protein $ LOC_Os04g59260.1 $ $ peroxidase precursor, putative, expressed	T
GRMZM2G108153_P01	1	1	1	1	1	1	GRMZM2G108153_P01 $ 1.11.1.7 $ K00430 $ GO:0055114,GO:0020037,GO:0006979,GO:0004601 $ AT1G71695.1 $ $ Peroxidase superfamily protein $ LOC_Os04g59160.1 $ $ peroxidase precursor, putative, expressed	T
GRMZM2G108207_P01	8	24	9	44	26.5	26.5	GRMZM2G108207_P01 $ 1.11.1.7 $ K00430 $ GO:0055114,GO:0020037,GO:0006979,GO:0004601 $ AT1G71695.1 $ $ Peroxidase superfamily protein $ LOC_Os04g59150.1 $ $ peroxidase precursor, putative, expressed	T
GRMZM2G108219_P01	12	28	15	50	32.5	32.5	GRMZM2G108219_P01 $ 1.11.1.7 $ K00430 $ GO:0055114,GO:0020037,GO:0006979,GO:0004601 $ AT1G71695.1 $ $ Peroxidase superfamily protein $ LOC_Os04g59150.1 $ $ peroxidase precursor, putative, expressed	T
GRMZM2G111309_P01	1	1	1	1	1	1	GRMZM2G111309_P01 $ $ K01426 $ GO:0016884 $ AT4G34880.1 $ $ Amidase family protein $ LOC_Os04g10460.1 $ $ amidase, putative, expressed	T
GRMZM2G112792_P01	3	3	3	3	3	3	GRMZM2G112792_P01 $ 1.1.3.8,1.1.3.37 $ $ GO:0055114,GO:0016020,GO:0003885,GO:0050660,GO:0016491 $ AT2G46750.1 $ $ D-arabinono-1,4-lactone oxidase family protein $ LOC_Os08g02230.1 $ $ FAD-binding and arabino-lactone oxidase domains containing protein, putative, expressed	T
GRMZM2G117989_P02	1	7	1	22	22	22	GRMZM2G117989_P02 $ $ $ GO:0050832,GO:0042742 $ AT3G04720.1 $ HEL,PR-4,PR4 $ pathogenesis-related 4 $ LOC_Os11g37970.1 $ $ WIP5 - Wound-induced protein precursor, expressed	T
GRMZM2G118173_P01	1	1	1	1	1	1	GRMZM2G118173_P01 $ $ $ $ $ $ $ LOC_Os10g31510.1 $ $ glycine-rich cell wall structural protein 2 precursor, putative, expressed	T
GRMZM2G118241_P01	1	1	1	1	1	1	GRMZM2G118241_P01 $ 3.4.16.5 $ K16296 $ GO:0006508,GO:0004185 $ AT4G12910.1 $ scpl20 $ serine carboxypeptidase-like 20 $ LOC_Os12g15470.2 $ $ OsSCP65 - Putative Serine Carboxypeptidase homologue, expressed	T
GRMZM2G119705_P01	1	8	1	12	6.5	6.5	GRMZM2G119705_P01 $ 3.2.2.22 $ $ GO:0030598,GO:0017148 $ $ $ $ LOC_Os01g06740.1 $ $ ribosome inactivating protein, putative, expressed	T
GRMZM2G122018_P01	1	1	1	1	1	1	GRMZM2G122018_P01 $ $ $ $ AT1G18970.1 $ GLP4 $ germin-like protein 4 $ LOC_Os03g48780.1 $ $ Cupin domain containing protein, expressed	T
GRMZM2G123558_P02	1	1	1	1	1	1	GRMZM2G123558_P02 $ $ $ GO:0051716,GO:0046658 $ AT4G20260.2 $ ATPCAP1,PCAP1 $ plasma-membrane associated cation-binding protein 1 $ LOC_Os01g13210.2 $ $ salt stress root protein RS1, putative, expressed	T
GRMZM2G125032_P01	44	44	96	96	96	96	GRMZM2G125032_P01 $ 3.2.1.39 $ $ GO:0005975,GO:0004553 $ AT4G16260.1 $ $ Glycosyl hydrolase superfamily protein $ LOC_Os01g71670.1 $ $ glycosyl hydrolases family 17, putative, expressed	T
GRMZM2G126261_P04	2	11	2	34	18	18	GRMZM2G126261_P04 $ 1.11.1.7 $ $ GO:0055114,GO:0020037,GO:0006979,GO:0004601 $ AT5G05340.1 $ $ Peroxidase superfamily protein $ LOC_Os07g48050.1 $ $ peroxidase precursor, putative, expressed	T
GRMZM2G132509_P01	1	1	1	1	1	1	GRMZM2G132509_P01 $ $ $ GO:0006508,GO:0004190 $ AT1G03230.1 $ $ Eukaryotic aspartyl protease family protein $ LOC_Os01g71080.1 $ $ xylanase inhibitor, putative, expressed	T
GRMZM2G133475_P01	48	57	173	205	189	189	GRMZM2G133475_P01 $ 1.11.1.7 $ K00430 $ GO:0055114,GO:0020037,GO:0006979,GO:0004601 $ AT5G05340.1 $ $ Peroxidase superfamily protein $ LOC_Os07g48050.1 $ $ peroxidase precursor, putative, expressed	T
GRMZM2G135108_P01	13	39	206	355	280.5	280.5	GRMZM2G135108_P01 $ 1.11.1.7 $ K00430 $ GO:0055114,GO:0020037,GO:0006979,GO:0004601 $ AT4G11290.1 $ $ Peroxidase superfamily protein $ LOC_Os05g06970.1 $ $ peroxidase precursor, putative, expressed	T
GRMZM2G138527_P01	1	1	1	1	1	1	GRMZM2G138527_P01 $ $ $ $ AT4G30010.1 $ $ $ LOC_Os02g07910.1 $ $ fiber protein Fb15, putative, expressed	T
GRMZM2G143165_P01	1	1	1	1	1	1	GRMZM2G143165_P01 $ 3.6.1.9 $ $ GO:0003824 $ AT4G29680.1 $ $ Alkaline-phosphatase-like family protein $ LOC_Os01g10020.1 $ $ ectonucleotide pyrophosphatase/phosphodiesterase family member 1, putative, expressed	T
GRMZM2G143745_P02	2	2	2	2	2	2	GRMZM2G143745_P02 $ $ $ $ $ $ $ LOC_Os10g31640.1 $ $ glycine-rich cell wall structural protein 2 precursor, putative, expressed	T
GRMZM2G147687_P04	17	18	22	23	23	23	GRMZM2G147687_P04 $ 3.2.1.58 $ K05349 $ GO:0005975,GO:0004553 $ AT5G20950.2 $ $ Glycosyl hydrolase family protein $ LOC_Os03g53800.5 $ $ periplasmic beta-glucosidase precursor, putative, expressed	T
GRMZM2G149681_P01	1	1	1	1	1	1	GRMZM2G149681_P01 $ $ $ $ AT3G04750.1 $ $ Tetratricopeptide repeat (TPR)-like superfamily protein $ LOC_Os03g53170.1 $ $ pentatricopeptide, putative, expressed	T
GRMZM2G149751_P05	5	20	6	29	29	29	GRMZM2G149751_P05 $ 2.1.1.14 $ K00549 $ GO:0008652,GO:0008270,GO:0003871,GO:0009086 $ AT5G17920.1 $ ATCIMS,ATMETS,ATMS1 $ Cobalamin-independent synthase family protein $ LOC_Os12g42884.3 $ $ 5-methyltetrahydropteroyltriglutamate--homocysteine methyltransferase, putative, expressed	T
GRMZM2G150780_P01	3	16	3	28	15.5	15.5	GRMZM2G150780_P01 $ 1.11.1.7 $ K00430 $ GO:0055114,GO:0020037,GO:0006979,GO:0004601 $ AT3G21770.1 $ $ Peroxidase superfamily protein $ LOC_Os05g41990.1 $ $ peroxidase precursor, putative, expressed	T
GRMZM2G154595_P01	7	23	8	38	23	23	GRMZM2G154595_P01 $ 1.1.1.37 $ K00026 $ GO:0055114,GO:0016616,GO:0006694,GO:0003854,GO:0019752 $ AT1G53240.1 $ mMDH1 $ Lactate/malate dehydrogenase family protein $ LOC_Os01g46070.1 $ $ lactate/malate dehydrogenase, putative, expressed	T
GRMZM2G154954_P01	2	2	3	3	3	3	GRMZM2G154954_P01 $ $ $ $ $ $ $ LOC_Os10g31540.1 $ $ glycine-rich cell wall structural protein 2 precursor, putative, expressed	T
GRMZM2G155238_P01	1	6	1	14	1.93277	1.93	GRMZM2G155238_P01 $ 3.6.3.14 $ $ GO:0005524 $ ATCG00480.1 $ $ ATP synthase subunit beta $ LOC_Os10g21266.1 $ $ ATP synthase subunit beta, putative, expressed	T
GRMZM2G159016_P01	1	1	1	1	1	1	GRMZM2G159016_P01 $ 3.4.16.5 $ K09645 $ GO:0006508,GO:0004185 $ AT1G15000.1 $ scpl50 $ serine carboxypeptidase-like 50 $ LOC_Os05g50600.1 $ $ OsSCP31 - Putative Serine Carboxypeptidase homologue, expressed	T
GRMZM2G161035_P01	1	5	1	5	3	3	GRMZM2G161035_P01 $ $ $ $ AT5G28540.1 $ BIP1 $ heat shock protein 70 (Hsp 70) family protein $ LOC_Os02g02410.1 $ $ DnaK family protein, putative, expressed	T
GRMZM2G161097_P01	2	2	3	3	3	3	GRMZM2G161097_P01 $ $ $ $ AT1G02335.1 $ GL22 $ germin-like protein subfamily 2 member 2 precursor $ LOC_Os05g19670.1 $ $ Cupin domain containing protein, expressed	T
GRMZM2G161335_P01	2	2	2	2	2	2	GRMZM2G161335_P01 $ 2.4.1.202 $ K13228 $ GO:0016758,GO:0008152 $ AT5G05880.1 $ $ UDP-Glycosyltransferase superfamily protein $ LOC_Os11g25454.1 $ $ cytokinin-N-glucosyltransferase 1, putative, expressed	T
GRMZM2G162359_P01	14	16	29	32	32	32	GRMZM2G162359_P01 $ 3.2.1.14 $ K01183 $ GO:0005975,GO:0004553 $ AT5G24090.1 $ ATCHIA,CHIA $ chitinase A $ LOC_Os06g25010.1 $ $ glycosyl hydrolase, putative, expressed	T
GRMZM2G172369_P01	1	1	1	1	1	1	GRMZM2G172369_P01 $ 3.2.1.24 $ K01191 $ GO:0008270,GO:0004553,GO:0005975,GO:0004559,GO:0015923,GO:0006013 $ AT5G13980.1 $ $ Glycosyl hydrolase family 38 protein $ LOC_Os11g32260.1 $ $ lysosomal alpha-mannosidase precursor, putative, expressed	T
GRMZM2G174673_P01	1	1	1	1	1	1	GRMZM2G174673_P01 $ $ $ GO:0046872,GO:0030001 $ AT3G06130.1 $ $ Heavy metal transport/detoxification superfamily protein $ LOC_Os11g05010.1 $ $ heavy-metal-associated domain-containing protein, putative, expressed	T
GRMZM2G174799_P01	1	3	1	3	3	3	GRMZM2G174799_P01 $ $ $ $ AT2G04780.1 $ FLA7 $ FASCICLIN-like arabinoogalactan 7 $ LOC_Os09g30486.1 $ $ fasciclin domain containing protein, expressed	T
GRMZM2G180625_P03	4	5	4	7	5	5	GRMZM2G180625_P03 $ 1.2.1.12 $ K00134 $ GO:0055114,GO:0016620 $ AT3G04120.1 $ GAPC,GAPC-1,GAPC1 $ glyceraldehyde-3-phosphate dehydrogenase C subunit 1 $ LOC_Os08g03290.1 $ $ glyceraldehyde-3-phosphate dehydrogenase, putative, expressed	T
GRMZM2G304442_P01	4	4	5	5	5	5	GRMZM2G304442_P01 $ $ K13449 $ $ AT3G09590.1 $ $ CAP (Cysteine-rich secretory proteins, Antigen 5, and Pathogenesis-related 1 protein) superfamily protein $ LOC_Os10g11500.1 $ $ SCP-like extracellular protein, expressed	T
GRMZM2G333811_P01	1	1	1	1	1	1	GRMZM2G333811_P01 $ $ $ GO:0005515 $ AT4G13340.1 $ $ Leucine-rich repeat (LRR) family protein $ LOC_Os01g41120.1 $ $ retrotransposon protein, putative, Ty3-gypsy subclass, expressed	T
GRMZM2G339540_P04	4	11	5	21	14	14	GRMZM2G339540_P04 $ 2.7.11.1 $ $ GO:0006468,GO:0005524,GO:0004672 $ AT2G26730.1 $ $ Leucine-rich repeat protein kinase family protein $ LOC_Os01g42294.1 $ $ inactive receptor kinase At2g26730 precursor, putative, expressed	T
GRMZM2G342685_P01	2	2	3	3	3	3	GRMZM2G342685_P01 $ 1.11.2.3 $ K17991 $ $ AT2G33380.1 $ CLO-3,RD20 $ Caleosin-related family protein $ LOC_Os03g12230.1 $ $ caleosin related protein, putative, expressed	T
GRMZM2G373607_P01	4	4	4	4	4	4	GRMZM2G373607_P01 $ 3.4.16.6 $ K16297 $ GO:0006508,GO:0004185 $ AT5G23210.1 $ SCPL34 $ serine carboxypeptidase-like 34 $ LOC_Os10g39560.1 $ $ OsSCP47 - Putative Serine Carboxypeptidase homologue, expressed	T
GRMZM2G387360_P01	1	1	1	1	1	1	GRMZM2G387360_P01 $ $ $ $ AT5G38170.1 $ $ Bifunctional inhibitor/lipid-transfer protein/seed storage 2S albumin superfamily protein $ LOC_Os10g36170.1 $ $ LTPL160 - Protease inhibitor/seed storage/LTP family protein precursor, expressed	T
GRMZM2G405459_P02	3	3	3	3	3	3	GRMZM2G405459_P02 $ 1.11.1.7 $ K00430 $ GO:0055114,GO:0020037,GO:0006979,GO:0004601 $ AT5G05340.1 $ $ Peroxidase superfamily protein $ LOC_Os02g14160.1 $ $ peroxidase precursor, putative, expressed	T
GRMZM2G410175_P01	2	15	2	27	14.5	14.5	GRMZM2G410175_P01 $ 1.11.1.7 $ K00430 $ GO:0055114,GO:0020037,GO:0006979,GO:0004601 $ AT3G21770.1 $ $ Peroxidase superfamily protein $ LOC_Os05g41990.1 $ $ peroxidase precursor, putative, expressed	T
GRMZM2G427815_P01	1	1	1	1	1	1	GRMZM2G427815_P01 $ 1.11.1.7 $ K00430 $ GO:0055114,GO:0020037,GO:0006979,GO:0004601 $ AT5G05340.1 $ $ Peroxidase superfamily protein $ LOC_Os07g48030.1 $ $ peroxidase precursor, putative, expressed	T
GRMZM2G427937_P01	1	8	1	15	6.5	6.5	GRMZM2G427937_P01 $ 1.11.1.7 $ K00430 $ GO:0055114,GO:0020037,GO:0006979,GO:0004601 $ AT1G05260.1 $ RCI3,RCI3A $ Peroxidase superfamily protein $ LOC_Os07g44480.1 $ $ peroxidase, putative, expressed	T
GRMZM2G428518_P01	9	9	11	11	11	11	GRMZM2G428518_P01 $ 3.2.1.20 $ K01187 $ GO:0005975,GO:0004553 $ AT5G11720.1 $ $ Glycosyl hydrolases family 31 protein $ LOC_Os06g46284.1 $ $ glycosyl hydrolase, family 31, putative, expressed	T
GRMZM2G437207_P01	6	13	8	22	13.5	13.5	GRMZM2G437207_P01 $ 1.11.1.7 $ K00430 $ GO:0055114,GO:0020037,GO:0006979,GO:0004601 $ AT1G14550.1 $ $ Peroxidase superfamily protein $ LOC_Os07g44480.1 $ $ peroxidase, putative, expressed	T
GRMZM2G450233_P01	3	29	4	153	78.5	78.5	GRMZM2G450233_P01 $ 1.11.1.7 $ K00430 $ GO:0055114,GO:0020037,GO:0006979,GO:0004601 $ AT1G05260.1 $ RCI3,RCI3A $ Peroxidase superfamily protein $ LOC_Os05g06970.1 $ $ peroxidase precursor, putative, expressed	T
GRMZM2G453805_P01	1	1	1	1	1	1	GRMZM2G453805_P01 $ 3.2.1.14 $ K01183 $ GO:0005975,GO:0004553 $ AT5G24090.1 $ ATCHIA,CHIA $ chitinase A $ LOC_Os01g47070.1 $ $ glycosyl hydrolase, putative, expressed	T
GRMZM2G456217_P01	1	1	1	1	1	1	GRMZM2G456217_P01 $ 3.4.22.6 $ K16292 $ GO:0008234,GO:0006508 $ AT5G50260.1 $ $ Cysteine proteinases superfamily protein $ LOC_Os08g44270.1 $ $ vignain precursor, putative, expressed	T
GRMZM2G458164_P01	1	1	1	1	1	1	GRMZM2G458164_P01 $ 3.2.1.39 $ $ GO:0005975,GO:0004553 $ AT3G07320.1 $ $ O-Glycosyl hydrolases family 17 protein $ LOC_Os09g32550.1 $ $ glucan endo-1,3-beta-glucosidase precursor, putative, expressed	T
GRMZM2G466833_P01	1	17	1	31	16	16	GRMZM2G466833_P01 $ 1.1.1.37 $ K00026 $ GO:0055114,GO:0016491,GO:0016616,GO:0019752 $ AT3G15020.1 $ mMDH2 $ Lactate/malate dehydrogenase family protein $ LOC_Os01g46070.1 $ $ lactate/malate dehydrogenase, putative, expressed	T
GRMZM2G471357_P01	27	27	33	33	33	33	GRMZM2G471357_P01 $ 1.11.1.7 $ K00430 $ GO:0055114,GO:0020037,GO:0006979,GO:0004601 $ AT5G05340.1 $ $ Peroxidase superfamily protein $ LOC_Os06g35520.1 $ $ peroxidase precursor, putative, expressed	T
GRMZM2G478934_P01	1	6	1	14	1.93277	1.93	GRMZM2G478934_P01 $ 3.6.3.14 $ $ GO:0005524 $ ATCG00480.1 $ $ ATP synthase subunit beta $ LOC_Os10g21266.1 $ $ ATP synthase subunit beta, putative, expressed	T
GRMZM2G538535_P01	4	4	4	4	4	4	GRMZM2G538535_P01 $ 3.4.23.12 $ $ GO:0006508,GO:0004190 $ AT5G10770.1 $ $ Eukaryotic aspartyl protease family protein $ LOC_Os06g20040.1 $ $ aspartic proteinase nepenthesin-2 precursor, putative, expressed	T
GRMZM2G703293_P01	1	4	1	5	5	5	GRMZM2G703293_P01 $ 3.4.16.6 $ K16297 $ GO:0006508,GO:0004185 $ AT2G35770.1 $ scpl28 $ serine carboxypeptidase-like 28 $ LOC_Os09g28830.1 $ $ OsSCP42 - Putative Serine Carboxypeptidase homologue, expressed	T
GRMZM5G805485_P01	6	14	9	18	13.5	13.5	GRMZM5G805485_P01 $ $ $ GO:0005515 $ AT1G12040.1 $ LRX1 $ leucine-rich repeat/extensin 1 $ LOC_Os02g04540.1 $ $ retrotransposon protein, putative, unclassified, expressed	T
GRMZM5G833027_P01	1	1	7	7	7	7	GRMZM5G833027_P01 $	T
GRMZM5G833747_P03	1	1	1	1	1	1	GRMZM5G833747_P03 $ 2.7.4.6 $ K00940 $ GO:0006241,GO:0006228,GO:0006183,GO:0006165,GO:0004550 $ AT4G23900.1 $ $ Nucleoside diphosphate kinase family protein $ LOC_Os05g51700.1 $ $ nucleoside diphosphate kinase, putative, expressed	T
GRMZM5G843748_P02	23	23	34	34	34	34	GRMZM5G843748_P02 $ 1.11.1.7 $ K00430 $ GO:0055114,GO:0020037,GO:0006979,GO:0004601 $ AT2G22420.1 $ $ Peroxidase superfamily protein $ LOC_Os09g29490.1 $ $ peroxidase precursor, putative, expressed	T
{AC192362.3_FGP003,AC225147.4_FGP002,GRMZM2G084465_P01,GRMZM2G110952_P03,GRMZM2G140609_P01,GRMZM2G163561_P01}	1	1	1	1	1	1	{AC192362.3_FGP003 $ $ $ GO:0006412,GO:0005840,GO:0005622,GO:0003735 $ AT5G02960.1 $ $ Ribosomal protein S12/S23 family protein $ LOC_Os10g34200.1 $ $ expressed protein,AC225147.4_FGP002 $ $ K02973 $ GO:0006412,GO:0005840,GO:0005622,GO:0003735 $ AT5G02960.1 $ $ Ribosomal protein S12/S23 family protein $ LOC_Os03g60400.1 $ $ 40S ribosomal protein S23, putative, expressed,GRMZM2G084465_P01 $ $ K029…	T
{AC196961.2_FGP003,AC212565.3_FGP001,AC233865.1_FGP001,GRMZM2G016232_P01,GRMZM2G063896_P01,GRMZM2G072855_P01,GRMZM2G073275_P01,GRMZM2G084195_P01,GRMZM2G143780_P01,GRMZM2G149178_P01,GRMZM2G181153_P01,GRMZM2G332838_P01,GRMZM2G349651_P01,GRMZM2G421279_P01,GRMZM2G479684_P01}	9	22	11	36	36	36	{AC196961.2_FGP003 $ $ K11254 $ $ AT3G53730.1 $ $ Histone superfamily protein $ LOC_Os01g61920.1 $ $ Core histone H2A/H2B/H3/H4 domain containing protein, putative, expressed,AC212565.3_FGP001 $ $ K11254 $ $ AT3G53730.1 $ $ Histone superfamily protein $ LOC_Os01g61920.1 $ $ Core histone H2A/H2B/H3/H4 domain containing protein, putative, expressed,AC233865.1_FGP001 $ $ K11254 $ $ AT5G59970.1 $ $ H…	T
{AC199526.5_FGP002,GRMZM2G054123_P03,GRMZM2G061135_P02,GRMZM2G117198_P02}	1	7	1	10	5.07143	5.07	{AC199526.5_FGP002 $ 2.5.1.6 $ K00789 $ GO:0006556,GO:0004478,GO:0005524 $ AT3G17390.1 $ MAT4,MTO3,SAMS3 $ S-adenosylmethionine synthetase family protein $ LOC_Os01g22010.1 $ $ S-adenosylmethionine synthetase, putative, expressed,GRMZM2G054123_P03 $ 2.5.1.6 $ K00789 $ GO:0006556,GO:0004478,GO:0005524 $ AT3G17390.1 $ MAT4,MTO3,SAMS3 $ S-adenosylmethionine synthetase family protein $ LOC_Os01g22010…	T
{AC204539.4_FGP003,GRMZM2G108780_P01,GRMZM2G336918_P01,GRMZM5G877388_P02}	1	1	1	1	1	1	{AC204539.4_FGP003 $ $ $ $ AT5G56600.2 $ PFN3,PRF3 $ profilin 3 $ LOC_Os06g05880.1 $ $ profilin domain containing protein, expressed,GRMZM2G108780_P01 $ $ K05759 $ $ AT2G19770.1 $ PRF5 $ profilin 5 $ LOC_Os06g05880.1 $ $ profilin domain containing protein, expressed,GRMZM2G336918_P01 $ $ $ $ AT5G56600.2 $ PFN3,PRF3 $ profilin 3 $ LOC_Os06g05880.1 $ $ profilin domain containing protein, expressed,…	T
{AC207722.2_FGP009,AC208915.3_FGP010,GRMZM2G018627_P02,GRMZM2G104549_P01,GRMZM2G120619_P01,GRMZM2G155216_P02,GRMZM2G351977_P01,GRMZM2G414192_P01}	1	1	1	1	1	1	{AC207722.2_FGP009 $ $ K08912 $ GO:0016020,GO:0009765 $ AT2G34420.1 $ LHB1B2,LHCB1.5 $ photosystem II light harvesting complex gene B1B2 $ LOC_Os01g41710.1 $ $ chlorophyll A-B binding protein, putative, expressed,AC208915.3_FGP010 $ $ K08912 $ GO:0016020,GO:0009765 $ AT2G34420.1 $ LHB1B2,LHCB1.5 $ photosystem II light harvesting complex gene B1B2 $ LOC_Os01g41710.1 $ $ chlorophyll A-B binding pro…	T
{AC209784.3_FGP007,GRMZM2G056039_P01,GRMZM2G310431_P01,GRMZM2G340251_P02,GRMZM2G366532_P02,GRMZM2G428391_P01,GRMZM5G802801_P01}	2	6	2	6	4	4	{AC209784.3_FGP007 $ $ K03283 $ $ AT3G12580.1 $ ATHSP70,HSP70 $ heat shock protein 70 $ LOC_Os05g38530.1 $ $ DnaK family protein, putative, expressed,GRMZM2G056039_P01 $ $ K03283 $ $ AT3G12580.1 $ ATHSP70,HSP70 $ heat shock protein 70 $ LOC_Os11g47760.1 $ $ DnaK family protein, putative, expressed,GRMZM2G310431_P01 $ $ K03283 $ $ AT3G12580.1 $ ATHSP70,HSP70 $ heat shock protein 70 $ LOC_Os05g3853…	T
{AC217050.4_FGP006,GRMZM2G006207_P01,GRMZM2G078641_P02,GRMZM2G091155_P02,GRMZM2G102499_P02,GRMZM2G106424_P01,GRMZM2G107395_P01,GRMZM2G107756_P02,GRMZM2G140545_P01,GRMZM2G153823_P01,GRMZM2G179452_P01,GRMZM2G386590_P01,GRMZM2G408768_P01}	3	3	3	3	3	3	{AC217050.4_FGP006 $ $ K06630 $ GO:0019904 $ AT3G02520.1 $ GF14 NU,GRF7 $ general regulatory factor 7 $ LOC_Os08g33370.1 $ $ 14-3-3 protein, putative, expressed,GRMZM2G006207_P01 $ $ K06630 $ GO:0019904 $ AT3G02520.1 $ GF14 NU,GRF7 $ general regulatory factor 7 $ LOC_Os08g33370.1 $ $ 14-3-3 protein, putative, expressed,GRMZM2G078641_P02 $ $ $ GO:0003676,GO:0019904 $ AT4G09000.2 $ GF14 CHI,GRF1 $ …	T
{AC233967.1_FGP002,GRMZM2G455171_P02}	1	1	1	1	1	1	{AC233967.1_FGP002 $ $ $ GO:0005615 $ AT1G47710.1 $ $ Serine protease inhibitor (SERPIN) family protein $ LOC_Os03g41419.1 $ $ serpin domain containing protein, putative, expressed,GRMZM2G455171_P02 $ $ $ GO:0055085,GO:0016021,GO:0015299,GO:0006812,GO:0016888 $ AT3G05030.2 $ ATNHX2,NHX2 $ sodium hydrogen exchanger 2 $ LOC_Os11g42790.1 $ $ transporter, monovalent cation:proton antiporter-2 family,…	T
{GRMZM2G001713_P01,GRMZM2G035636_P01,GRMZM2G057724_P01,GRMZM2G065757_P01}	2	5	2	6	6	6	{GRMZM2G001713_P01 $ 3.4.23.40 $ K08245 $ GO:0006629,GO:0006508,GO:0004190 $ AT1G11910.1 $ APA1,ATAPA1 $ aspartic proteinase A1 $ LOC_Os05g49200.2 $ $ aspartic proteinase oryzasin-1 precursor, putative, expressed,GRMZM2G035636_P01 $ 3.4.23.40 $ K08245 $ GO:0008430,GO:0006629,GO:0006508,GO:0004190 $ AT1G11910.1 $ APA1,ATAPA1 $ aspartic proteinase A1 $ LOC_Os05g49200.2 $ $ aspartic proteinase oryza…	T
{GRMZM2G004298_P01,GRMZM2G096100_P01}	14	26	26	52	39	39	{GRMZM2G004298_P01 $ $ $ $ AT3G62020.1 $ GLP10 $ germin-like protein 10 $ LOC_Os01g18170.1 $ $ Cupin domain containing protein, expressed,GRMZM2G096100_P01 $ $ $ $ AT3G62020.1 $ GLP10 $ germin-like protein 10 $ LOC_Os01g18170.1 $ $ Cupin domain containing protein, expressed}	T
{GRMZM2G004703_P01,GRMZM2G029107_P01,GRMZM2G044963_P01,GRMZM2G117582_P02,GRMZM2G152891_P01,GRMZM2G395244_P01,GRMZM2G430600_P02}	1	27	1	41	40	40	{GRMZM2G004703_P01 $ $ K02183 $ $ AT2G27030.3 $ ACAM-2,CAM5 $ calmodulin 5 $ LOC_Os07g48780.1 $ $ OsCam1-2 - Calmodulin, expressed,GRMZM2G029107_P01 $ $ K02183 $ $ AT2G27030.3 $ ACAM-2,CAM5 $ calmodulin 5 $ LOC_Os03g20370.1 $ $ OsCam1-1 - Calmodulin, expressed,GRMZM2G044963_P01 $ $ K02183 $ $ AT2G27030.3 $ ACAM-2,CAM5 $ calmodulin 5 $ LOC_Os07g48780.1 $ $ OsCam1-2 - Calmodulin, expressed,GRMZM2G1…	T
{GRMZM2G007195_P02,GRMZM2G007404_P03,GRMZM2G044027_P01,GRMZM2G119998_P01,GRMZM2G157772_P02,GRMZM2G165357_P01,GRMZM2G177373_P02,GRMZM2G300412_P01,GRMZM2G347717_P02,GRMZM2G359234_P01,GRMZM2G370048_P01,GRMZM2G381473_P02,scaff_0000000013_81,scaff_0000000018_48,scaff_0000000032_308,scaff_0000000197_18,scaff_0000000436_47,scaff_0000000445_47,scaff_0000000757_49,scaff_0000001350_42,scaff_0000001444_15,s…	1	1	1	1	1	1	{GRMZM2G007195_P02 $ 4.1.1.35 $ K08678 $ GO:0055114,GO:0016616,GO:0006694,GO:0003854 $ AT3G62830.1 $ ATUXS2,AUD1,UXS2 $ NAD(P)-binding Rossmann-fold superfamily protein $ LOC_Os05g29990.1 $ $ NAD dependent epimerase/dehydratase family domain containing protein, expressed,GRMZM2G007404_P03 $ 4.1.1.35 $ K08678 $ GO:0055114,GO:0016616,GO:0006694,GO:0003854 $ AT3G62830.2 $ ATUXS2,AUD1,UXS2 $ NAD(P)-b…	T
{GRMZM2G012530_P01,GRMZM2G087111_P01}	9	9	25	25	25	25	{GRMZM2G012530_P01 $ $ $ $ AT5G39110.1 $ $ RmlC-like cupins superfamily protein $ LOC_Os12g05860.1 $ $ Cupin domain containing protein, expressed,GRMZM2G087111_P01 $ $ $ $ AT5G39110.1 $ $ RmlC-like cupins superfamily protein $ LOC_Os12g05860.1 $ $ Cupin domain containing protein, expressed}	T
{GRMZM2G025992_P01,GRMZM2G058522_P01}	3	3	4	4	4	4	{GRMZM2G025992_P01 $ 1.15.1.1 $ K04565 $ GO:0055114,GO:0046872,GO:0006801 $ AT1G08830.1 $ CSD1 $ copper/zinc superoxide dismutase 1 $ LOC_Os07g46990.2 $ $ copper/zinc superoxide dismutase, putative, expressed,GRMZM2G058522_P01 $ 1.15.1.1 $ K04565 $ GO:0055114,GO:0046872,GO:0006801 $ AT1G08830.1 $ CSD1 $ copper/zinc superoxide dismutase 1 $ LOC_Os03g22810.1 $ $ copper/zinc superoxide dismutase, pu…	T
{GRMZM2G041275_P01,GRMZM2G113408_P01}	2	17	2	33	19.625	19.63	{GRMZM2G041275_P01 $ 3.6.3.14 $ K02133 $ GO:0016887,GO:0006754,GO:0005524,GO:0000275,GO:0046034,GO:0015992,GO:0033178,GO:0016820,GO:0015991 $ AT5G08680.1 $ $ ATP synthase alpha/beta family protein $ LOC_Os01g49190.1 $ $ ATP synthase, putative, expressed,GRMZM2G113408_P01 $ 3.6.3.14 $ K02133 $ GO:0016887,GO:0006754,GO:0005524,GO:0000275,GO:0046034,GO:0015992,GO:0033178,GO:0016820,GO:0015991 $ AT5G…	T
{GRMZM2G045809_P01,GRMZM2G166141_P01}	5	8	18	24	24	24	{GRMZM2G045809_P01 $ $ $ $ AT3G05950.1 $ $ RmlC-like cupins superfamily protein $ LOC_Os08g13440.2 $ $ cupin domain containing protein, expressed,GRMZM2G166141_P01 $ $ $ $ AT3G05950.1 $ $ RmlC-like cupins superfamily protein $ LOC_Os08g13440.2 $ $ cupin domain containing protein, expressed}	T
{GRMZM2G047055_P02,GRMZM2G152328_P01}	14	32	17	52	43	43	{GRMZM2G047055_P02 $ $ K10355 $ $ AT3G12110.1 $ ACT11 $ actin-11 $ LOC_Os03g50885.1 $ $ actin, putative, expressed,GRMZM2G152328_P01 $ $ K10355 $ $ AT3G12110.1 $ ACT11 $ actin-11 $ LOC_Os03g50885.1 $ $ actin, putative, expressed}	T
{GRMZM2G049930_P01,GRMZM2G071390_P01,GRMZM2G178817_P01}	1	1	1	1	1	1	{GRMZM2G049930_P01 $ $ $ $ AT3G05950.1 $ $ RmlC-like cupins superfamily protein $ LOC_Os12g05860.1 $ $ Cupin domain containing protein, expressed,GRMZM2G071390_P01 $ $ $ $ AT5G39110.1 $ $ RmlC-like cupins superfamily protein $ LOC_Os12g05860.1 $ $ Cupin domain containing protein, expressed,GRMZM2G178817_P01 $ $ $ $ AT5G39110.1 $ $ RmlC-like cupins superfamily protein $ LOC_Os12g05860.1 $ $ Cupin …	T
{GRMZM2G051879_P05,GRMZM2G078314_P01,GRMZM2G118355_P02,GRMZM2G130079_P01,GRMZM2G145758_P01,GRMZM2G171387_P01,GRMZM2G176358_P01,GRMZM2G179005_P01,GRMZM2G355773_P01,GRMZM2G376957_P01,GRMZM2G387076_P02,GRMZM2G401581_P01,GRMZM2G418258_P01,GRMZM2G447984_P01,GRMZM2G451254_P01,GRMZM2G475899_P01,GRMZM5G864735_P01}	1	1	1	1	1	1	{GRMZM2G051879_P05 $ $ K11253 $ GO:0003677,GO:0000786 $ AT4G40030.2 $ $ Histone superfamily protein $ LOC_Os03g27310.1 $ $ histone H3, putative, expressed,GRMZM2G078314_P01 $ $ K11253 $ GO:0003677,GO:0000786 $ AT1G09200.1 $ $ Histone superfamily protein $ LOC_Os04g34240.1 $ $ histone H3, putative, expressed,GRMZM2G118355_P02 $ $ K11253 $ GO:0003677,GO:0000786 $ AT4G40030.2 $ $ Histone superfamily…	T
{GRMZM2G057576_P01,GRMZM2G111355_P02,GRMZM2G325285_P01,GRMZM2G395549_P01,GRMZM2G430947_P01}	1	1	2	2	2	2	{GRMZM2G057576_P01 $ $ K04646 $ GO:0030132,GO:0030130,GO:0016192,GO:0006886,GO:0005198 $ AT3G11130.1 $ $ Clathrin, heavy chain $ LOC_Os11g01380.1 $ $ clathrin heavy chain, putative, expressed,GRMZM2G111355_P02 $ $ $ GO:0007264,GO:0005525,GO:0016192,GO:0006886 $ AT3G08530.1 $ $ Clathrin, heavy chain $ LOC_Os12g01390.1 $ $ clathrin heavy chain, putative, expressed,GRMZM2G325285_P01 $ $ K04646 $ GO:…	T
{GRMZM2G059991_P01,GRMZM2G124455_P01}	1	2	1	2	2	2	{GRMZM2G059991_P01 $ 1.15.1.1 $ K04564 $ GO:0055114,GO:0046872,GO:0006801,GO:0004784 $ AT3G10920.1 $ ATMSD1,MEE33,MSD1 $ manganese superoxide dismutase 1 $ LOC_Os05g25850.1 $ $ superoxide dismutase, mitochondrial precursor, putative, expressed,GRMZM2G124455_P01 $ 1.15.1.1 $ K04564 $ GO:0055114,GO:0046872,GO:0006801,GO:0004784 $ AT3G10920.1 $ ATMSD1,MEE33,MSD1 $ manganese superoxide dismutase 1 $ …	T
{GRMZM2G062044_P01,GRMZM2G108467_P01,GRMZM2G117572_P01,GRMZM2G125575_P01}	3	3	6	6	6	6	{GRMZM2G062044_P01 $ $ K02707 $ GO:0015979,GO:0046872,GO:0016021,GO:0009523 $ ATCG00580.1 $ $ photosystem II reaction center protein E $ LOC_Os08g15322.1 $ $ cytochrome b559 subunit alpha, putative, expressed,GRMZM2G108467_P01 $ $ K02707 $ GO:0015979,GO:0046872,GO:0016021,GO:0009523 $ ATCG00580.1 $ $ photosystem II reaction center protein E $ LOC_Os10g21298.1 $ $ cytochrome b559 subunit alpha, pu…	T
{GRMZM2G070649_P01,GRMZM2G163633_P01,scaff_0000009670_9,scaff_0000014671_28,scaff_0000015868_11,scaff_0000018357_26,scaff_0000045953_22,scaff_0000078362_3,scaff_0000112152_4,scaff_0000159989_6}	1	1	1	1	1	1	{GRMZM2G070649_P01 $ $ $ GO:0006412,GO:0005840,GO:0005622,GO:0003735,GO:0016740,GO:0015934,GO:0003723 $ ATMG00560.1 $ $ Nucleic acid-binding, OB-fold-like protein $ LOC_Os12g38000.1 $ $ 60S ribosomal protein L8, putative, expressed,GRMZM2G163633_P01 $ $ $ GO:0006412,GO:0005840,GO:0003735,GO:0005622 $ AT2G44065.2 $ $ Ribosomal protein L2 family $ LOC_Os12g38000.1 $ $ 60S ribosomal protein L8, puta…	T
{GRMZM2G073079_P01,GRMZM2G076348_P01}	9	9	11	11	11	11	{GRMZM2G073079_P01 $ $ $ $ AT3G23570.1 $ $ alpha/beta-Hydrolases superfamily protein $ LOC_Os11g17504.1 $ $ retrotransposon protein, putative, Ty1-copia subclass, expressed,GRMZM2G076348_P01 $ $ $ $ AT3G23570.1 $ $ alpha/beta-Hydrolases superfamily protein $ LOC_Os11g17504.1 $ $ retrotransposon protein, putative, Ty1-copia subclass, expressed}	T
{GRMZM2G073725_P01,GRMZM2G087326_P01}	1	2	1	2	2	2	{GRMZM2G073725_P01 $ 5.4.99.30 $ K13379 $ GO:0030244,GO:0016866 $ AT5G15650.1 $ ATRGP2,RGP2 $ reversibly glycosylated polypeptide 2 $ LOC_Os03g40270.1 $ $ alpha-1,4-glucan-protein synthase, putative, expressed,GRMZM2G087326_P01 $ 5.4.99.30 $ K13379 $ GO:0030244,GO:0016866 $ AT5G15650.1 $ ATRGP2,RGP2 $ reversibly glycosylated polypeptide 2 $ LOC_Os03g40270.1 $ $ alpha-1,4-glucan-protein synthase, …	T
{GRMZM2G082792_P01,GRMZM2G138800_P01,GRMZM2G159643_P01}	1	1	1	1	1	1	{GRMZM2G082792_P01 $ 1.6.5.2 $ K03809 $ GO:0016491 $ AT5G54500.1 $ FQR1 $ flavodoxin-like quinone reductase 1 $ LOC_Os05g42190.1 $ $ NADPH-dependent FMN reductase domain containing protein, expressed,GRMZM2G138800_P01 $ 1.6.5.2 $ K03809 $ GO:0016491 $ AT5G54500.1 $ FQR1 $ flavodoxin-like quinone reductase 1 $ LOC_Os01g57570.1 $ $ NADPH-dependent FMN reductase domain containing protein, expressed,…	T
{GRMZM2G098397_P01,GRMZM2G480451_P02}	1	1	1	1	1	1	{GRMZM2G098397_P01 $ 3.2.1.31,3.2.1.167 $ K07964 $ GO:0016798,GO:0016020 $ AT5G07830.1 $ AtGUS2,GUS2 $ glucuronidase 2 $ LOC_Os12g38920.1 $ $ heparanase-like protein precursor, putative, expressed,GRMZM2G480451_P02 $ 3.2.1.31,3.2.1.167 $ K07964 $ GO:0016798,GO:0016020 $ AT5G07830.1 $ AtGUS2,GUS2 $ glucuronidase 2 $ LOC_Os12g38920.2 $ $ heparanase-like protein precursor, putative, expressed}	T
{GRMZM2G106165_P02,GRMZM2G432631_P01}	1	1	1	1	1	1	{GRMZM2G106165_P02 $ 3.4.16.5 $ K09646 $ GO:0006508,GO:0004185 $ AT2G27920.1 $ SCPL51 $ serine carboxypeptidase-like 51 $ LOC_Os08g44640.1 $ $ OsSCP41 - Putative Serine Carboxypeptidase homologue, expressed,GRMZM2G432631_P01 $ 3.4.16.5 $ K09646 $ GO:0005634,GO:0008017,GO:0007018,GO:0005524,GO:0003777,GO:0006508,GO:0004185 $ AT2G27920.1 $ SCPL51 $ serine carboxypeptidase-like 51 $ LOC_Os08g44640.2…	T
{GRMZM2G109130_P01,GRMZM2G156861_P01}	1	1	1	1	1	1	{GRMZM2G109130_P01 $ 1.13.11.58 $ K15718 $ GO:0005515,GO:0055114,GO:0046872,GO:0016702 $ AT1G55020.1 $ ATLOX1,LOX1 $ lipoxygenase 1 $ LOC_Os03g52860.1 $ $ lipoxygenase, putative, expressed,GRMZM2G156861_P01 $ 1.13.11.58 $ K15718 $ GO:0005515,GO:0055114,GO:0046872,GO:0016702 $ AT1G55020.1 $ ATLOX1,LOX1 $ lipoxygenase 1 $ LOC_Os03g52860.1 $ $ lipoxygenase, putative, expressed}	T
{GRMZM2G115628_P01,GRMZM2G146720_P01}	2	4	2	4	3	3	{GRMZM2G115628_P01 $ $ K02183 $ $ AT5G21274.1 $ ACAM-6,CAM6 $ calmodulin 6 $ LOC_Os01g17190.1 $ $ OsCam3 - Calmodulin, expressed,GRMZM2G146720_P01 $ $ K02183 $ $ AT2G27030.3 $ ACAM-2,CAM5 $ calmodulin 5 $ LOC_Os11g03980.1 $ $ OsCML2 - Calmodulin-related calcium sensor protein, expressed}	T
{GRMZM2G127798_P02,GRMZM2G145715_P01,scaff_0000004322_9,scaff_0000013864_5,scaff_0000021713_13,scaff_0000037367_1,scaff_0000064885_7,scaff_0000064900_5,scaff_0000083489_1,scaff_0000093742_2,scaff_0000121336_7,scaff_0000123570_1,scaff_0001255043_8}	3	3	3	3	3	3	{GRMZM2G127798_P02 $ 1.1.1.44 $ K00033 $ GO:0055114,GO:0004616,GO:0050661,GO:0006098 $ AT3G02360.1 $ $ 6-phosphogluconate dehydrogenase family protein $ LOC_Os06g02144.1 $ $ 6-phosphogluconate dehydrogenase, decarboxylating, putative, expressed,GRMZM2G145715_P01 $ 1.1.1.44 $ K00033 $ GO:0055114,GO:0004616,GO:0050661,GO:0006098 $ AT3G02360.2 $ $ 6-phosphogluconate dehydrogenase family protein $ LO…	T
{GRMZM2G128877_P02,GRMZM2G421857_P04}	5	5	6	6	6	6	{GRMZM2G128877_P02 $ 3.6.3.14 $ K02145 $ GO:0046034,GO:0015992,GO:0033178,GO:0016820,GO:0015991,GO:0005524 $ AT1G78900.1 $ VHA-A $ vacuolar ATP synthase subunit A $ LOC_Os06g45120.1 $ $ ATP synthase, putative, expressed,GRMZM2G421857_P04 $ 3.6.3.14 $ K02145 $ GO:0046034,GO:0015992,GO:0033178,GO:0016820,GO:0015991,GO:0005524 $ AT1G78900.2 $ VHA-A $ vacuolar ATP synthase subunit A $ LOC_Os06g45120.…	T
{GRMZM2G135186_P03,GRMZM5G837108_P02}	2	4	2	4	4	4	{GRMZM2G135186_P03 $ $ K05863 $ $ AT5G13490.2 $ AAC2 $ ADP/ATP carrier 2 $ LOC_Os02g48720.2 $ $ mitochondrial carrier protein, putative, expressed,GRMZM5G837108_P02 $ $ $ $ AT5G13490.2 $ AAC2 $ ADP/ATP carrier 2 $ LOC_Os02g48720.1 $ $ mitochondrial carrier protein, putative, expressed}	T
{GRMZM2G149201_P01,GRMZM2G151738_P01}	1	1	1	1	1	1	{GRMZM2G149201_P01 $ $ $ GO:0005515 $ AT4G13340.1 $ $ Leucine-rich repeat (LRR) family protein $ LOC_Os05g08770.1 $ $ uncharacterized protein At4g06744 precursor, putative, expressed,GRMZM2G151738_P01 $ $ $ GO:0005515 $ AT4G13340.1 $ $ Leucine-rich repeat (LRR) family protein $ LOC_Os05g08770.1 $ $ uncharacterized protein At4g06744 precursor, putative, expressed}	T
{GRMZM2G152466_P01,GRMZM2G153292_P05}	1	3	1	3	3	3	{GRMZM2G152466_P01 $ $ K07374 $ GO:0003924,GO:0007017,GO:0005874 $ AT4G14960.2 $ TUA6 $ Tubulin/FtsZ family protein $ LOC_Os11g14220.1 $ $ tubulin/FtsZ domain containing protein, putative, expressed,GRMZM2G153292_P05 $ $ K07374 $ GO:0003924,GO:0007017,GO:0005874 $ AT4G14960.2 $ TUA6 $ Tubulin/FtsZ family protein $ LOC_Os03g51600.1 $ $ tubulin/FtsZ domain containing protein, putative, expressed}	T
{GRMZM2G160925_P01,GRMZM2G552289_P01,scaff_0000002277_25,scaff_0000009091_20,scaff_0000011177_13,scaff_0000013140_10,scaff_0000033130_11,scaff_0000057924_3,scaff_0000062158_6,scaff_0000066264_6,scaff_0000066929_8,scaff_0000085850_8,scaff_0000114171_5,scaff_0000115246_3,scaff_0000123868_4,scaff_0000134875_4}	1	1	1	1	1	1	{GRMZM2G160925_P01 $ 6.3.3.1 $ K01933 $ $ AT3G55010.1 $ ATPURM,PUR5 $ phosphoribosylformylglycinamidine cyclo-ligase, chloroplast / phosphoribosyl-aminoimidazole synthetase / AIR synthase (PUR5) $ LOC_Os03g61600.1 $ $ phosphoribosylformylglycinamidine synthase, putative, expressed,GRMZM2G552289_P01 $ 6.3.3.1 $ $ $ AT3G55010.1 $ ATPURM,PUR5 $ phosphoribosylformylglycinamidine cyclo-ligase, chlorop…	T
{GRMZM2G308907_P01,GRMZM2G360821_P01,GRMZM2G385635_P01,GRMZM2G448344_P01,GRMZM5G815453_P01}	2	3	2	3	3	3	{GRMZM2G308907_P01 $ 4.1.1.39 $ $ GO:0000287 $ ATCG00490.1 $ $ ribulose-bisphosphate carboxylases $ LOC_Os10g21268.1 $ $ ribulose bisphosphate carboxylase large chain precursor, putative, expressed,GRMZM2G360821_P01 $ 4.1.1.39 $ K01601 $ GO:0016984,GO:0015977,GO:0000287 $ ATCG00490.1 $ $ ribulose-bisphosphate carboxylases $ LOC_Os10g21268.1 $ $ ribulose bisphosphate carboxylase large chain precur…	T
{GRMZM2G469204_P01,GRMZM2G701633_P01,Rev2_scaff_0000004873_1,Rev2_scaff_0000006443_19,Rev2_scaff_0000013289_1,Rev2_scaff_0000014493_15,Rev2_scaff_0000015905_14,Rev2_scaff_0000017075_1,Rev2_scaff_0000022018_12,Rev2_scaff_0000023924_2,Rev2_scaff_0000072633_10,Rev2_scaff_0000083080_6,Rev2_scaff_0000085988_6,Rev2_scaff_0000095442_2,scaff_0000004143_29,scaff_0000007337_11,scaff_0000023866_3,scaff_0000…	2	2	2	2	2	2	{GRMZM2G469204_P01 $ $ $ GO:0003677 $ AT2G17950.1 $ PGA6,WUS,WUS1 $ Homeodomain-like superfamily protein $ LOC_Os04g56780.1 $ $ homeobox domain containing protein, expressed,GRMZM2G701633_P01 $,Rev2_scaff_0000004873_1 $ EC: 2.7.7.- $ gene name: dnap:parb:dnag $ product: DNA primase $ GO: 0005737:0008270:0003677:0003896:1990077:0006269,Rev2_scaff_0000006443_19 $ not annotated,Rev2_scaff_0000013289…	T

## Sheet: T. aestivum T1_Rep1
Plant Proteins Identified from the Biological Replicate 1 of T. aestivum Rhizosphere Communities at Timepoint 1
ProteinID	Run1_UniquePeptideCounts	Run1_TotalPeptideCounts	Run1_UniqueSpectrumCounts	Run1_TotalSpectrumCounts	Run1_BalancedSpectrumCounts	Run1_NormalizedBalancedSpectrumCounts	ProteinDescription	TargetMatch
Traes_1AL_4F3CAE982.2	1	1	1	1	1	1	Traes_1AL_4F3CAE982.2 $ $ K02148 $ GO:0033180,GO:0015991,GO:0015078 $ AT1G12840.1 $ ATVHA-C,DET3 $ vacuolar ATP synthase subunit C (VATC) / V-ATPase C subunit / vacuolar proton pump C subunit (DET3) $ LOC_Os05g51530.2 $ $ vacuolar ATP synthase subunit C, putative, expressed	T
Traes_1AS_6BDC65775.1	1	1	1	1	1	1	Traes_1AS_6BDC65775.1 $ 4.3.1.24 $ $ $ AT3G53260.1 $ ATPAL2,PAL2 $ phenylalanine ammonia-lyase 2 $ LOC_Os04g43800.1 $ $ phenylalanine ammonia-lyase, putative, expressed	T
Traes_1BL_BD3E22844.1	3	10	3	13	7.66667	7.67	Traes_1BL_BD3E22844.1 $ 1.1.1.37 $ K00026 $ GO:0055114,GO:0016616,GO:0006694,GO:0003854,GO:0019752 $ AT1G53240.1 $ mMDH1 $ Lactate/malate dehydrogenase family protein $ LOC_Os01g46070.1 $ $ lactate/malate dehydrogenase, putative, expressed	T
Traes_1DL_DB9022597.1	1	3	1	3	1.66667	1.67	Traes_1DL_DB9022597.1 $ $ K03283 $ $ AT3G12580.1 $ ATHSP70,HSP70 $ heat shock protein 70 $ LOC_Os03g16920.1 $ $ DnaK family protein, putative, expressed	T
Traes_2AL_20BC426B9.1	1	15	1	33	12.5952	12.6	Traes_2AL_20BC426B9.1 $ 1.11.1.7 $ K00430 $ GO:0055114,GO:0020037,GO:0006979,GO:0004601 $ AT1G71695.1 $ $ Peroxidase superfamily protein $ LOC_Os04g59150.1 $ $ peroxidase precursor, putative, expressed	T
Traes_2AL_520618712.1	7	23	19	41	27.7619	27.76	Traes_2AL_520618712.1 $ 1.11.1.7 $ K00430 $ GO:0055114,GO:0020037,GO:0006979,GO:0004601 $ AT1G71695.1 $ $ Peroxidase superfamily protein $ LOC_Os04g59150.1 $ $ peroxidase precursor, putative, expressed	T
Traes_2AL_805027C23.1	1	10	1	13	5.16667	5.17	Traes_2AL_805027C23.1 $ 1.11.1.7 $ K00430 $ GO:0055114,GO:0020037,GO:0006979,GO:0004601 $ AT1G71695.1 $ $ Peroxidase superfamily protein $ LOC_Os04g59160.1 $ $ peroxidase precursor, putative, expressed	T
Traes_2AL_A45F6AEBE.1	1	7	1	10	4.2619	4.26	Traes_2AL_A45F6AEBE.1 $ 1.11.1.7 $ K00430 $ GO:0055114,GO:0020037,GO:0006979,GO:0004601 $ AT1G71695.1 $ $ Peroxidase superfamily protein $ LOC_Os04g59150.1 $ $ peroxidase precursor, putative, expressed	T
Traes_2AS_529825553.1	1	9	1	17	17	17	Traes_2AS_529825553.1 $ 1.15.1.1 $ K04565 $ GO:0055114,GO:0046872,GO:0006801 $ AT1G08830.1 $ CSD1 $ copper/zinc superoxide dismutase 1 $ LOC_Os03g22810.1 $ $ copper/zinc superoxide dismutase, putative, expressed	T
Traes_2AS_EE549925C.1	1	19	1	31	16	16	Traes_2AS_EE549925C.1 $ 1.11.1.7 $ $ GO:0055114,GO:0020037,GO:0006979,GO:0004601 $ AT5G05340.1 $ $ Peroxidase superfamily protein $ LOC_Os07g48030.1 $ $ peroxidase precursor, putative, expressed	T
Traes_2BL_1B580814E.1	4	12	4	13	6.92857	6.93	Traes_2BL_1B580814E.1 $ 1.11.1.7 $ K00430 $ GO:0055114,GO:0020037,GO:0006979,GO:0004601 $ AT1G71695.1 $ $ Peroxidase superfamily protein $ LOC_Os04g59150.1 $ $ peroxidase precursor, putative, expressed	T
Traes_2BL_6A97D0493.1	3	13	5	18	9.66667	9.67	Traes_2BL_6A97D0493.1 $ 1.11.1.7 $ $ GO:0055114,GO:0020037,GO:0006979,GO:0004601 $ AT4G16270.1 $ $ Peroxidase superfamily protein $ LOC_Os04g59160.1 $ $ peroxidase precursor, putative, expressed	T
Traes_2BL_8CD42B820.1	12	26	20	40	27.4286	27.43	Traes_2BL_8CD42B820.1 $ 1.11.1.7 $ K00430 $ GO:0055114,GO:0020037,GO:0006979,GO:0004601 $ AT1G71695.1 $ $ Peroxidase superfamily protein $ LOC_Os04g59150.1 $ $ peroxidase precursor, putative, expressed	T
Traes_2BL_E8A65526C.1	1	15	1	33	12.5952	12.6	Traes_2BL_E8A65526C.1 $ 1.11.1.7 $ K00430 $ GO:0055114,GO:0020037,GO:0006979,GO:0004601 $ AT1G71695.1 $ $ Peroxidase superfamily protein $ LOC_Os04g59150.1 $ $ peroxidase precursor, putative, expressed	T
Traes_2BS_40968B152.1	1	4	1	5	5	5	Traes_2BS_40968B152.1 $ 1.3.3.8 $ $ GO:0055114,GO:0050660,GO:0016491 $ AT5G44410.1 $ $ FAD-binding Berberine family protein $ LOC_Os06g35560.1 $ $ reticuline oxidase-like protein precursor, putative, expressed	T
Traes_2DL_1C4C67BC8.1	1	12	1	15	6.42857	6.43	Traes_2DL_1C4C67BC8.1 $ 1.11.1.7 $ K00430 $ GO:0055114,GO:0020037,GO:0006979,GO:0004601 $ AT1G71695.1 $ $ Peroxidase superfamily protein $ LOC_Os04g59150.1 $ $ peroxidase precursor, putative, expressed	T
Traes_2DL_6811D4F96.2	1	17	1	35	10.25	10.25	Traes_2DL_6811D4F96.2 $ $ K11251 $ $ AT3G53730.1 $ $ Histone superfamily protein $ LOC_Os01g61920.1 $ $ Core histone H2A/H2B/H3/H4 domain containing protein, putative, expressed	T
Traes_2DL_AD0DDF120.1	2	12	2	13	6.33333	6.33	Traes_2DL_AD0DDF120.1 $ 1.11.1.7 $ $ $ AT1G71695.1 $ $ Peroxidase superfamily protein $ LOC_Os04g59150.1 $ $ peroxidase precursor, putative, expressed	T
Traes_2DL_CAE4AEC4D.1	7	14	8	28	14.6667	14.67	Traes_2DL_CAE4AEC4D.1 $ 1.11.1.7 $ $ GO:0055114,GO:0020037,GO:0006979,GO:0004601 $ AT1G71695.1 $ $ Peroxidase superfamily protein $ LOC_Os04g59150.1 $ $ peroxidase precursor, putative, expressed	T
Traes_2DL_EEEBD04E9.1	1	1	1	1	1	1	Traes_2DL_EEEBD04E9.1 $ $ $ GO:0009055 $ AT2G32300.1 $ UCC1 $ uclacyanin 1 $ LOC_Os09g39940.1 $ $ plastocyanin-like domain containing protein, putative, expressed	T
Traes_2DL_F48387F4E.1	1	1	2	2	2	2	Traes_2DL_F48387F4E.1 $ 1.15.1.1 $ K04564 $ GO:0055114,GO:0046872,GO:0006801,GO:0004784 $ AT3G10920.1 $ ATMSD1,MEE33,MSD1 $ manganese superoxide dismutase 1 $ LOC_Os05g25850.1 $ $ superoxide dismutase, mitochondrial precursor, putative, expressed	T
Traes_2DL_FFB73A9AD.1	2	13	2	16	7.16667	7.17	Traes_2DL_FFB73A9AD.1 $ 1.11.1.7 $ K00430 $ GO:0055114,GO:0020037,GO:0006979,GO:0004601 $ AT1G71695.1 $ $ Peroxidase superfamily protein $ LOC_Os04g59160.1 $ $ peroxidase precursor, putative, expressed	T
Traes_2DS_2CCCA54C1.1	3	23	3	35	20	20	Traes_2DS_2CCCA54C1.1 $ 1.11.1.7 $ K00430 $ GO:0055114,GO:0020037,GO:0006979,GO:0004601 $ AT5G05340.1 $ $ Peroxidase superfamily protein $ LOC_Os07g48050.1 $ $ peroxidase precursor, putative, expressed	T
Traes_3AS_075D3EB21.2	1	1	1	1	1	1	Traes_3AS_075D3EB21.2 $ $ $ GO:0009611,GO:0004867 $ AT2G38870.1 $ $ Serine protease inhibitor, potato inhibitor I-type family protein $ LOC_Os12g25090.2 $ $ expressed protein	T
Traes_3B_07E0CF4E1.1	11	20	15	25	25	25	Traes_3B_07E0CF4E1.1 $ 3.2.1.39 $ $ GO:0005975,GO:0004553 $ AT4G16260.1 $ $ Glycosyl hydrolase superfamily protein $ LOC_Os01g71820.1 $ $ glycosyl hydrolases family 17, putative, expressed	T
Traes_3B_319690489.1	10	27	14	38	38	38	Traes_3B_319690489.1 $ $ K10355 $ $ AT5G09810.1 $ ACT7 $ actin 7 $ LOC_Os01g64630.1 $ $ actin, putative, expressed	T
Traes_3B_37B4D4DBD.1	1	1	1	1	1	1	Traes_3B_37B4D4DBD.1 $ 3.4.23.12 $ $ GO:0006508,GO:0004190 $ AT1G03230.1 $ $ Eukaryotic aspartyl protease family protein $ LOC_Os01g71080.1 $ $ xylanase inhibitor, putative, expressed	T
Traes_3B_8732922B8.1	11	17	21	34	28	28	Traes_3B_8732922B8.1 $ 1.11.1.7 $ K00430 $ GO:0055114,GO:0020037,GO:0006979,GO:0004601 $ AT1G71695.1 $ $ Peroxidase superfamily protein $ LOC_Os01g73170.1 $ $ peroxidase precursor, putative, expressed	T
Traes_3B_972F5CBFD.1	1	1	1	1	1	1	Traes_3B_972F5CBFD.1 $ $ $ GO:0009055 $ AT3G20570.1 $ AtENODL9,ENODL9 $ early nodulin-like protein 9 $ LOC_Os01g57880.1 $ $ plastocyanin-like domain containing protein, putative, expressed	T
Traes_3B_A95A9D4C9.1	8	8	10	10	10	10	Traes_3B_A95A9D4C9.1 $ 3.2.1.39 $ $ GO:0005975,GO:0004553 $ AT4G16260.1 $ $ Glycosyl hydrolase superfamily protein $ LOC_Os01g71820.1 $ $ glycosyl hydrolases family 17, putative, expressed	T
Traes_3B_D982269FB.1	2	2	2	2	2	2	Traes_3B_D982269FB.1 $ $ $ $ AT3G62020.1 $ GLP10 $ germin-like protein 10 $ LOC_Os01g14670.1 $ $ Cupin domain containing protein, expressed	T
Traes_3B_EC2EA9E46.1	3	16	3	31	13.9286	13.93	Traes_3B_EC2EA9E46.1 $ 3.6.3.14 $ K02133 $ GO:0016887,GO:0006754,GO:0005524,GO:0000275,GO:0046034,GO:0015992,GO:0033178,GO:0016820,GO:0015991 $ AT5G08680.1 $ $ ATP synthase alpha/beta family protein $ LOC_Os01g49190.1 $ $ ATP synthase, putative, expressed	T
Traes_3B_F05B72B99.1	2	5	2	6	6	6	Traes_3B_F05B72B99.1 $ 5.4.99.30 $ K13379 $ GO:0030244,GO:0016866 $ AT3G02230.1 $ ATRGP1,RGP1 $ reversibly glycosylated polypeptide 1 $ LOC_Os03g40270.1 $ $ alpha-1,4-glucan-protein synthase, putative, expressed	T
Traes_3DL_5B67A5519.1	1	6	1	13	7	7	Traes_3DL_5B67A5519.1 $ 1.11.1.7 $ $ $ AT1G71695.1 $ $ Peroxidase superfamily protein $ LOC_Os01g73200.1 $ $ peroxidase precursor, putative, expressed	T
Traes_3DL_922176A86.1	1	1	1	1	1	1	Traes_3DL_922176A86.1 $ 3.2.1.39 $ $ GO:0005975,GO:0004553 $ AT3G57240.1 $ BG3 $ beta-1,3-glucanase 3 $ LOC_Os01g71340.1 $ $ glycosyl hydrolases family 17, putative, expressed	T
Traes_4AL_348E237B5.1	1	14	1	18	6.14286	6.14	Traes_4AL_348E237B5.1 $ $ $ $ AT5G02500.1 $ AT-HSC70-1,HSC70,HSC70-1,HSP70-1 $ heat shock cognate protein 70-1 $ LOC_Os11g47760.1 $ $ DnaK family protein, putative, expressed	T
Traes_4AL_A73AD2DAD.1	5	10	6	18	11.25	11.25	Traes_4AL_A73AD2DAD.1 $ 1.11.1.7 $ K00430 $ GO:0055114,GO:0020037,GO:0006979,GO:0004601 $ AT5G05340.1 $ $ Peroxidase superfamily protein $ LOC_Os11g02130.1 $ $ peroxidase precursor, putative, expressed	T
Traes_4AS_5574058B4.1	13	13	19	19	19	19	Traes_4AS_5574058B4.1 $ $ $ GO:0009055 $ AT2G32300.1 $ UCC1 $ uclacyanin 1 $ LOC_Os09g39940.1 $ $ plastocyanin-like domain containing protein, putative, expressed	T
Traes_4BL_CD3262E351.1	1	1	1	1	1	1	Traes_4BL_CD3262E351.1 $ $ $ GO:0009055 $ AT2G32300.1 $ UCC1 $ uclacyanin 1 $ LOC_Os09g39940.1 $ $ plastocyanin-like domain containing protein, putative, expressed	T
Traes_4DL_8E5A090AD.1	6	30	8	51	51	51	Traes_4DL_8E5A090AD.1 $ $ $ GO:0005509 $ AT2G27030.3 $ ACAM-2,CAM5 $ calmodulin 5 $ LOC_Os05g41210.1 $ $ OsCam2 - Calmodulin, expressed	T
Traes_5BL_04FDA138E1.1	4	4	5	5	5	5	Traes_5BL_04FDA138E1.1 $ $ $ $ AT1G14870.1 $ PCR2 $ PLANT CADMIUM RESISTANCE 2 $ LOC_Os03g61470.1 $ $ uncharacterized Cys-rich domain containing protein, putative, expressed	T
Traes_5BL_628390692.1	1	1	2	2	2	2	Traes_5BL_628390692.1 $ $ $ $ AT4G33355.2 $ $ Bifunctional inhibitor/lipid-transfer protein/seed storage 2S albumin superfamily protein $ LOC_Os11g02389.1 $ $ protease inhibitor/seed storage/LTP family, putative, expressed	T
Traes_5BL_79AA7C165.1	1	4	1	7	4	4	Traes_5BL_79AA7C165.1 $ 1.18.1.2 $ K02641 $ GO:0055114,GO:0016491 $ AT4G05390.1 $ ATRFNR1,RFNR1 $ root FNR 1 $ LOC_Os03g57120.1 $ $ ferredoxin--NADP reductase, chloroplast precursor, putative, expressed	T
Traes_5BL_8255FA524.1	1	3	1	10	3.25	3.25	Traes_5BL_8255FA524.1 $ 1.11.1.7 $ K00430 $ GO:0055114,GO:0020037,GO:0006979,GO:0004601 $ AT4G16270.1 $ $ Peroxidase superfamily protein $ LOC_Os08g20730.1 $ $ peroxidase precursor, putative, expressed	T
Traes_5BL_881FB6FDE.1	1	1	1	1	1	1	Traes_5BL_881FB6FDE.1 $ 1.11.1.7 $ K00430 $ GO:0055114,GO:0020037,GO:0006979,GO:0004601 $ AT2G22420.1 $ $ Peroxidase superfamily protein $ LOC_Os09g29490.1 $ $ peroxidase precursor, putative, expressed	T
Traes_5BL_8FFD203BD.1	7	9	49	51	51	51	Traes_5BL_8FFD203BD.1 $ $ K12158 $ GO:0005515 $ AT1G31340.1 $ ATRUB1,NEDD8,RUB1 $ related to ubiquitin 1 $ LOC_Os09g25320.1 $ $ ubiquitin family protein, putative, expressed	T
Traes_5BL_918FE261E.1	1	2	1	3	1.0625	1.06	Traes_5BL_918FE261E.1 $ 3.6.5.3 $ $ GO:0005525 $ AT4G02930.1 $ $ GTP binding Elongation factor Tu family protein $ LOC_Os03g63410.1 $ $ elongation factor Tu, putative, expressed	T
Traes_5BL_A06AA1F3E.2	2	4	2	5	5	5	Traes_5BL_A06AA1F3E.2 $ $ $ GO:0045735 $ AT1G07750.1 $ $ RmlC-like cupins superfamily protein $ LOC_Os09g37967.1 $ $ cupin domain containing protein, expressed	T
Traes_5DL_06E515CD3.2	1	4	1	7	4	4	Traes_5DL_06E515CD3.2 $ 1.18.1.2 $ K02641 $ GO:0055114,GO:0016491 $ AT4G05390.1 $ ATRFNR1,RFNR1 $ root FNR 1 $ LOC_Os03g57120.1 $ $ ferredoxin--NADP reductase, chloroplast precursor, putative, expressed	T
Traes_5DL_0F6643552.1	1	1	1	1	1	1	Traes_5DL_0F6643552.1 $ $ $ $ AT3G11780.1 $ $ MD-2-related lipid recognition domain-containing protein / ML domain-containing protein $ LOC_Os03g57420.1 $ $ ML domain protein, putative, expressed	T
Traes_5DL_A3AFF690B.1	1	17	1	35	10.25	10.25	Traes_5DL_A3AFF690B.1 $ $ K11254 $ $ AT5G59970.1 $ $ Histone superfamily protein $ LOC_Os05g38740.1 $ $ Core histone H2A/H2B/H3/H4 domain containing protein, putative, expressed	T
Traes_6AL_05B2D9EA7.3	1	12	1	14	9.5	9.5	Traes_6AL_05B2D9EA7.3 $ $ K11252 $ GO:0003677,GO:0000786 $ AT1G07790.1 $ HTB1 $ Histone superfamily protein $ LOC_Os03g17084.1 $ $ Core histone H2A/H2B/H3/H4 domain containing protein, putative, expressed	T
Traes_6AL_B27D57521.1	2	7	2	8	5	5	Traes_6AL_B27D57521.1 $ 3.4.21.25 $ $ $ AT5G67360.1 $ ARA12 $ Subtilase family protein $ LOC_Os02g53860.1 $ $ OsSub22 - Putative Subtilisin homologue, expressed	T
Traes_6AS_621A7A571.1	1	4	2	12	5.25	5.25	Traes_6AS_621A7A571.1 $ 1.11.1.7 $ $ GO:0055114,GO:0020037,GO:0006979,GO:0004601 $ AT5G05340.1 $ $ Peroxidase superfamily protein $ LOC_Os06g35520.1 $ $ peroxidase precursor, putative, expressed	T
Traes_6BS_A17151647.1	2	2	2	2	2	2	Traes_6BS_A17151647.1 $ 3.5.1.98 $ $ $ $ $ $ LOC_Os05g51830.1 $ $ ZOS5-12 - C2H2 zinc finger protein, expressed	T
Traes_6BS_E44E6DF7B.1	1	9	1	11	6.5	6.5	Traes_6BS_E44E6DF7B.1 $ $ $ GO:0003677,GO:0000786 $ AT5G22880.1 $ H2B,HTB2 $ histone B2 $ LOC_Os01g05610.1 $ $ Core histone H2A/H2B/H3/H4 domain containing protein, putative, expressed	T
Traes_6DL_101F49DA5.1	2	2	2	2	2	2	Traes_6DL_101F49DA5.1 $ 3.4.14.10 $ $ GO:0006508,GO:0004252 $ AT5G67360.1 $ ARA12 $ Subtilase family protein $ LOC_Os02g53860.1 $ $ OsSub22 - Putative Subtilisin homologue, expressed	T
Traes_6DL_325F9AE8C1.1	13	17	22	26	26	26	Traes_6DL_325F9AE8C1.1 $ 3.4.14.10 $ $ GO:0006508,GO:0004252 $ AT3G14067.1 $ $ Subtilase family protein $ LOC_Os02g53860.1 $ $ OsSub22 - Putative Subtilisin homologue, expressed	T
Traes_6DL_5D39B2D39.1	5	22	5	26	23	23	Traes_6DL_5D39B2D39.1 $ 3.4.21.25 $ $ GO:0006508,GO:0004252 $ AT3G14067.1 $ $ Subtilase family protein $ LOC_Os02g53860.1 $ $ OsSub22 - Putative Subtilisin homologue, expressed	T
Traes_6DL_92A0F4993.1	1	7	1	8	5	5	Traes_6DL_92A0F4993.1 $ $ $ $ AT1G02335.1 $ GL22 $ germin-like protein subfamily 2 member 2 precursor $ LOC_Os01g18170.1 $ $ Cupin domain containing protein, expressed	T
Traes_6DL_A7FFC6CC3.1	6	20	11	27	24	24	Traes_6DL_A7FFC6CC3.1 $ $ $ $ AT1G02335.1 $ GL22 $ germin-like protein subfamily 2 member 2 precursor $ LOC_Os01g18170.1 $ $ Cupin domain containing protein, expressed	T
Traes_6DL_F87EED8EC.1	1	1	1	1	1	1	Traes_6DL_F87EED8EC.1 $ $ $ GO:0008171 $ AT4G35160.1 $ $ O-methyltransferase family protein $ LOC_Os11g20090.1 $ $ O-methyltransferase, putative, expressed	T
Traes_7BS_AB98E8571.1	2	2	4	4	4	4	Traes_7BS_AB98E8571.1 $ $ $ $ AT4G33720.1 $ $ CAP (Cysteine-rich secretory proteins, Antigen 5, and Pathogenesis-related 1 protein) superfamily protein $ LOC_Os10g11500.1 $ $ SCP-like extracellular protein, expressed	T
Traes_7DL_106F36D5F.1	2	2	2	2	2	2	Traes_7DL_106F36D5F.1 $ 1.1.3.8,1.1.3.37 $ $ GO:0055114,GO:0016020,GO:0003885 $ AT2G46750.1 $ $ D-arabinono-1,4-lactone oxidase family protein $ LOC_Os08g02230.1 $ $ FAD-binding and arabino-lactone oxidase domains containing protein, putative, expressed	T
Traes_7DL_46D8A0EC9.1	3	15	4	22	22	22	Traes_7DL_46D8A0EC9.1 $ 1.11.1.7 $ K00430 $ GO:0055114,GO:0020037,GO:0006979,GO:0004601 $ AT1G05260.1 $ RCI3,RCI3A $ Peroxidase superfamily protein $ LOC_Os06g46799.1 $ $ peroxidase precursor, putative, expressed	T
Traes_7DL_4B936BD0A.1	1	1	1	1	1	1	Traes_7DL_4B936BD0A.1 $ $ $ GO:0009055 $ AT3G17675.1 $ $ Cupredoxin superfamily protein $ LOC_Os06g50650.1 $ $ plastocyanin-like domain containing protein, putative, expressed	T
Traes_7DL_7B7ACB8BF.1	3	3	3	3	3	3	Traes_7DL_7B7ACB8BF.1 $ 1.11.1.7 $ $ GO:0055114,GO:0020037,GO:0006979,GO:0004601 $ AT5G05340.1 $ $ Peroxidase superfamily protein $ LOC_Os02g14460.1 $ $ peroxidase precursor, putative, expressed	T
Traes_7DL_D4B6FF473.1	1	11	1	14	13.5	13.5	Traes_7DL_D4B6FF473.1 $ 3.6.3.14 $ K02145 $ GO:0046034,GO:0015992,GO:0033178,GO:0016820,GO:0015991,GO:0005524 $ AT1G78900.1 $ VHA-A $ vacuolar ATP synthase subunit A $ LOC_Os06g45120.1 $ $ ATP synthase, putative, expressed	T
Traes_7DL_D99ED7064.1	1	11	1	14	14	14	Traes_7DL_D99ED7064.1 $ 1.11.1.7 $ K00430 $ GO:0055114,GO:0020037,GO:0006979,GO:0004601 $ AT5G06730.1 $ $ Peroxidase superfamily protein $ LOC_Os10g02040.1 $ $ peroxidase precursor, putative, expressed	T
Traes_7DS_98F9E4E55.1	1	1	1	1	1	1	Traes_7DS_98F9E4E55.1 $ $ K11251 $ GO:0003677 $ AT3G54560.1 $ HTA11 $ histone H2A 11 $ LOC_Os03g53190.2 $ $ Core histone H2A/H2B/H3/H4 domain containing protein, putative, expressed	T
Traes_7DS_A6D32CAA9.1	1	1	1	1	1	1	Traes_7DS_A6D32CAA9.1 $ $ $ $ AT5G57625.1 $ $ CAP (Cysteine-rich secretory proteins, Antigen 5, and Pathogenesis-related 1 protein) superfamily protein $ LOC_Os10g11500.1 $ $ SCP-like extracellular protein, expressed	T
{Traes_1AL_1538AC680.1,Traes_1BL_F1066854B.2,Traes_1DL_8C08BB27F.1}	2	2	3	3	3	3	{Traes_1AL_1538AC680.1 $ 2.7.4.6 $ K00940 $ GO:0006241,GO:0006228,GO:0006183,GO:0006165,GO:0004550 $ AT4G23900.1 $ $ Nucleoside diphosphate kinase family protein $ LOC_Os05g51700.1 $ $ nucleoside diphosphate kinase, putative, expressed,Traes_1BL_F1066854B.2 $ 2.7.4.6 $ K00940 $ GO:0006241,GO:0006228,GO:0006183,GO:0006165,GO:0004550 $ AT4G11010.1 $ NDPK3 $ nucleoside diphosphate kinase 3 $ LOC_Os0…	T
{Traes_1AL_46245C5D5.1,Traes_1AL_91E56EC8C.1,Traes_1AL_C53A9A6B2.1,Traes_1BL_092DFE276.2,Traes_1BL_1CCE08A29.2,Traes_1BL_2F2FCE5CD.1,Traes_1BL_6E8A958A81.1,Traes_1BL_BD721F2E3.1,Traes_1DL_274235AB5.1,Traes_1DL_42AF2107B.1,Traes_1DL_42AF2107B1.1,Traes_1DL_DD8D1FAF1.1,Traes_4BL_4CC0E0AAA.1,Traes_5BL_B8CF8F5FD.1,Traes_5BL_EFB550AE3.1}	3	3	3	3	3	3	{Traes_1AL_46245C5D5.1 $ 1.11.1.7 $ $ GO:0055114,GO:0020037,GO:0006979,GO:0004601 $ AT3G01190.1 $ $ Peroxidase superfamily protein $ LOC_Os05g41990.1 $ $ peroxidase precursor, putative, expressed,Traes_1AL_91E56EC8C.1 $ 1.11.1.7 $ K00430 $ GO:0055114,GO:0020037,GO:0006979,GO:0004601 $ AT1G05260.1 $ RCI3,RCI3A $ Peroxidase superfamily protein $ LOC_Os05g41990.1 $ $ peroxidase precursor, putative, …	T
{Traes_1AL_52E56C8D3.1,Traes_1DL_DA9B5CFC6.1}	1	11	1	23	8.92857	8.93	{Traes_1AL_52E56C8D3.1 $ 3.6.3.14 $ $ GO:0033178,GO:0016820,GO:0015991,GO:0005524 $ AT5G08680.1 $ $ ATP synthase alpha/beta family protein $ LOC_Os01g49190.1 $ $ ATP synthase, putative, expressed,Traes_1DL_DA9B5CFC6.1 $ 3.6.3.14 $ $ GO:0033178,GO:0016820,GO:0015991,GO:0005524 $ AT5G08680.1 $ $ ATP synthase alpha/beta family protein $ LOC_Os01g49190.1 $ $ ATP synthase, putative, expressed}	T
{Traes_1AL_61464BAA6.1,Traes_1BL_0A3CDBCFC.1,Traes_1BL_0D8FFB3C2.1,Traes_1DL_0D7B55EF1.1}	1	7	1	50	50	50	{Traes_1AL_61464BAA6.1 $ $ $ $ $ $ $ LOC_Os01g04040.1 $ $ BBTI11 - Bowman-Birk type bran trypsin inhibitor precursor, putative, expressed,Traes_1BL_0A3CDBCFC.1 $ $ $ $ $ $ $ LOC_Os01g04040.1 $ $ BBTI11 - Bowman-Birk type bran trypsin inhibitor precursor, putative, expressed,Traes_1BL_0D8FFB3C2.1 $ $ $ $ $ $ $ LOC_Os01g04040.1 $ $ BBTI11 - Bowman-Birk type bran trypsin inhibitor precursor, putativ…	T
{Traes_1AL_655726D7B.1,Traes_1AS_5320E59A6.1,Traes_1BL_5320E59A6.1,Traes_1BS_5320E59A6.1,Traes_1DL_77FB40598.1,Traes_1DS_5320E59A6.1,Traes_2AL_5320E59A6.1,Traes_2AS_861B2054C.1,Traes_2BL_5320E59A6.1,Traes_2BS_47D142DD2.1,Traes_2BS_5320E59A6.1,Traes_2DL_092D759DB.1,Traes_2DS_5320E59A6.1,Traes_3AL_5320E59A6.1,Traes_3AS_5320E59A6.1,Traes_3B_5320E59A6.1,Traes_3B_5320E59A61.1,Traes_3B_5320E59A62.1,Tra…	3	3	3	3	3	3	{Traes_1AL_655726D7B.1 $ $ K02707 $ GO:0015979,GO:0046872,GO:0016021,GO:0009523 $ ATCG00580.1 $ $ photosystem II reaction center protein E $ LOC_Os08g15322.1 $ $ cytochrome b559 subunit alpha, putative, expressed,Traes_1AS_5320E59A6.1 $ $ K02707 $ GO:0015979,GO:0046872,GO:0016021,GO:0009523 $ ATCG00580.1 $ $ photosystem II reaction center protein E $ LOC_Os08g15322.1 $ $ cytochrome b559 subunit a…	T
{Traes_1AL_6F2E87864.2,Traes_1DL_8B2DB7951.1}	4	4	5	5	5	5	{Traes_1AL_6F2E87864.2 $ 2.7.4.6 $ K00940 $ GO:0006241,GO:0006228,GO:0006183,GO:0006165,GO:0004550 $ AT4G09320.1 $ NDPK1 $ Nucleoside diphosphate kinase family protein $ LOC_Os10g41410.2 $ $ nucleoside diphosphate kinase, putative, expressed,Traes_1DL_8B2DB7951.1 $ 2.7.4.6 $ K00940 $ GO:0006241,GO:0006228,GO:0006183,GO:0006165,GO:0004550 $ AT4G09320.1 $ NDPK1 $ Nucleoside diphosphate kinase famil…	T
{Traes_1AL_70F3FF07D.1,Traes_1BL_7B1831D79.1,Traes_1DL_43FED2619.1}	1	1	1	1	1	1	{Traes_1AL_70F3FF07D.1 $ $ K02943 $ $ AT3G44590.1 $ $ 60S acidic ribosomal protein family $ LOC_Os05g37330.1 $ $ 60S acidic ribosomal protein, putative, expressed,Traes_1BL_7B1831D79.1 $ $ K02943 $ $ AT3G44590.2 $ $ 60S acidic ribosomal protein family $ LOC_Os05g37330.1 $ $ 60S acidic ribosomal protein, putative, expressed,Traes_1DL_43FED2619.1 $ $ K02943 $ $ AT3G44590.2 $ $ 60S acidic ribosomal …	T
{Traes_1AL_A47D32D30.1,Traes_1DL_A91B639E3.1}	2	9	4	14	8.66667	8.67	{Traes_1AL_A47D32D30.1 $ 1.1.1.37 $ $ GO:0055114,GO:0016616,GO:0019752 $ AT1G53240.1 $ mMDH1 $ Lactate/malate dehydrogenase family protein $ LOC_Os05g49880.1 $ $ lactate/malate dehydrogenase, putative, expressed,Traes_1DL_A91B639E3.1 $ 1.1.1.37 $ $ GO:0055114,GO:0016491,GO:0016616,GO:0019752 $ AT1G53240.1 $ mMDH1 $ Lactate/malate dehydrogenase family protein $ LOC_Os05g49880.1 $ $ lactate/malate …	T
{Traes_1AL_D1AF9EF20.1,Traes_1BL_C40D1B0CC.1,Traes_1DL_A6553EC96.1}	2	2	3	3	3	3	{Traes_1AL_D1AF9EF20.1 $ $ $ $ $ $ $ LOC_Os01g04050.1 $ $ BBTI12 - Bowman-Birk type bran trypsin inhibitor precursor, expressed,Traes_1BL_C40D1B0CC.1 $ $ $ $ $ $ $ LOC_Os01g04050.1 $ $ BBTI12 - Bowman-Birk type bran trypsin inhibitor precursor, expressed,Traes_1DL_A6553EC96.1 $ $ $ $ $ $ $ LOC_Os01g04050.1 $ $ BBTI12 - Bowman-Birk type bran trypsin inhibitor precursor, expressed}	T
{Traes_1AL_D2049E4A2.1,Traes_1BL_34814DE4A.1,Traes_1DL_C4BCF25A2.1}	2	2	2	2	2	2	{Traes_1AL_D2049E4A2.1 $ 1.1.1.37 $ K00025 $ GO:0055114,GO:0016491,GO:0016616,GO:0016615,GO:0006108 $ AT5G43330.1 $ $ Lactate/malate dehydrogenase family protein $ LOC_Os10g33800.1 $ $ lactate/malate dehydrogenase, putative, expressed,Traes_1BL_34814DE4A.1 $ 1.1.1.37 $ K00025 $ GO:0055114,GO:0016491,GO:0016616,GO:0016615,GO:0006108 $ AT5G43330.1 $ $ Lactate/malate dehydrogenase family protein $ L…	T
{Traes_1AL_E25202CC2.2,Traes_1BL_301F6C93C.2,Traes_1DL_88DD1E468.1}	8	10	9	11	11	11	{Traes_1AL_E25202CC2.2 $ 3.4.23.40 $ K08245 $ GO:0006629,GO:0006508,GO:0004190 $ AT1G11910.1 $ APA1,ATAPA1 $ aspartic proteinase A1 $ LOC_Os05g49200.1 $ $ aspartic proteinase oryzasin-1 precursor, putative, expressed,Traes_1BL_301F6C93C.2 $ 3.4.23.40 $ K08245 $ GO:0006629,GO:0006508,GO:0004190 $ AT1G11910.1 $ APA1,ATAPA1 $ aspartic proteinase A1 $ LOC_Os05g49200.1 $ $ aspartic proteinase oryzasin…	T
{Traes_1AL_F2A8D87C5.1,Traes_1AS_F2A8D87C5.1,Traes_1BL_F2A8D87C5.1,Traes_1BS_F2A8D87C5.1,Traes_1DL_8EBF504DA.1,Traes_1DL_BD6D38225.1,Traes_2AL_F2A8D87C5.1,Traes_2AS_69D81FD13.1,Traes_2BS_F2A8D87C5.1,Traes_2DS_F2A8D87C5.1,Traes_3AL_F2A8D87C5.1,Traes_3AS_F2A8D87C5.1,Traes_3DL_F2A8D87C5.1,Traes_3DS_F2A8D87C5.1,Traes_4AL_F2A8D87C5.1,Traes_4DL_F2A8D87C5.1,Traes_4DS_4C3C95D2E.1,Traes_5AL_4C3C95D2E.1,Tr…	3	3	3	3	3	3	{Traes_1AL_F2A8D87C5.1 $ $ K02886 $ GO:0006412,GO:0005840,GO:0003735,GO:0005622 $ ATCG00830.1 $ $ ribosomal protein L2 $ LOC_Os12g38000.1 $ $ 60S ribosomal protein L8, putative, expressed,Traes_1AS_F2A8D87C5.1 $ $ K02886 $ GO:0006412,GO:0005840,GO:0003735,GO:0005622 $ ATCG01310.1 $ $ ribosomal protein L2 $ LOC_Os12g38000.1 $ $ 60S ribosomal protein L8, putative, expressed,Traes_1BL_F2A8D87C5.1 $ …	T
{Traes_1AS_A4687B896.1,Traes_4AL_CCF365247.1,Traes_4BS_AAD6CD6B8.1,Traes_4DS_AED0FD434.1,Traes_5AS_A6FEB7DA3.1,Traes_5BL_2983EE249.1,Traes_5BS_2983EE249.1,Traes_5DL_DE7C465BF.2}	1	1	1	1	1	1	{Traes_1AS_A4687B896.1 $ $ K02155 $ GO:0033177,GO:0015991,GO:0015078 $ AT1G19910.1 $ ATVHA-C2,AVA-2PE,AVA-P2 $ ATPase, F0/V0 complex, subunit C protein $ LOC_Os02g34510.1 $ $ vacuolar ATP synthase, putative, expressed,Traes_4AL_CCF365247.1 $ $ K02155 $ GO:0033177,GO:0015991,GO:0015078 $ AT1G19910.1 $ ATVHA-C2,AVA-2PE,AVA-P2 $ ATPase, F0/V0 complex, subunit C protein $ LOC_Os12g07140.1 $ $ express…	T
{Traes_1DL_D42D93AB3.1,Traes_2AS_4E45A587A.1,Traes_2AS_BD2A53CC4.1,Traes_2AS_BD2A53CC41.1,Traes_2BS_56E01E82B.1,Traes_2BS_64F2A8C5B.1,Traes_2DS_7C52E51F8.1,Traes_2DS_A32E0CCF5.1,Traes_3B_2EE786AE1.1,Traes_4AS_84CE89EBD.1,Traes_4AS_DF720DD3A.1,Traes_4BL_335FA152B.1,Traes_4BL_EDE7EA89C.2,Traes_4DL_258AD9567.1,Traes_4DL_358391ABE.1,Traes_4DL_358391ABE1.1,Traes_4DL_93D4DED90.1,Traes_4DS_D786BD92C.1,T…	1	1	1	1	1	1	{Traes_1DL_D42D93AB3.1 $ 3.6.5.3 $ K03231 $ $ AT1G07930.1 $ $ GTP binding Elongation factor Tu family protein $ LOC_Os03g08020.1 $ $ elongation factor Tu, putative, expressed,Traes_2AS_4E45A587A.1 $ 3.6.5.3 $ K03231 $ GO:0005525 $ AT1G07930.1 $ $ GTP binding Elongation factor Tu family protein $ LOC_Os03g08020.1 $ $ elongation factor Tu, putative, expressed,Traes_2AS_BD2A53CC4.1 $ 3.6.5.3 $ K0323…	T
{Traes_2AL_11E791966.2,Traes_2AL_11E7919661.2}	1	39	1	81	42.25	42.25	{Traes_2AL_11E791966.2 $ $ K11254 $ $ AT3G53730.1 $ $ Histone superfamily protein $ LOC_Os01g61920.1 $ $ Core histone H2A/H2B/H3/H4 domain containing protein, putative, expressed,Traes_2AL_11E7919661.2 $ $ K11254 $ $ AT3G53730.1 $ $ Histone superfamily protein $ LOC_Os03g02780.1 $ $ Core histone H2A/H2B/H3/H4 domain containing protein, putative, expressed}	T
{Traes_2AL_197BC062C.4,Traes_2BL_1B2A85367.2,Traes_2DL_21639EB55.2,Traes_3AS_8A727B48F.1,Traes_3B_D59C1CA8B.1,Traes_3DS_CDC0F6925.1,Traes_4AL_6B5C89E7C.3,Traes_4AS_2FF2E3CAF.1,Traes_4BS_342A62CE6.1,Traes_4BS_F7F9DE1D4.1,Traes_4DL_9C6C9CB1A.1,Traes_4DL_BCCE5731E.2,Traes_4DS_8D47B4C37.1,Traes_7AL_AA81EE544.2,Traes_7DL_18287B4F2.1}	1	1	1	1	1	1	{Traes_2AL_197BC062C.4 $ $ K06630 $ GO:0019904 $ AT3G02520.1 $ GF14 NU,GRF7 $ general regulatory factor 7 $ LOC_Os04g38870.2 $ $ 14-3-3 protein, putative, expressed,Traes_2BL_1B2A85367.2 $ $ K06630 $ GO:0019904 $ AT3G02520.1 $ GF14 NU,GRF7 $ general regulatory factor 7 $ LOC_Os04g38870.3 $ $ 14-3-3 protein, putative, expressed,Traes_2DL_21639EB55.2 $ $ $ GO:0019904 $ AT3G02520.1 $ GF14 NU,GRF7 $ …	T
{Traes_2AL_6061FA883.1,Traes_2BL_7D700A166.1,Traes_2DL_C8939F784.1,Traes_2DL_C8939F7841.1}	4	4	6	6	6	6	{Traes_2AL_6061FA883.1 $ 3.4.22.14 $ $ GO:0008234,GO:0006508 $ AT1G47128.1 $ RD21,RD21A $ Granulin repeat cysteine protease family protein $ LOC_Os04g57440.1 $ $ oryzain beta chain precursor, putative, expressed,Traes_2BL_7D700A166.1 $ 3.4.22.14 $ $ GO:0008234,GO:0006508 $ AT1G47128.1 $ RD21,RD21A $ Granulin repeat cysteine protease family protein $ LOC_Os04g57440.1 $ $ oryzain beta chain precurs…	T
{Traes_2AL_6DC8949D6.1,Traes_2BL_83CF18165.1}	1	1	1	1	1	1	{Traes_2AL_6DC8949D6.1 $ 3.4.16.5 $ K09645 $ GO:0006508,GO:0004185 $ AT3G10410.1 $ CPY,SCPL49 $ SERINE CARBOXYPEPTIDASE-LIKE 49 $ LOC_Os07g29620.1 $ $ OsSCP39 - Putative Serine Carboxypeptidase homologue, expressed,Traes_2BL_83CF18165.1 $ 3.4.16.5 $ K09645 $ GO:0006508,GO:0004185 $ AT3G10410.1 $ CPY,SCPL49 $ SERINE CARBOXYPEPTIDASE-LIKE 49 $ LOC_Os07g29620.1 $ $ OsSCP39 - Putative Serine Carboxyp…	T
{Traes_2AL_924E3FFA0.1,Traes_2BL_35ABEA54B.1,Traes_2DL_6BE9A3802.1}	1	1	1	1	1	1	{Traes_2AL_924E3FFA0.1 $ $ $ $ AT5G25460.1 $ $ Protein of unknown function, DUF642 $ LOC_Os04g41759.1 $ $ expressed protein,Traes_2BL_35ABEA54B.1 $ $ $ $ AT5G25460.1 $ $ Protein of unknown function, DUF642 $ LOC_Os04g41759.1 $ $ expressed protein,Traes_2DL_6BE9A3802.1 $ $ $ $ AT5G11420.1 $ $ Protein of unknown function, DUF642 $ LOC_Os04g41759.1 $ $ expressed protein}	T
{Traes_2AL_C6F2FA817.1,Traes_2BL_E6F86DAFA.1,Traes_2DL_4AA8E1AA9.1,Traes_4DS_712340E65.1}	1	1	1	1	1	1	{Traes_2AL_C6F2FA817.1 $ 1.11.1.15 $ K03386 $ GO:0055114,GO:0051920,GO:0016491 $ AT5G06290.1 $ 2-Cys Prx B,2CPB $ 2-cysteine peroxiredoxin B $ LOC_Os02g33450.1 $ $ peroxiredoxin, putative, expressed,Traes_2BL_E6F86DAFA.1 $ 1.11.1.15 $ K03386 $ GO:0055114,GO:0051920,GO:0016491 $ AT5G06290.1 $ 2-Cys Prx B,2CPB $ 2-cysteine peroxiredoxin B $ LOC_Os02g33450.1 $ $ peroxiredoxin, putative, expressed,Tr…	T
{Traes_2BL_429364671.1,Traes_2BL_C6A0AF0E7.1}	3	27	4	43	43	43	{Traes_2BL_429364671.1 $ 1.11.1.7 $ K00430 $ GO:0055114,GO:0020037,GO:0006979,GO:0004601 $ AT1G71695.1 $ $ Peroxidase superfamily protein $ LOC_Os04g59260.1 $ $ peroxidase precursor, putative, expressed,Traes_2BL_C6A0AF0E7.1 $ 1.11.1.7 $ K00430 $ GO:0055114,GO:0020037,GO:0006979,GO:0004601 $ AT1G71695.1 $ $ Peroxidase superfamily protein $ LOC_Os04g59260.1 $ $ peroxidase precursor, putative, expr…	T
{Traes_3AL_28186DB96.1,Traes_3B_87F28105F.1,Traes_3B_B8697F82E.1}	1	1	1	1	1	1	{Traes_3AL_28186DB96.1 $ 3.2.1.39 $ $ GO:0005975,GO:0004553 $ AT3G57260.1 $ BG2,BGL2,PR-2,PR2 $ beta-1,3-glucanase 2 $ LOC_Os01g71830.1 $ $ glycosyl hydrolases family 17, putative, expressed,Traes_3B_87F28105F.1 $ 3.2.1.39 $ $ GO:0005975,GO:0004553 $ AT3G57260.1 $ BG2,BGL2,PR-2,PR2 $ beta-1,3-glucanase 2 $ LOC_Os01g71830.1 $ $ glycosyl hydrolases family 17, putative, expressed,Traes_3B_B8697F82E.…	T
{Traes_3AL_9EFF390A3.1,Traes_3B_7779FCCA8.2,Traes_3DL_2EC34A349.2}	1	3	1	3	1.66667	1.67	{Traes_3AL_9EFF390A3.1 $ 1.1.1.37 $ $ GO:0055114,GO:0016491,GO:0016616,GO:0019752 $ AT1G53240.1 $ mMDH1 $ Lactate/malate dehydrogenase family protein $ LOC_Os01g46070.1 $ $ lactate/malate dehydrogenase, putative, expressed,Traes_3B_7779FCCA8.2 $ 1.1.1.37 $ K00026 $ GO:0055114,GO:0016491,GO:0016616,GO:0019752 $ AT1G53240.1 $ mMDH1 $ Lactate/malate dehydrogenase family protein $ LOC_Os01g46070.1 $ …	T
{Traes_3AS_43073F74C.1,Traes_3AS_4AB38E642.1,Traes_3DS_19228E5AD.1,Traes_3DS_C8ABEABD5.1}	3	12	8	41	24.5	24.5	{Traes_3AS_43073F74C.1 $ $ $ $ AT5G38960.1 $ $ RmlC-like cupins superfamily protein $ LOC_Os12g05860.1 $ $ Cupin domain containing protein, expressed,Traes_3AS_4AB38E642.1 $ $ $ $ AT5G38960.1 $ $ RmlC-like cupins superfamily protein $ LOC_Os08g09040.1 $ $ Cupin domain containing protein, expressed,Traes_3DS_19228E5AD.1 $ $ $ $ AT5G38960.1 $ $ RmlC-like cupins superfamily protein $ LOC_Os08g09040.…	T
{Traes_3AS_68529BA25.1,Traes_3B_1E8CD34AF.2,Traes_3DS_7F62E7A32.2}	1	1	1	1	1	1	{Traes_3AS_68529BA25.1 $ $ K01061 $ $ AT2G32520.1 $ $ alpha/beta-Hydrolases superfamily protein $ LOC_Os01g34700.1 $ $ dienelactone hydrolase family protein, expressed,Traes_3B_1E8CD34AF.2 $ $ $ GO:0016787 $ AT2G32520.1 $ $ alpha/beta-Hydrolases superfamily protein $ LOC_Os01g34700.3 $ $ dienelactone hydrolase family protein, expressed,Traes_3DS_7F62E7A32.2 $ $ $ GO:0016787 $ AT2G32520.1 $ $ alph…	T
{Traes_3AS_8FA332E541.3,Traes_3DS_0E3303DED.1,Traes_7AL_113126D46.1,Traes_7AL_ACBB0F83B.1,Traes_7DL_A1D314F33.1}	3	12	18	51	34.5	34.5	{Traes_3AS_8FA332E541.3 $ $ $ $ AT5G38940.1 $ $ RmlC-like cupins superfamily protein $ LOC_Os08g09080.1 $ $ Cupin domain containing protein, expressed,Traes_3DS_0E3303DED.1 $ $ $ $ AT5G38960.1 $ $ RmlC-like cupins superfamily protein $ LOC_Os08g09040.1 $ $ Cupin domain containing protein, expressed,Traes_7AL_113126D46.1 $ $ $ $ AT5G38960.1 $ $ RmlC-like cupins superfamily protein $ LOC_Os12g05860…	T
{Traes_3AS_AE3D5013D.2,Traes_3B_CDAE30EB7.1}	1	1	1	1	1	1	{Traes_3AS_AE3D5013D.2 $ 5.3.1.1 $ K01803 $ GO:0008152,GO:0004807 $ AT3G55440.1 $ ATCTIMC,CYTOTPI,TPI $ triosephosphate isomerase $ LOC_Os01g05490.1 $ $ triosephosphate isomerase, cytosolic, putative, expressed,Traes_3B_CDAE30EB7.1 $ 5.3.1.1 $ K01803 $ GO:0008152,GO:0004807 $ AT3G55440.1 $ ATCTIMC,CYTOTPI,TPI $ triosephosphate isomerase $ LOC_Os01g05490.1 $ $ triosephosphate isomerase, cytosolic,…	T
{Traes_3AS_D1B055CE7.1,Traes_3B_D846391F5.3,Traes_3DS_5D934B1CE.1}	4	4	4	4	4	4	{Traes_3AS_D1B055CE7.1 $ 3.1.4.4 $ K01115 $ GO:0005515,GO:0003824 $ AT3G15730.1 $ PLD,PLDALPHA1 $ phospholipase D alpha 1 $ LOC_Os01g07760.2 $ $ phospholipase D, putative, expressed,Traes_3B_D846391F5.3 $ 3.1.4.4 $ K01115 $ GO:0005515,GO:0003824 $ AT3G15730.1 $ PLD,PLDALPHA1 $ phospholipase D alpha 1 $ LOC_Os01g07760.2 $ $ phospholipase D, putative, expressed,Traes_3DS_5D934B1CE.1 $ 3.1.4.4 $ $ G…	T
{Traes_3B_1178C3A2A1.6,Traes_4AL_22B8AFE89.1,Traes_7AS_7D66EF3D3.2,Traes_7AS_7D66EF3D31.2,Traes_7AS_86D51F7CC.1,Traes_7DS_420C4DEAD.1,scaff_0000004322_9,scaff_0000013864_5,scaff_0000021713_13,scaff_0000037367_1,scaff_0000064885_7,scaff_0000064900_5,scaff_0000083489_1,scaff_0000093742_2,scaff_0000121336_7,scaff_0000123570_1,scaff_0001255043_8}	2	2	2	2	2	2	{Traes_3B_1178C3A2A1.6 $ 1.1.1.44 $ K00033 $ GO:0055114,GO:0004616,GO:0050661,GO:0006098 $ AT3G02360.1 $ $ 6-phosphogluconate dehydrogenase family protein $ LOC_Os06g02144.2 $ $ 6-phosphogluconate dehydrogenase, decarboxylating, putative, expressed,Traes_4AL_22B8AFE89.1 $ 1.1.1.44 $ $ GO:0055114,GO:0050661,GO:0006098,GO:0004616 $ AT3G02360.1 $ $ 6-phosphogluconate dehydrogenase family protein $ L…	T
{Traes_3B_68A92F3EE.2,scaff_0000000271_59,scaff_0000002466_8,scaff_0000020477_4,scaff_0000023453_7,scaff_0000036083_2,scaff_0000044438_4,scaff_0000051320_7,scaff_0000059254_2,scaff_0000061508_3,scaff_0000076348_4}	1	1	1	1	1	1	{Traes_3B_68A92F3EE.2 $ 1.1.1.317 $ $ $ AT1G60690.1 $ $ NAD(P)-linked oxidoreductase superfamily protein $ LOC_Os01g43090.1 $ $ oxidoreductase, aldo/keto reductase family protein, putative, expressed,scaff_0000000271_59 $ EC: 1.1.1.- $ gene name: yxbf:iols $ product: Protein IolS:Vegetative protein 147:VEG147:AKR11A $ GO: 0016491,scaff_0000002466_8 $ EC: 1.-.-.- $ gene name: ycck:yzae $ product: …	T
{Traes_3B_97E1E491F.1,Traes_3DS_17204FECA.1,scaff_0000000233_68,scaff_0000000508_13,scaff_0000000516_33,scaff_0000001222_6,scaff_0000001291_42,scaff_0000002248_1,scaff_0000002828_5,scaff_0000002883_24,scaff_0000002934_2,scaff_0000003528_1,scaff_0000003651_7,scaff_0000003974_14,scaff_0000005681_16,scaff_0000006775_9,scaff_0000007714_6,scaff_0000008691_9,scaff_0000009398_3,scaff_0000010194_6,scaff_…	1	1	1	1	1	1	{Traes_3B_97E1E491F.1 $ $ $ GO:0017038,GO:0016020,GO:0005524 $ AT4G01800.1 $ AGY1,AtcpSecA $ Albino or Glassy Yellow 1 $ LOC_Os01g21820.1 $ $ preprotein translocase subunit secA, chloroplast precursor, putative, expressed,Traes_3DS_17204FECA.1 $ $ $ GO:0005524,GO:0003676 $ AT4G01800.1 $ AGY1,AtcpSecA $ Albino or Glassy Yellow 1 $ LOC_Os01g21820.1 $ $ preprotein translocase subunit secA, chloropla…	T
{Traes_3B_9F3320C78.1,Traes_3B_D516297E3.1}	1	1	2	2	2	2	{Traes_3B_9F3320C78.1 $ 3.2.1.39 $ $ GO:0005975,GO:0004553 $ AT4G16260.1 $ $ Glycosyl hydrolase superfamily protein $ LOC_Os01g71670.1 $ $ glycosyl hydrolases family 17, putative, expressed,Traes_3B_D516297E3.1 $ 3.2.1.39 $ $ GO:0005975,GO:0004553 $ AT3G57240.1 $ BG3 $ beta-1,3-glucanase 3 $ LOC_Os01g71410.1 $ $ glycosyl hydrolases family 17, putative, expressed}	T
{Traes_3B_FBE2447AA.1,Traes_3B_FBE2447AA1.1,Traes_3B_FBE2447AA2.1}	6	12	7	17	17	17	{Traes_3B_FBE2447AA.1 $ 3.2.1.39 $ $ GO:0005975,GO:0004553 $ AT4G16260.1 $ $ Glycosyl hydrolase superfamily protein $ LOC_Os01g71380.1 $ $ glycosyl hydrolases family 17, putative, expressed,Traes_3B_FBE2447AA1.1 $ 3.2.1.39 $ $ GO:0005975,GO:0004553 $ AT4G16260.1 $ $ Glycosyl hydrolase superfamily protein $ LOC_Os01g71380.1 $ $ glycosyl hydrolases family 17, putative, expressed,Traes_3B_FBE2447AA2…	T
{Traes_4AL_6A62271F4.1,Traes_4BS_614DD0251.1,Traes_4DS_76BB870CB.1}	5	5	5	5	5	5	{Traes_4AL_6A62271F4.1 $ $ $ $ AT1G55265.1 $ $ Protein of unknown function, DUF538 $ LOC_Os03g48626.1 $ $ expressed protein,Traes_4BS_614DD0251.1 $ $ $ $ AT1G55265.1 $ $ Protein of unknown function, DUF538 $ LOC_Os03g48626.1 $ $ expressed protein,Traes_4DS_76BB870CB.1 $ $ $ $ AT1G55265.1 $ $ Protein of unknown function, DUF538 $ LOC_Os03g48626.1 $ $ expressed protein}	T
{Traes_4AL_8D0193195.2,Traes_4DS_D97A96AE5.2}	3	14	4	20	20	20	{Traes_4AL_8D0193195.2 $ 2.1.1.14 $ K00549 $ GO:0008652,GO:0008270,GO:0003871,GO:0009086 $ AT5G17920.1 $ ATCIMS,ATMETS,ATMS1 $ Cobalamin-independent synthase family protein $ LOC_Os12g42884.2 $ $ 5-methyltetrahydropteroyltriglutamate--homocysteine methyltransferase, putative, expressed,Traes_4DS_D97A96AE5.2 $ 2.1.1.14 $ K00549 $ GO:0008652,GO:0008270,GO:0003871,GO:0009086 $ AT5G17920.1 $ ATCIMS,A…	T
{Traes_4AL_9BCB37710.1,Traes_4BS_D94FACCE2.1,Traes_4DS_DAAEEC698.1}	3	5	3	7	3.5	3.5	{Traes_4AL_9BCB37710.1 $ 4.1.1.15 $ K01580 $ GO:0030170,GO:0019752,GO:0016831 $ AT5G17330.1 $ GAD,GAD1 $ glutamate decarboxylase $ LOC_Os03g51080.1 $ $ glutamate decarboxylase, putative, expressed,Traes_4BS_D94FACCE2.1 $ 4.1.1.15 $ K01580 $ GO:0030170,GO:0019752,GO:0016831 $ AT5G17330.1 $ GAD,GAD1 $ glutamate decarboxylase $ LOC_Os03g51080.1 $ $ glutamate decarboxylase, putative, expressed,Traes_…	T
{Traes_4AL_9D1AE9543.1,Traes_4DS_7B10CE75F.1,Traes_5DL_D4B0422E9.1}	1	1	1	1	1	1	{Traes_4AL_9D1AE9543.1 $ $ $ GO:0005615 $ AT1G47710.1 $ $ Serine protease inhibitor (SERPIN) family protein $ LOC_Os03g41438.1 $ $ serpin domain containing protein, putative, expressed,Traes_4DS_7B10CE75F.1 $ $ K13963 $ GO:0005615 $ AT1G47710.1 $ $ Serine protease inhibitor (SERPIN) family protein $ LOC_Os03g41438.1 $ $ serpin domain containing protein, putative, expressed,Traes_5DL_D4B0422E9.1 $…	T
{Traes_4AL_C0725C38C.1,Traes_4BS_3C044B05F.1,Traes_4DS_A4C6E51AC.1}	7	16	7	17	17	17	{Traes_4AL_C0725C38C.1 $ 5.4.99.30 $ K13379 $ GO:0030244,GO:0016866 $ AT5G15650.1 $ ATRGP2,RGP2 $ reversibly glycosylated polypeptide 2 $ LOC_Os03g40270.1 $ $ alpha-1,4-glucan-protein synthase, putative, expressed,Traes_4BS_3C044B05F.1 $ 5.4.99.30 $ K13379 $ GO:0030244,GO:0016866 $ AT5G15650.1 $ ATRGP2,RGP2 $ reversibly glycosylated polypeptide 2 $ LOC_Os03g40270.1 $ $ alpha-1,4-glucan-protein sy…	T
{Traes_4AL_E2BAAEFF5.1,Traes_4BS_5FB5BB028.1,Traes_4DS_C945D27BF.1}	1	1	1	1	1	1	{Traes_4AL_E2BAAEFF5.1 $ 2.7.4.6 $ K00940 $ GO:0006241,GO:0006228,GO:0006183,GO:0006165,GO:0004550 $ AT4G09320.1 $ NDPK1 $ Nucleoside diphosphate kinase family protein $ LOC_Os07g30970.1 $ $ nucleoside diphosphate kinase, putative, expressed,Traes_4BS_5FB5BB028.1 $ 2.7.4.6 $ K00940 $ GO:0006241,GO:0006228,GO:0006183,GO:0006165,GO:0004550 $ AT4G09320.1 $ NDPK1 $ Nucleoside diphosphate kinase famil…	T
{Traes_4AL_F23B2CEFB.2,Traes_4BS_42361CB8D.1,Traes_4DS_26272902A.1}	1	1	1	1	1	1	{Traes_4AL_F23B2CEFB.2 $ 5.3.4.1 $ K09580 $ GO:0045454 $ AT1G21750.1 $ ATPDI5,ATPDIL1-1,PDI5,PDIL1-1 $ PDI-like 1-1 $ LOC_Os11g09280.1 $ $ OsPDIL1-1 protein disulfide isomerase PDIL1-1, expressed,Traes_4BS_42361CB8D.1 $ 5.3.4.1 $ K09580 $ GO:0045454 $ AT1G21750.1 $ ATPDI5,ATPDIL1-1,PDI5,PDIL1-1 $ PDI-like 1-1 $ LOC_Os11g09280.1 $ $ OsPDIL1-1 protein disulfide isomerase PDIL1-1, expressed,Traes_4D…	T
{Traes_4AL_FF24F9B94.1,Traes_4BS_AAB62F089.1,Traes_4DS_111C0C8C5.1,Traes_6AL_F2A25566E.1,Traes_6AL_F2A25566E1.1,Traes_6BL_088DC5D541.1,Traes_6DL_1FB712919.1}	1	1	1	1	1	1	{Traes_4AL_FF24F9B94.1 $ $ $ GO:0003676,GO:0005852,GO:0005737,GO:0003743 $ AT3G11400.1 $ ATEIF3G1,EIF3G1 $ eukaryotic translation initiation factor 3G1 $ LOC_Os02g54700.2 $ $ RNA recognition motif containing protein, putative, expressed,Traes_4BS_AAB62F089.1 $ $ $ GO:0003676,GO:0005852,GO:0005737,GO:0003743 $ AT3G11400.1 $ ATEIF3G1,EIF3G1 $ eukaryotic translation initiation factor 3G1 $ LOC_Os02g…	T
{Traes_4AL_FF377A215.2,Traes_4BS_0BDB0D05C.2,Traes_4DS_138E9F824.1}	1	7	1	10	10	10	{Traes_4AL_FF377A215.2 $ 2.4.2.1 $ K07375 $ GO:0003924,GO:0007017,GO:0005874 $ AT5G44340.1 $ TUB4 $ tubulin beta chain 4 $ LOC_Os03g45920.1 $ $ tubulin/FtsZ domain containing protein, putative, expressed,Traes_4BS_0BDB0D05C.2 $ 2.4.2.1 $ K07375 $ GO:0003924,GO:0007017,GO:0005874 $ AT5G44340.1 $ TUB4 $ tubulin beta chain 4 $ LOC_Os03g45920.1 $ $ tubulin/FtsZ domain containing protein, putative, ex…	T
{Traes_4BL_27C4C72DE.1,Traes_4BL_63A544CAE.1,Traes_4BS_9EB72BCD9.1}	4	6	5	9	9	9	{Traes_4BL_27C4C72DE.1 $ $ $ $ AT5G39110.1 $ $ RmlC-like cupins superfamily protein $ LOC_Os08g08990.1 $ $ Cupin domain containing protein, expressed,Traes_4BL_63A544CAE.1 $ $ $ $ AT5G39150.1 $ $ RmlC-like cupins superfamily protein $ LOC_Os08g08990.1 $ $ Cupin domain containing protein, expressed,Traes_4BS_9EB72BCD9.1 $ $ $ $ AT5G39110.1 $ $ RmlC-like cupins superfamily protein $ LOC_Os08g08990.…	T
{Traes_4BS_4DA228A0D.4,Traes_4DS_D7894C5BF.1}	1	1	1	1	1	1	{Traes_4BS_4DA228A0D.4 $ $ $ GO:0045735 $ AT1G02335.1 $ GL22 $ germin-like protein subfamily 2 member 2 precursor $ LOC_Os09g39530.1 $ $ Cupin domain containing protein, expressed,Traes_4DS_D7894C5BF.1 $ $ $ $ AT1G02335.1 $ GL22 $ germin-like protein subfamily 2 member 2 precursor $ LOC_Os09g39530.1 $ $ Cupin domain containing protein, expressed}	T
{Traes_4DS_C5E4749B5.1,Traes_6AL_150E13EA1.1,Traes_6BL_53A305F99.2,Traes_6DL_A2EEFE47E.1}	2	2	2	2	2	2	{Traes_4DS_C5E4749B5.1 $ $ $ $ AT3G08580.1 $ AAC1 $ ADP/ATP carrier 1 $ LOC_Os02g48720.1 $ $ mitochondrial carrier protein, putative, expressed,Traes_6AL_150E13EA1.1 $ $ K05863 $ $ AT5G13490.1 $ AAC2 $ ADP/ATP carrier 2 $ LOC_Os02g48720.2 $ $ mitochondrial carrier protein, putative, expressed,Traes_6BL_53A305F99.2 $ $ K05863 $ $ AT5G13490.2 $ AAC2 $ ADP/ATP carrier 2 $ LOC_Os02g48720.1 $ $ mitoch…	T
{Traes_5AL_C22CF596A.1,Traes_5BL_73E7476C2.1,Traes_5DL_CB10294B7.1}	1	2	1	2	2	2	{Traes_5AL_C22CF596A.1 $ $ $ GO:0016192,GO:0006886 $ AT3G08530.1 $ $ Clathrin, heavy chain $ LOC_Os11g01380.1 $ $ clathrin heavy chain, putative, expressed,Traes_5BL_73E7476C2.1 $ $ $ GO:0016192,GO:0006886 $ AT3G08530.1 $ $ Clathrin, heavy chain $ LOC_Os11g01380.1 $ $ clathrin heavy chain, putative, expressed,Traes_5DL_CB10294B7.1 $ $ $ GO:0016192,GO:0006886 $ AT3G08530.1 $ $ Clathrin, heavy chai…	T
{Traes_5AL_EE83D2709.3,Traes_5BL_88E594FCF.1,Traes_5DL_A51C04BEB.1}	2	18	2	22	10.1429	10.14	{Traes_5AL_EE83D2709.3 $ $ $ $ AT5G02500.1 $ AT-HSC70-1,HSC70,HSC70-1,HSP70-1 $ heat shock cognate protein 70-1 $ LOC_Os03g60620.1 $ $ DnaK family protein, putative, expressed,Traes_5BL_88E594FCF.1 $ $ $ $ AT5G02500.1 $ AT-HSC70-1,HSC70,HSC70-1,HSP70-1 $ heat shock cognate protein 70-1 $ LOC_Os11g47760.1 $ $ DnaK family protein, putative, expressed,Traes_5DL_A51C04BEB.1 $ $ $ $ AT5G02500.1 $ AT-H…	T
{Traes_5AS_423283446.1,Traes_5BS_8ECCAF13B.1,Traes_5DS_392398CA4.1,Traes_7AL_2585DE9FB.1,Traes_7DL_2DF9C185B.1}	3	7	8	13	10.5	10.5	{Traes_5AS_423283446.1 $ $ $ $ AT5G39110.1 $ $ RmlC-like cupins superfamily protein $ LOC_Os08g08980.1 $ $ cupin domain containing protein, expressed,Traes_5BS_8ECCAF13B.1 $ $ $ $ AT3G05950.1 $ $ RmlC-like cupins superfamily protein $ LOC_Os08g08980.1 $ $ cupin domain containing protein, expressed,Traes_5DS_392398CA4.1 $ $ $ $ AT3G05950.1 $ $ RmlC-like cupins superfamily protein $ LOC_Os08g08980.…	T
{Traes_5BL_17A88C1AB.1,Traes_5DL_A1B162F8A.1}	2	2	3	3	3	3	{Traes_5BL_17A88C1AB.1 $ 3.4.16.6 $ K16297 $ GO:0006508,GO:0004185 $ AT3G63470.1 $ scpl40 $ serine carboxypeptidase-like 40 $ LOC_Os09g28830.1 $ $ OsSCP42 - Putative Serine Carboxypeptidase homologue, expressed,Traes_5DL_A1B162F8A.1 $ 3.4.16.6 $ K16297 $ GO:0006508,GO:0004185 $ AT3G63470.1 $ scpl40 $ serine carboxypeptidase-like 40 $ LOC_Os09g28830.1 $ $ OsSCP42 - Putative Serine Carboxypeptidase…	T
{Traes_5BL_1FEE55AB1.1,Traes_5DL_ECC866A4B.1,Traes_5DL_ECC866A4B1.1}	1	1	1	1	1	1	{Traes_5BL_1FEE55AB1.1 $ $ $ GO:0006810,GO:0005622 $ AT1G27970.1 $ NTF2B $ nuclear transport factor 2B $ LOC_Os08g42000.1 $ $ nuclear transport factor, putative, expressed,Traes_5DL_ECC866A4B.1 $ $ $ GO:0006810,GO:0005622 $ AT1G27970.1 $ NTF2B $ nuclear transport factor 2B $ LOC_Os08g42000.1 $ $ nuclear transport factor, putative, expressed,Traes_5DL_ECC866A4B1.1 $ $ $ GO:0006810,GO:0005622 $ AT1…	T
{Traes_5BL_3ED1B0234.2,Traes_5DL_D2F75A952.2}	1	3	1	10	3.25	3.25	{Traes_5BL_3ED1B0234.2 $ 1.11.1.7 $ K00430 $ GO:0055114,GO:0020037,GO:0006979,GO:0004601 $ AT5G05340.1 $ $ Peroxidase superfamily protein $ LOC_Os12g02080.1 $ $ peroxidase precursor, putative, expressed,Traes_5DL_D2F75A952.2 $ 1.11.1.7 $ K00430 $ GO:0055114,GO:0020037,GO:0006979,GO:0004601 $ AT5G05340.1 $ $ Peroxidase superfamily protein $ LOC_Os12g02080.1 $ $ peroxidase precursor, putative, expr…	T
{Traes_5BL_F04D996B2.2,Traes_5DL_AC7C885A0.1}	1	1	1	1	1	1	{Traes_5BL_F04D996B2.2 $ 3.4.22.16 $ K01366 $ GO:0008234,GO:0006508 $ AT5G60360.1 $ AALP,ALP,SAG2 $ aleurain-like protease $ LOC_Os09g27030.2 $ $ oryzain gamma chain precursor, putative, expressed,Traes_5DL_AC7C885A0.1 $ 3.4.22.16 $ K01366 $ GO:0008234,GO:0006508 $ AT5G60360.1 $ AALP,ALP,SAG2 $ aleurain-like protease $ LOC_Os09g27030.2 $ $ oryzain gamma chain precursor, putative, expressed}	T
{Traes_5BS_4A820ABB2.1,Traes_5BS_DCB2B616C.1}	3	3	3	3	3	3	{Traes_5BS_4A820ABB2.1 $ $ $ $ AT4G11650.1 $ ATOSM34,OSM34 $ osmotin 34 $ LOC_Os12g43490.1 $ $ thaumatin, putative, expressed,Traes_5BS_DCB2B616C.1 $ $ $ $ AT4G11650.1 $ ATOSM34,OSM34 $ osmotin 34 $ LOC_Os12g43490.1 $ $ thaumatin, putative, expressed}	T
{Traes_6AL_CFE60316E.1,Traes_6DL_6F7AB4147.1,Traes_6DL_6F7AB41471.1}	1	1	1	1	1	1	{Traes_6AL_CFE60316E.1 $ $ $ GO:0005544,GO:0005509 $ AT5G10230.1 $ ANN7,ANNAT7 $ annexin 7 $ LOC_Os02g51750.1 $ $ annexin, putative, expressed,Traes_6DL_6F7AB4147.1 $ $ $ GO:0005544,GO:0005509 $ AT5G10230.1 $ ANN7,ANNAT7 $ annexin 7 $ LOC_Os02g51750.1 $ $ annexin, putative, expressed,Traes_6DL_6F7AB41471.1 $ $ $ GO:0005544,GO:0005509 $ AT5G10230.1 $ ANN7,ANNAT7 $ annexin 7 $ LOC_Os02g51750.1 $ $ …	T
{Traes_6AS_236AF32FD.1,Traes_6DS_A593093E1.2}	1	6	1	8	5.33333	5.33	{Traes_6AS_236AF32FD.1 $ $ K09490 $ $ AT5G42020.1 $ BIP,BIP2 $ Heat shock protein 70 (Hsp 70) family protein $ LOC_Os02g02410.1 $ $ DnaK family protein, putative, expressed,Traes_6DS_A593093E1.2 $ $ K09490 $ $ AT5G42020.1 $ BIP,BIP2 $ Heat shock protein 70 (Hsp 70) family protein $ LOC_Os02g02410.1 $ $ DnaK family protein, putative, expressed}	T
{Traes_6AS_A883BC2B1.1,Traes_6DS_58521AB60.1}	1	1	1	1	1	1	{Traes_6AS_A883BC2B1.1 $ $ $ GO:0005515 $ AT1G12040.1 $ LRX1 $ leucine-rich repeat/extensin 1 $ LOC_Os02g04540.1 $ $ retrotransposon protein, putative, unclassified, expressed,Traes_6DS_58521AB60.1 $ $ $ GO:0005515 $ AT1G12040.1 $ LRX1 $ leucine-rich repeat/extensin 1 $ LOC_Os02g04540.1 $ $ retrotransposon protein, putative, unclassified, expressed}	T
{Traes_6BS_0BDACE205.1,Traes_7DL_D03D0D5DD.1}	2	2	2	2	2	2	{Traes_6BS_0BDACE205.1 $ 1.11.1.7 $ K00430 $ GO:0055114,GO:0020037,GO:0006979,GO:0004601 $ AT5G05340.1 $ $ Peroxidase superfamily protein $ LOC_Os02g14430.1 $ $ peroxidase precursor, putative, expressed,Traes_7DL_D03D0D5DD.1 $ 1.11.1.7 $ $ GO:0055114,GO:0020037,GO:0006979,GO:0004601 $ AT5G58400.1 $ $ Peroxidase superfamily protein $ LOC_Os02g14430.1 $ $ peroxidase precursor, putative, expressed}	T
{Traes_7AL_60C568106.3,Traes_7BL_91C297567.1,Traes_7DL_CDBB76729.1}	1	1	1	1	1	1	{Traes_7AL_60C568106.3 $ 3.1.3.41,3.1.3.2,3.1.3.60 $ $ GO:0016787 $ AT5G34850.1 $ ATPAP26,PAP26 $ purple acid phosphatase 26 $ LOC_Os06g43640.2 $ $ Ser/Thr protein phosphatase family protein, putative, expressed,Traes_7BL_91C297567.1 $ 3.1.3.41,3.1.3.2,3.1.3.60 $ $ GO:0016787 $ AT5G34850.1 $ ATPAP26,PAP26 $ purple acid phosphatase 26 $ LOC_Os06g43640.2 $ $ Ser/Thr protein phosphatase family prote…	T
{Traes_7AL_7C3AF19DC.1,Traes_7DL_1CBD5E967.1}	1	4	1	4	4	4	{Traes_7AL_7C3AF19DC.1 $ $ K03233 $ GO:0005515,GO:0006414,GO:0003746 $ AT1G09640.1 $ $ Translation elongation factor EF1B, gamma chain $ LOC_Os06g37440.1 $ $ elongation factor 1-gamma, putative, expressed,Traes_7DL_1CBD5E967.1 $ $ K03233 $ GO:0005515,GO:0006414,GO:0003746 $ AT1G09640.1 $ $ Translation elongation factor EF1B, gamma chain $ LOC_Os06g37440.1 $ $ elongation factor 1-gamma, putative, …	T
{Traes_7AL_E6BB1BB71.1,Traes_7DL_6EFFDA6D1.1}	1	1	1	1	1	1	{Traes_7AL_E6BB1BB71.1 $ 1.11.1.7 $ $ GO:0055114,GO:0020037,GO:0006979,GO:0004601 $ AT2G38390.1 $ $ Peroxidase superfamily protein $ LOC_Os01g22230.1 $ $ peroxidase precursor, putative, expressed,Traes_7DL_6EFFDA6D1.1 $ 1.11.1.7 $ $ GO:0055114,GO:0020037,GO:0006979,GO:0004601 $ AT4G16270.1 $ $ Peroxidase superfamily protein $ LOC_Os01g22352.1 $ $ peroxidase precursor, putative, expressed}	T
{Traes_7AL_EAE52A86A.1,Traes_7BL_70F07C889.2}	3	3	3	3	3	3	{Traes_7AL_EAE52A86A.1 $ 1.15.1.1 $ $ GO:0055114,GO:0046872,GO:0006801,GO:0071486,GO:0034599,GO:0009507 $ AT2G28190.1 $ CSD2,CZSOD2 $ copper/zinc superoxide dismutase 2 $ LOC_Os08g44770.1 $ $ copper/zinc superoxide dismutase, putative, expressed,Traes_7BL_70F07C889.2 $ 1.15.1.1 $ $ GO:0055114,GO:0046872,GO:0006801,GO:0071486,GO:0034599,GO:0009507 $ AT2G28190.1 $ CSD2,CZSOD2 $ copper/zinc superoxi…	T
{Traes_7AL_EE4B3FBC7.1,Traes_7BL_0E8D2DEC6.1,Traes_7BL_5BE94CD3E.1,Traes_7BL_C60CFA78C.1,Traes_7DL_050DDCB5B.1}	2	6	2	7	4.5	4.5	{Traes_7AL_EE4B3FBC7.1 $ $ $ $ AT3G05950.1 $ $ RmlC-like cupins superfamily protein $ LOC_Os02g29020.1 $ $ Cupin domain containing protein, expressed,Traes_7BL_0E8D2DEC6.1 $ $ $ $ AT3G05950.1 $ $ RmlC-like cupins superfamily protein $ LOC_Os02g29000.1 $ $ Cupin domain containing protein, expressed,Traes_7BL_5BE94CD3E.1 $ $ $ $ AT3G05950.1 $ $ RmlC-like cupins superfamily protein $ LOC_Os02g29020.…	T
{Traes_7AS_2742DDF6C.2,Traes_7BS_182F2A1F1.1,Traes_7DS_529BAB150.2}	3	3	4	4	4	4	{Traes_7AS_2742DDF6C.2 $ 2.4.1.13 $ K00695 $ GO:0016157,GO:0005985 $ AT3G43190.1 $ ATSUS4,SUS4 $ sucrose synthase 4 $ LOC_Os06g09450.4 $ $ sucrose synthase, putative, expressed,Traes_7BS_182F2A1F1.1 $ 2.4.1.13 $ K00695 $ GO:0016157,GO:0005985 $ AT3G43190.1 $ ATSUS4,SUS4 $ sucrose synthase 4 $ LOC_Os06g09450.3 $ $ sucrose synthase, putative, expressed,Traes_7DS_529BAB150.2 $ 2.4.1.13 $ K00695 $ GO…	T
{Traes_7AS_DA1089F6B.2,Traes_7BS_E4E1FAA96.2,Traes_7DS_508B54FEA.1}	1	1	1	1	1	1	{Traes_7AS_DA1089F6B.2 $ $ $ $ AT2G19770.1 $ PRF5 $ profilin 5 $ LOC_Os06g05880.1 $ $ profilin domain containing protein, expressed,Traes_7BS_E4E1FAA96.2 $ $ $ $ AT2G19770.1 $ PRF5 $ profilin 5 $ LOC_Os06g05880.1 $ $ profilin domain containing protein, expressed,Traes_7DS_508B54FEA.1 $ $ $ $ AT2G19770.1 $ PRF5 $ profilin 5 $ LOC_Os06g05880.1 $ $ profilin domain containing protein, expressed}	T
{Traes_7AS_FEE6CC75E1.1,Traes_7BS_94EB3B3D6.1,Traes_7DS_5969C1C34.1}	9	9	13	13	13	13	{Traes_7AS_FEE6CC75E1.1 $ $ $ $ AT4G33720.1 $ $ CAP (Cysteine-rich secretory proteins, Antigen 5, and Pathogenesis-related 1 protein) superfamily protein $ LOC_Os10g11500.1 $ $ SCP-like extracellular protein, expressed,Traes_7BS_94EB3B3D6.1 $ $ $ $ AT4G33720.1 $ $ CAP (Cysteine-rich secretory proteins, Antigen 5, and Pathogenesis-related 1 protein) superfamily protein $ LOC_Os10g11500.1 $ $ SCP-l…	T

## Sheet: T. aestivum T1_Rep2
Plant Proteins Identified from the Biological Replicate 2 of T. aestivum Rhizosphere Communities at Timepoint 1
ProteinID	Run1_UniquePeptideCounts	Run1_TotalPeptideCounts	Run1_UniqueSpectrumCounts	Run1_TotalSpectrumCounts	Run1_BalancedSpectrumCounts	Run1_NormalizedBalancedSpectrumCounts	ProteinDescription	TargetMatch
Traes_1BL_301F6C93C.2	1	8	1	9	9	9	Traes_1BL_301F6C93C.2 $ 3.4.23.40 $ K08245 $ GO:0006629,GO:0006508,GO:0004190 $ AT1G11910.1 $ APA1,ATAPA1 $ aspartic proteinase A1 $ LOC_Os05g49200.1 $ $ aspartic proteinase oryzasin-1 precursor, putative, expressed	T
Traes_1DL_95936DC50.1	1	1	1	1	1	1	Traes_1DL_95936DC50.1 $ 3.2.1.14 $ $ GO:0016998,GO:0006032,GO:0004568 $ AT3G12500.1 $ ATHCHIB,B-CHI,CHI-B,HCHIB,PR-3,PR3 $ basic chitinase $ LOC_Os10g39680.1 $ $ CHIT14 - Chitinase family protein precursor, expressed	T
Traes_2AL_2224DCC1A.1	1	4	1	4	4	4	Traes_2AL_2224DCC1A.1 $ 1.11.1.7 $ $ GO:0055114,GO:0020037,GO:0006979,GO:0004601 $ AT1G71695.1 $ $ Peroxidase superfamily protein $ LOC_Os04g59200.1 $ $ peroxidase precursor, putative, expressed	T
Traes_2AL_520618712.1	16	46	39	98	65.7333	65.73	Traes_2AL_520618712.1 $ 1.11.1.7 $ K00430 $ GO:0055114,GO:0020037,GO:0006979,GO:0004601 $ AT1G71695.1 $ $ Peroxidase superfamily protein $ LOC_Os04g59150.1 $ $ peroxidase precursor, putative, expressed	T
Traes_2AL_805027C23.1	3	17	3	18	8	8	Traes_2AL_805027C23.1 $ 1.11.1.7 $ K00430 $ GO:0055114,GO:0020037,GO:0006979,GO:0004601 $ AT1G71695.1 $ $ Peroxidase superfamily protein $ LOC_Os04g59160.1 $ $ peroxidase precursor, putative, expressed	T
Traes_2AL_A45F6AEBE.1	2	11	2	15	7.9	7.9	Traes_2AL_A45F6AEBE.1 $ 1.11.1.7 $ K00430 $ GO:0055114,GO:0020037,GO:0006979,GO:0004601 $ AT1G71695.1 $ $ Peroxidase superfamily protein $ LOC_Os04g59150.1 $ $ peroxidase precursor, putative, expressed	T
Traes_2BL_6A97D0493.1	5	21	7	24	13	13	Traes_2BL_6A97D0493.1 $ 1.11.1.7 $ $ GO:0055114,GO:0020037,GO:0006979,GO:0004601 $ AT4G16270.1 $ $ Peroxidase superfamily protein $ LOC_Os04g59160.1 $ $ peroxidase precursor, putative, expressed	T
Traes_2BL_8CD42B820.1	16	38	36	85	57.7333	57.73	Traes_2BL_8CD42B820.1 $ 1.11.1.7 $ K00430 $ GO:0055114,GO:0020037,GO:0006979,GO:0004601 $ AT1G71695.1 $ $ Peroxidase superfamily protein $ LOC_Os04g59150.1 $ $ peroxidase precursor, putative, expressed	T
Traes_2BL_B36482127.1	1	26	1	34	20	20	Traes_2BL_B36482127.1 $ 1.11.1.7 $ $ GO:0055114,GO:0020037,GO:0006979,GO:0004601 $ AT1G71695.1 $ $ Peroxidase superfamily protein $ LOC_Os04g59260.1 $ $ peroxidase precursor, putative, expressed	T
Traes_2BL_E8A65526C.1	2	15	2	18	10.9	10.9	Traes_2BL_E8A65526C.1 $ 1.11.1.7 $ K00430 $ GO:0055114,GO:0020037,GO:0006979,GO:0004601 $ AT1G71695.1 $ $ Peroxidase superfamily protein $ LOC_Os04g59150.1 $ $ peroxidase precursor, putative, expressed	T
Traes_2DL_1C4C67BC8.1	2	14	2	18	10.4	10.4	Traes_2DL_1C4C67BC8.1 $ 1.11.1.7 $ K00430 $ GO:0055114,GO:0020037,GO:0006979,GO:0004601 $ AT1G71695.1 $ $ Peroxidase superfamily protein $ LOC_Os04g59150.1 $ $ peroxidase precursor, putative, expressed	T
Traes_2DL_43F0EFCB2.1	1	29	1	47	21.5	21.5	Traes_2DL_43F0EFCB2.1 $ $ K11254 $ $ AT3G53730.1 $ $ Histone superfamily protein $ LOC_Os03g02780.1 $ $ Core histone H2A/H2B/H3/H4 domain containing protein, putative, expressed	T
Traes_2DL_AD0DDF120.1	1	19	1	25	10.8333	10.83	Traes_2DL_AD0DDF120.1 $ 1.11.1.7 $ $ $ AT1G71695.1 $ $ Peroxidase superfamily protein $ LOC_Os04g59150.1 $ $ peroxidase precursor, putative, expressed	T
Traes_2DL_CAE4AEC4D.1	3	11	3	14	8.5	8.5	Traes_2DL_CAE4AEC4D.1 $ 1.11.1.7 $ $ GO:0055114,GO:0020037,GO:0006979,GO:0004601 $ AT1G71695.1 $ $ Peroxidase superfamily protein $ LOC_Os04g59150.1 $ $ peroxidase precursor, putative, expressed	T
Traes_2DL_FFB73A9AD.1	1	17	1	18	7	7	Traes_2DL_FFB73A9AD.1 $ 1.11.1.7 $ K00430 $ GO:0055114,GO:0020037,GO:0006979,GO:0004601 $ AT1G71695.1 $ $ Peroxidase superfamily protein $ LOC_Os04g59160.1 $ $ peroxidase precursor, putative, expressed	T
Traes_2DS_2CCCA54C1.1	1	14	1	19	18	18	Traes_2DS_2CCCA54C1.1 $ 1.11.1.7 $ K00430 $ GO:0055114,GO:0020037,GO:0006979,GO:0004601 $ AT5G05340.1 $ $ Peroxidase superfamily protein $ LOC_Os07g48050.1 $ $ peroxidase precursor, putative, expressed	T
Traes_3B_07E0CF4E1.1	4	11	6	14	14	14	Traes_3B_07E0CF4E1.1 $ 3.2.1.39 $ $ GO:0005975,GO:0004553 $ AT4G16260.1 $ $ Glycosyl hydrolase superfamily protein $ LOC_Os01g71820.1 $ $ glycosyl hydrolases family 17, putative, expressed	T
Traes_3B_1F0EDAD3F.1	1	4	3	7	5	5	Traes_3B_1F0EDAD3F.1 $ 1.11.1.7 $ $ GO:0055114,GO:0020037,GO:0006979,GO:0004601 $ AT1G71695.1 $ $ Peroxidase superfamily protein $ LOC_Os01g73200.1 $ $ peroxidase precursor, putative, expressed	T
Traes_3B_319690489.1	9	23	11	26	15.5	15.5	Traes_3B_319690489.1 $ $ K10355 $ $ AT5G09810.1 $ ACT7 $ actin 7 $ LOC_Os01g64630.1 $ $ actin, putative, expressed	T
Traes_3B_37B4D4DBD.1	2	2	2	2	2	2	Traes_3B_37B4D4DBD.1 $ 3.4.23.12 $ $ GO:0006508,GO:0004190 $ AT1G03230.1 $ $ Eukaryotic aspartyl protease family protein $ LOC_Os01g71080.1 $ $ xylanase inhibitor, putative, expressed	T
Traes_3B_8732922B8.1	24	32	45	74	59.5	59.5	Traes_3B_8732922B8.1 $ 1.11.1.7 $ K00430 $ GO:0055114,GO:0020037,GO:0006979,GO:0004601 $ AT1G71695.1 $ $ Peroxidase superfamily protein $ LOC_Os01g73170.1 $ $ peroxidase precursor, putative, expressed	T
Traes_3B_A95A9D4C9.1	1	1	1	1	1	1	Traes_3B_A95A9D4C9.1 $ 3.2.1.39 $ $ GO:0005975,GO:0004553 $ AT4G16260.1 $ $ Glycosyl hydrolase superfamily protein $ LOC_Os01g71820.1 $ $ glycosyl hydrolases family 17, putative, expressed	T
Traes_3B_EC2EA9E46.1	1	13	1	25	11.127	11.13	Traes_3B_EC2EA9E46.1 $ 3.6.3.14 $ K02133 $ GO:0016887,GO:0006754,GO:0005524,GO:0000275,GO:0046034,GO:0015992,GO:0033178,GO:0016820,GO:0015991 $ AT5G08680.1 $ $ ATP synthase alpha/beta family protein $ LOC_Os01g49190.1 $ $ ATP synthase, putative, expressed	T
Traes_3DL_5B67A5519.1	1	6	1	26	13.5	13.5	Traes_3DL_5B67A5519.1 $ 1.11.1.7 $ $ $ AT1G71695.1 $ $ Peroxidase superfamily protein $ LOC_Os01g73200.1 $ $ peroxidase precursor, putative, expressed	T
Traes_4AL_348E237B5.1	2	15	2	16	6.89583	6.9	Traes_4AL_348E237B5.1 $ $ $ $ AT5G02500.1 $ AT-HSC70-1,HSC70,HSC70-1,HSP70-1 $ heat shock cognate protein 70-1 $ LOC_Os11g47760.1 $ $ DnaK family protein, putative, expressed	T
Traes_4AL_A73AD2DAD.1	7	13	7	13	11	11	Traes_4AL_A73AD2DAD.1 $ 1.11.1.7 $ K00430 $ GO:0055114,GO:0020037,GO:0006979,GO:0004601 $ AT5G05340.1 $ $ Peroxidase superfamily protein $ LOC_Os11g02130.1 $ $ peroxidase precursor, putative, expressed	T
Traes_4AS_5574058B4.1	7	7	8	8	8	8	Traes_4AS_5574058B4.1 $ $ $ GO:0009055 $ AT2G32300.1 $ UCC1 $ uclacyanin 1 $ LOC_Os09g39940.1 $ $ plastocyanin-like domain containing protein, putative, expressed	T
Traes_4AS_894CED0DA.1	3	16	3	17	8.39583	8.4	Traes_4AS_894CED0DA.1 $ $ K03283 $ $ AT5G02500.1 $ AT-HSC70-1,HSC70,HSC70-1,HSP70-1 $ heat shock cognate protein 70-1 $ LOC_Os03g16920.1 $ $ DnaK family protein, putative, expressed	T
Traes_4BL_CD3262E351.1	2	2	2	2	2	2	Traes_4BL_CD3262E351.1 $ $ $ GO:0009055 $ AT2G32300.1 $ UCC1 $ uclacyanin 1 $ LOC_Os09g39940.1 $ $ plastocyanin-like domain containing protein, putative, expressed	T
Traes_4DL_6A6A0E1E8.1	1	1	1	1	1	1	Traes_4DL_6A6A0E1E8.1 $ $ $ $ AT4G12980.1 $ $ Auxin-responsive family protein $ LOC_Os03g09900.1 $ $ membrane protein, putative, expressed	T
Traes_4DL_8E5A090AD.1	5	26	7	44	27	27	Traes_4DL_8E5A090AD.1 $ $ $ GO:0005509 $ AT2G27030.3 $ ACAM-2,CAM5 $ calmodulin 5 $ LOC_Os05g41210.1 $ $ OsCam2 - Calmodulin, expressed	T
Traes_5AS_D9981FDDF.2	1	24	1	42	13.5	13.5	Traes_5AS_D9981FDDF.2 $ $ K10355 $ $ AT3G46520.1 $ ACT12 $ actin-12 $ LOC_Os03g50885.1 $ $ actin, putative, expressed	T
Traes_5BL_5135C4ABA.1	1	29	1	47	21.5	21.5	Traes_5BL_5135C4ABA.1 $ $ K11254 $ $ AT3G53730.1 $ $ Histone superfamily protein $ LOC_Os05g38740.1 $ $ Core histone H2A/H2B/H3/H4 domain containing protein, putative, expressed	T
Traes_5BL_628390692.1	1	1	1	1	1	1	Traes_5BL_628390692.1 $ $ $ $ AT4G33355.2 $ $ Bifunctional inhibitor/lipid-transfer protein/seed storage 2S albumin superfamily protein $ LOC_Os11g02389.1 $ $ protease inhibitor/seed storage/LTP family, putative, expressed	T
Traes_5BL_79AA7C165.1	1	4	1	5	3	3	Traes_5BL_79AA7C165.1 $ 1.18.1.2 $ K02641 $ GO:0055114,GO:0016491 $ AT4G05390.1 $ ATRFNR1,RFNR1 $ root FNR 1 $ LOC_Os03g57120.1 $ $ ferredoxin--NADP reductase, chloroplast precursor, putative, expressed	T
Traes_5BL_881FB6FDE.1	1	1	1	1	1	1	Traes_5BL_881FB6FDE.1 $ 1.11.1.7 $ K00430 $ GO:0055114,GO:0020037,GO:0006979,GO:0004601 $ AT2G22420.1 $ $ Peroxidase superfamily protein $ LOC_Os09g29490.1 $ $ peroxidase precursor, putative, expressed	T
Traes_5BL_8FFD203BD.1	7	14	16	24	24	24	Traes_5BL_8FFD203BD.1 $ $ K12158 $ GO:0005515 $ AT1G31340.1 $ ATRUB1,NEDD8,RUB1 $ related to ubiquitin 1 $ LOC_Os09g25320.1 $ $ ubiquitin family protein, putative, expressed	T
Traes_5BS_E431D5D9D.1	1	25	1	28	23	23	Traes_5BS_E431D5D9D.1 $ 2.1.1.14 $ K00549 $ GO:0008652,GO:0008270,GO:0003871,GO:0009086 $ AT5G17920.1 $ ATCIMS,ATMETS,ATMS1 $ Cobalamin-independent synthase family protein $ LOC_Os12g42884.2 $ $ 5-methyltetrahydropteroyltriglutamate--homocysteine methyltransferase, putative, expressed	T
Traes_5DL_A3AFF690B.1	1	12	1	16	6	6	Traes_5DL_A3AFF690B.1 $ $ K11254 $ $ AT5G59970.1 $ $ Histone superfamily protein $ LOC_Os05g38740.1 $ $ Core histone H2A/H2B/H3/H4 domain containing protein, putative, expressed	T
Traes_5DL_D4B0422E9.1	1	2	1	2	2	2	Traes_5DL_D4B0422E9.1 $ $ $ GO:0005615 $ AT1G47710.1 $ $ Serine protease inhibitor (SERPIN) family protein $ LOC_Os03g41438.1 $ $ serpin domain containing protein, putative, expressed	T
Traes_6AL_9B873CB22.1	1	5	1	10	4	4	Traes_6AL_9B873CB22.1 $ $ $ GO:0045735 $ AT1G02335.1 $ GL22 $ germin-like protein subfamily 2 member 2 precursor $ LOC_Os01g18170.1 $ $ Cupin domain containing protein, expressed	T
Traes_6AS_621A7A571.1	1	4	1	4	2	2	Traes_6AS_621A7A571.1 $ 1.11.1.7 $ $ GO:0055114,GO:0020037,GO:0006979,GO:0004601 $ AT5G05340.1 $ $ Peroxidase superfamily protein $ LOC_Os06g35520.1 $ $ peroxidase precursor, putative, expressed	T
Traes_6DL_101F49DA5.1	1	1	1	1	1	1	Traes_6DL_101F49DA5.1 $ 3.4.14.10 $ $ GO:0006508,GO:0004252 $ AT5G67360.1 $ ARA12 $ Subtilase family protein $ LOC_Os02g53860.1 $ $ OsSub22 - Putative Subtilisin homologue, expressed	T
Traes_6DL_325F9AE8C1.1	8	9	9	11	11	11	Traes_6DL_325F9AE8C1.1 $ 3.4.14.10 $ $ GO:0006508,GO:0004252 $ AT3G14067.1 $ $ Subtilase family protein $ LOC_Os02g53860.1 $ $ OsSub22 - Putative Subtilisin homologue, expressed	T
Traes_6DL_5D39B2D39.1	1	10	1	10	10	10	Traes_6DL_5D39B2D39.1 $ 3.4.21.25 $ $ GO:0006508,GO:0004252 $ AT3G14067.1 $ $ Subtilase family protein $ LOC_Os02g53860.1 $ $ OsSub22 - Putative Subtilisin homologue, expressed	T
Traes_6DL_A7FFC6CC3.1	5	15	14	31	21	21	Traes_6DL_A7FFC6CC3.1 $ $ $ $ AT1G02335.1 $ GL22 $ germin-like protein subfamily 2 member 2 precursor $ LOC_Os01g18170.1 $ $ Cupin domain containing protein, expressed	T
Traes_7AL_80967149B.1	1	5	1	5	5	5	Traes_7AL_80967149B.1 $ 1.11.1.7 $ $ GO:0055114,GO:0020037,GO:0006979,GO:0004601 $ AT5G06730.1 $ $ Peroxidase superfamily protein $ LOC_Os10g02040.1 $ $ peroxidase precursor, putative, expressed	T
Traes_7BS_AB98E8571.1	7	7	7	7	7	7	Traes_7BS_AB98E8571.1 $ $ $ $ AT4G33720.1 $ $ CAP (Cysteine-rich secretory proteins, Antigen 5, and Pathogenesis-related 1 protein) superfamily protein $ LOC_Os10g11500.1 $ $ SCP-like extracellular protein, expressed	T
Traes_7DL_46D8A0EC9.1	1	6	1	7	7	7	Traes_7DL_46D8A0EC9.1 $ 1.11.1.7 $ K00430 $ GO:0055114,GO:0020037,GO:0006979,GO:0004601 $ AT1G05260.1 $ RCI3,RCI3A $ Peroxidase superfamily protein $ LOC_Os06g46799.1 $ $ peroxidase precursor, putative, expressed	T
Traes_7DL_4B936BD0A.1	1	1	1	1	1	1	Traes_7DL_4B936BD0A.1 $ $ $ GO:0009055 $ AT3G17675.1 $ $ Cupredoxin superfamily protein $ LOC_Os06g50650.1 $ $ plastocyanin-like domain containing protein, putative, expressed	T
Traes_7DL_7B7ACB8BF.1	2	2	2	2	2	2	Traes_7DL_7B7ACB8BF.1 $ 1.11.1.7 $ $ GO:0055114,GO:0020037,GO:0006979,GO:0004601 $ AT5G05340.1 $ $ Peroxidase superfamily protein $ LOC_Os02g14460.1 $ $ peroxidase precursor, putative, expressed	T
Traes_7DS_A6D32CAA9.1	2	2	2	2	2	2	Traes_7DS_A6D32CAA9.1 $ $ $ $ AT5G57625.1 $ $ CAP (Cysteine-rich secretory proteins, Antigen 5, and Pathogenesis-related 1 protein) superfamily protein $ LOC_Os10g11500.1 $ $ SCP-like extracellular protein, expressed	T
{Traes_1AL_1538AC680.1,Traes_1BL_F1066854B.2}	1	2	2	3	3	3	{Traes_1AL_1538AC680.1 $ 2.7.4.6 $ K00940 $ GO:0006241,GO:0006228,GO:0006183,GO:0006165,GO:0004550 $ AT4G23900.1 $ $ Nucleoside diphosphate kinase family protein $ LOC_Os05g51700.1 $ $ nucleoside diphosphate kinase, putative, expressed,Traes_1BL_F1066854B.2 $ 2.7.4.6 $ K00940 $ GO:0006241,GO:0006228,GO:0006183,GO:0006165,GO:0004550 $ AT4G11010.1 $ NDPK3 $ nucleoside diphosphate kinase 3 $ LOC_Os0…	T
{Traes_1AL_5D3EECC71.2,Traes_1BL_56BBB4B2F.2,Traes_1DL_9926BBAE1.1}	1	24	1	42	13.5	13.5	{Traes_1AL_5D3EECC71.2 $ $ K10355 $ $ AT5G09810.1 $ ACT7 $ actin 7 $ LOC_Os11g06390.1 $ $ actin, putative, expressed,Traes_1BL_56BBB4B2F.2 $ $ K10355 $ $ AT5G09810.1 $ ACT7 $ actin 7 $ LOC_Os10g36650.1 $ $ actin, putative, expressed,Traes_1DL_9926BBAE1.1 $ $ K10355 $ $ AT5G09810.1 $ ACT7 $ actin 7 $ LOC_Os10g36650.1 $ $ actin, putative, expressed}	T
{Traes_1AL_61464BAA6.1,Traes_1BL_0A3CDBCFC.1,Traes_1BL_0D8FFB3C2.1,Traes_1DL_0D7B55EF1.1,Traes_5BL_7C67B0DAD.1}	2	2	30	30	30	30	{Traes_1AL_61464BAA6.1 $ $ $ $ $ $ $ LOC_Os01g04040.1 $ $ BBTI11 - Bowman-Birk type bran trypsin inhibitor precursor, putative, expressed,Traes_1BL_0A3CDBCFC.1 $ $ $ $ $ $ $ LOC_Os01g04040.1 $ $ BBTI11 - Bowman-Birk type bran trypsin inhibitor precursor, putative, expressed,Traes_1BL_0D8FFB3C2.1 $ $ $ $ $ $ $ LOC_Os01g04040.1 $ $ BBTI11 - Bowman-Birk type bran trypsin inhibitor precursor, putativ…	T
{Traes_1AL_655726D7B.1,Traes_1AS_5320E59A6.1,Traes_1BL_5320E59A6.1,Traes_1BS_5320E59A6.1,Traes_1DL_77FB40598.1,Traes_1DS_5320E59A6.1,Traes_2AL_5320E59A6.1,Traes_2AS_861B2054C.1,Traes_2BL_5320E59A6.1,Traes_2BS_47D142DD2.1,Traes_2BS_5320E59A6.1,Traes_2DL_092D759DB.1,Traes_2DS_5320E59A6.1,Traes_3AL_5320E59A6.1,Traes_3AS_5320E59A6.1,Traes_3B_5320E59A6.1,Traes_3B_5320E59A61.1,Traes_3B_5320E59A62.1,Tra…	1	1	1	1	1	1	{Traes_1AL_655726D7B.1 $ $ K02707 $ GO:0015979,GO:0046872,GO:0016021,GO:0009523 $ ATCG00580.1 $ $ photosystem II reaction center protein E $ LOC_Os08g15322.1 $ $ cytochrome b559 subunit alpha, putative, expressed,Traes_1AS_5320E59A6.1 $ $ K02707 $ GO:0015979,GO:0046872,GO:0016021,GO:0009523 $ ATCG00580.1 $ $ photosystem II reaction center protein E $ LOC_Os08g15322.1 $ $ cytochrome b559 subunit a…	T
{Traes_1AL_6F2E87864.2,Traes_1DL_8B2DB7951.1}	2	2	2	2	2	2	{Traes_1AL_6F2E87864.2 $ 2.7.4.6 $ K00940 $ GO:0006241,GO:0006228,GO:0006183,GO:0006165,GO:0004550 $ AT4G09320.1 $ NDPK1 $ Nucleoside diphosphate kinase family protein $ LOC_Os10g41410.2 $ $ nucleoside diphosphate kinase, putative, expressed,Traes_1DL_8B2DB7951.1 $ 2.7.4.6 $ K00940 $ GO:0006241,GO:0006228,GO:0006183,GO:0006165,GO:0004550 $ AT4G09320.1 $ NDPK1 $ Nucleoside diphosphate kinase famil…	T
{Traes_1AL_A47D32D30.1,Traes_1DL_A91B639E3.1}	1	6	1	9	9	9	{Traes_1AL_A47D32D30.1 $ 1.1.1.37 $ $ GO:0055114,GO:0016616,GO:0019752 $ AT1G53240.1 $ mMDH1 $ Lactate/malate dehydrogenase family protein $ LOC_Os05g49880.1 $ $ lactate/malate dehydrogenase, putative, expressed,Traes_1DL_A91B639E3.1 $ 1.1.1.37 $ $ GO:0055114,GO:0016491,GO:0016616,GO:0019752 $ AT1G53240.1 $ mMDH1 $ Lactate/malate dehydrogenase family protein $ LOC_Os05g49880.1 $ $ lactate/malate …	T
{Traes_1AL_D1AF9EF20.1,Traes_1BL_C40D1B0CC.1,Traes_1DL_A6553EC96.1}	1	1	1	1	1	1	{Traes_1AL_D1AF9EF20.1 $ $ $ $ $ $ $ LOC_Os01g04050.1 $ $ BBTI12 - Bowman-Birk type bran trypsin inhibitor precursor, expressed,Traes_1BL_C40D1B0CC.1 $ $ $ $ $ $ $ LOC_Os01g04050.1 $ $ BBTI12 - Bowman-Birk type bran trypsin inhibitor precursor, expressed,Traes_1DL_A6553EC96.1 $ $ $ $ $ $ $ LOC_Os01g04050.1 $ $ BBTI12 - Bowman-Birk type bran trypsin inhibitor precursor, expressed}	T
{Traes_1AS_4AD2F6772.1,Traes_1BL_4AB17FFF4.2,Traes_4DL_CB289BCE6.1,Traes_5AL_C74A6A26D.1,Traes_5BL_9EAB3AD07.1,Traes_7DS_98F9E4E55.1,scaff_0000022464_3}	2	2	2	2	2	2	{Traes_1AS_4AD2F6772.1 $ $ $ GO:0003677 $ AT3G54560.1 $ HTA11 $ histone H2A 11 $ LOC_Os03g53190.2 $ $ Core histone H2A/H2B/H3/H4 domain containing protein, putative, expressed,Traes_1BL_4AB17FFF4.2 $ $ $ GO:0003677 $ AT3G54560.1 $ HTA11 $ histone H2A 11 $ LOC_Os03g53190.1 $ $ Core histone H2A/H2B/H3/H4 domain containing protein, putative, expressed,Traes_4DL_CB289BCE6.1 $ $ $ $ AT3G54560.1 $ HTA1…	T
{Traes_1AS_971BBFBD4.1,Traes_1DS_5B1594E4C.1}	1	1	1	1	1	1	{Traes_1AS_971BBFBD4.1 $ $ $ GO:0009611,GO:0004867 $ AT2G38870.1 $ $ Serine protease inhibitor, potato inhibitor I-type family protein $ LOC_Os12g36210.1 $ $ inhibitor I family protein, putative, expressed,Traes_1DS_5B1594E4C.1 $ $ $ GO:0009611,GO:0004867 $ AT2G38870.1 $ $ Serine protease inhibitor, potato inhibitor I-type family protein $ LOC_Os12g36210.1 $ $ inhibitor I family protein, putative…	T
{Traes_1AS_A53D11A37.1,Traes_1BS_101332870.1,Traes_1DS_486DB7BFE.1}	1	1	1	1	1	1	{Traes_1AS_A53D11A37.1 $ 1.1.1.40,1.1.1.39 $ K00029 $ GO:0055114,GO:0004471,GO:0051287 $ AT5G25880.1 $ ATNADP-ME3,NADP-ME3 $ NADP-malic enzyme 3 $ LOC_Os05g09440.1 $ $ NADP-dependent malic enzyme, chloroplast precursor, putative, expressed,Traes_1BS_101332870.1 $ 1.1.1.40,1.1.1.39 $ K00029 $ GO:0055114,GO:0004471,GO:0051287 $ AT5G25880.1 $ ATNADP-ME3,NADP-ME3 $ NADP-malic enzyme 3 $ LOC_Os05g0944…	T
{Traes_2AL_197BC062C.4,Traes_2BL_1B2A85367.2,Traes_2DL_1D912517E.1,Traes_3AS_8A727B48F.1,Traes_3B_D59C1CA8B.1,Traes_3DS_63471506E.2,Traes_4AL_6B5C89E7C.3,Traes_4BS_F7F9DE1D4.1,Traes_4DS_8D47B4C37.1}	1	1	1	1	1	1	{Traes_2AL_197BC062C.4 $ $ K06630 $ GO:0019904 $ AT3G02520.1 $ GF14 NU,GRF7 $ general regulatory factor 7 $ LOC_Os04g38870.2 $ $ 14-3-3 protein, putative, expressed,Traes_2BL_1B2A85367.2 $ $ K06630 $ GO:0019904 $ AT3G02520.1 $ GF14 NU,GRF7 $ general regulatory factor 7 $ LOC_Os04g38870.3 $ $ 14-3-3 protein, putative, expressed,Traes_2DL_1D912517E.1 $ $ $ GO:0019904 $ AT3G02520.1 $ GF14 NU,GRF7 $ …	T
{Traes_2AL_6061FA883.1,Traes_2BL_7D700A166.1,Traes_2DL_C8939F784.1,Traes_2DL_C8939F7841.1}	2	2	2	2	2	2	{Traes_2AL_6061FA883.1 $ 3.4.22.14 $ $ GO:0008234,GO:0006508 $ AT1G47128.1 $ RD21,RD21A $ Granulin repeat cysteine protease family protein $ LOC_Os04g57440.1 $ $ oryzain beta chain precursor, putative, expressed,Traes_2BL_7D700A166.1 $ 3.4.22.14 $ $ GO:0008234,GO:0006508 $ AT1G47128.1 $ RD21,RD21A $ Granulin repeat cysteine protease family protein $ LOC_Os04g57440.1 $ $ oryzain beta chain precurs…	T
{Traes_2AL_924E3FFA0.1,Traes_2BL_35ABEA54B.1,Traes_2DL_6BE9A3802.1}	1	1	1	1	1	1	{Traes_2AL_924E3FFA0.1 $ $ $ $ AT5G25460.1 $ $ Protein of unknown function, DUF642 $ LOC_Os04g41759.1 $ $ expressed protein,Traes_2BL_35ABEA54B.1 $ $ $ $ AT5G25460.1 $ $ Protein of unknown function, DUF642 $ LOC_Os04g41759.1 $ $ expressed protein,Traes_2DL_6BE9A3802.1 $ $ $ $ AT5G11420.1 $ $ Protein of unknown function, DUF642 $ LOC_Os04g41759.1 $ $ expressed protein}	T
{Traes_2AL_AEB11A672.1,Traes_2BL_184801174.1,Traes_2BL_5FC6CBB43.1,Traes_2DL_66736A596.1}	2	2	2	2	2	2	{Traes_2AL_AEB11A672.1 $ 3.2.1.182,3.2.1.21 $ K01188 $ GO:0005975,GO:0004553 $ AT5G44640.1 $ BGLU13 $ beta glucosidase 13 $ LOC_Os04g39864.4 $ $ Os4bglu11 - beta-glucosidase homologue, similar to Os4Bglu12 exoglucanase/beta-glucosidase, expressed,Traes_2BL_184801174.1 $ 3.2.1.182,3.2.1.21 $ $ GO:0005975,GO:0004553 $ AT5G44640.1 $ BGLU13 $ beta glucosidase 13 $ LOC_Os04g39814.3 $ $ Os4bglu9 - beta…	T
{Traes_2AS_457604359.1,Traes_2BS_EAB2C09D0.1,Traes_2DS_577286E6C.1,Traes_2DS_708F03DA3.1}	1	2	1	3	2	2	{Traes_2AS_457604359.1 $ 1.11.1.7 $ $ GO:0055114,GO:0020037,GO:0006979,GO:0004601 $ AT5G05340.1 $ $ Peroxidase superfamily protein $ LOC_Os07g48010.1 $ $ peroxidase precursor, putative, expressed,Traes_2BS_EAB2C09D0.1 $ 1.11.1.7 $ K00430 $ GO:0055114,GO:0020037,GO:0006979,GO:0004601 $ AT5G05340.1 $ $ Peroxidase superfamily protein $ LOC_Os07g48030.1 $ $ peroxidase precursor, putative, expressed,T…	T
{Traes_2AS_BAD28E539.1,Traes_2BS_B8E7189CF.1,Traes_2BS_B8E7189CF1.1}	1	1	1	1	1	1	{Traes_2AS_BAD28E539.1 $ 3.2.1.14 $ $ GO:0016998,GO:0006032,GO:0004568 $ AT3G12500.1 $ ATHCHIB,B-CHI,CHI-B,HCHIB,PR-3,PR3 $ basic chitinase $ LOC_Os05g33140.1 $ $ CHIT5 - Chitinase family protein precursor, expressed,Traes_2BS_B8E7189CF.1 $ 3.2.1.14 $ K01183 $ GO:0008061,GO:0016998,GO:0006032,GO:0004568 $ AT3G12500.1 $ ATHCHIB,B-CHI,CHI-B,HCHIB,PR-3,PR3 $ basic chitinase $ LOC_Os05g33130.1 $ $ CH…	T
{Traes_2BL_429364671.1,Traes_2BL_C6A0AF0E7.1}	2	25	2	33	19	19	{Traes_2BL_429364671.1 $ 1.11.1.7 $ K00430 $ GO:0055114,GO:0020037,GO:0006979,GO:0004601 $ AT1G71695.1 $ $ Peroxidase superfamily protein $ LOC_Os04g59260.1 $ $ peroxidase precursor, putative, expressed,Traes_2BL_C6A0AF0E7.1 $ 1.11.1.7 $ K00430 $ GO:0055114,GO:0020037,GO:0006979,GO:0004601 $ AT1G71695.1 $ $ Peroxidase superfamily protein $ LOC_Os04g59260.1 $ $ peroxidase precursor, putative, expr…	T
{Traes_2BS_40968B152.1,Traes_2DS_FFDAC7551.1}	1	1	1	1	1	1	{Traes_2BS_40968B152.1 $ 1.3.3.8 $ $ GO:0055114,GO:0050660,GO:0016491 $ AT5G44410.1 $ $ FAD-binding Berberine family protein $ LOC_Os06g35560.1 $ $ reticuline oxidase-like protein precursor, putative, expressed,Traes_2DS_FFDAC7551.1 $ 1.3.3.8 $ $ $ AT1G30760.1 $ $ FAD-binding Berberine family protein $ LOC_Os06g35560.1 $ $ reticuline oxidase-like protein precursor, putative, expressed}	T
{Traes_2BS_9C52B176E.1,Traes_2BS_ED73CFB1A.1,Traes_2DS_721623E22.1}	3	3	3	3	3	3	{Traes_2BS_9C52B176E.1 $ 3.2.1.39 $ $ GO:0005975,GO:0004553 $ AT5G55180.1 $ $ O-Glycosyl hydrolases family 17 protein $ LOC_Os07g35350.2 $ $ glucan endo-1,3-beta-glucosidase precursor, putative, expressed,Traes_2BS_ED73CFB1A.1 $ 3.2.1.39 $ $ GO:0005975,GO:0004553 $ AT4G26830.1 $ $ O-Glycosyl hydrolases family 17 protein $ LOC_Os07g35350.2 $ $ glucan endo-1,3-beta-glucosidase precursor, putative, …	T
{Traes_3AL_28186DB96.1,Traes_3B_87F28105F.1,Traes_3B_B8697F82E.1}	1	1	1	1	1	1	{Traes_3AL_28186DB96.1 $ 3.2.1.39 $ $ GO:0005975,GO:0004553 $ AT3G57260.1 $ BG2,BGL2,PR-2,PR2 $ beta-1,3-glucanase 2 $ LOC_Os01g71830.1 $ $ glycosyl hydrolases family 17, putative, expressed,Traes_3B_87F28105F.1 $ 3.2.1.39 $ $ GO:0005975,GO:0004553 $ AT3G57260.1 $ BG2,BGL2,PR-2,PR2 $ beta-1,3-glucanase 2 $ LOC_Os01g71830.1 $ $ glycosyl hydrolases family 17, putative, expressed,Traes_3B_B8697F82E.…	T
{Traes_3AL_9EFF390A3.1,Traes_3B_7779FCCA8.2,Traes_3DL_2EC34A349.2}	1	1	1	1	1	1	{Traes_3AL_9EFF390A3.1 $ 1.1.1.37 $ $ GO:0055114,GO:0016491,GO:0016616,GO:0019752 $ AT1G53240.1 $ mMDH1 $ Lactate/malate dehydrogenase family protein $ LOC_Os01g46070.1 $ $ lactate/malate dehydrogenase, putative, expressed,Traes_3B_7779FCCA8.2 $ 1.1.1.37 $ K00026 $ GO:0055114,GO:0016491,GO:0016616,GO:0019752 $ AT1G53240.1 $ mMDH1 $ Lactate/malate dehydrogenase family protein $ LOC_Os01g46070.1 $ …	T
{Traes_3AL_BCFD5F303.1,Traes_3DL_F5930F58D.1}	1	1	1	1	1	1	{Traes_3AL_BCFD5F303.1 $ 3.2.1.39 $ $ GO:0005975,GO:0004553 $ AT4G16260.1 $ $ Glycosyl hydrolase superfamily protein $ LOC_Os01g71670.1 $ $ glycosyl hydrolases family 17, putative, expressed,Traes_3DL_F5930F58D.1 $ 3.2.1.39 $ $ GO:0005975,GO:0004553 $ AT4G16260.1 $ $ Glycosyl hydrolase superfamily protein $ LOC_Os01g71670.1 $ $ glycosyl hydrolases family 17, putative, expressed}	T
{Traes_3AS_43073F74C.1,Traes_3AS_4AB38E642.1,Traes_3DS_19228E5AD.1,Traes_3DS_C8ABEABD5.1}	2	10	2	25	13.5	13.5	{Traes_3AS_43073F74C.1 $ $ $ $ AT5G38960.1 $ $ RmlC-like cupins superfamily protein $ LOC_Os12g05860.1 $ $ Cupin domain containing protein, expressed,Traes_3AS_4AB38E642.1 $ $ $ $ AT5G38960.1 $ $ RmlC-like cupins superfamily protein $ LOC_Os08g09040.1 $ $ Cupin domain containing protein, expressed,Traes_3DS_19228E5AD.1 $ $ $ $ AT5G38960.1 $ $ RmlC-like cupins superfamily protein $ LOC_Os08g09040.…	T
{Traes_3AS_8FA332E541.3,Traes_3DS_0E3303DED.1,Traes_7AL_113126D46.1,Traes_7AL_ACBB0F83B.1,Traes_7DL_A1D314F33.1}	3	11	15	38	26.5	26.5	{Traes_3AS_8FA332E541.3 $ $ $ $ AT5G38940.1 $ $ RmlC-like cupins superfamily protein $ LOC_Os08g09080.1 $ $ Cupin domain containing protein, expressed,Traes_3DS_0E3303DED.1 $ $ $ $ AT5G38960.1 $ $ RmlC-like cupins superfamily protein $ LOC_Os08g09040.1 $ $ Cupin domain containing protein, expressed,Traes_7AL_113126D46.1 $ $ $ $ AT5G38960.1 $ $ RmlC-like cupins superfamily protein $ LOC_Os12g05860…	T
{Traes_3B_68A92F3EE.2,scaff_0000000271_59,scaff_0000002466_8,scaff_0000020477_4,scaff_0000023453_7,scaff_0000036083_2,scaff_0000044438_4,scaff_0000051320_7,scaff_0000059254_2,scaff_0000061508_3,scaff_0000076348_4}	1	1	1	1	1	1	{Traes_3B_68A92F3EE.2 $ 1.1.1.317 $ $ $ AT1G60690.1 $ $ NAD(P)-linked oxidoreductase superfamily protein $ LOC_Os01g43090.1 $ $ oxidoreductase, aldo/keto reductase family protein, putative, expressed,scaff_0000000271_59 $ EC: 1.1.1.- $ gene name: yxbf:iols $ product: Protein IolS:Vegetative protein 147:VEG147:AKR11A $ GO: 0016491,scaff_0000002466_8 $ EC: 1.-.-.- $ gene name: ycck:yzae $ product: …	T
{Traes_3B_97E1E491F.1,Traes_3DS_17204FECA.1,scaff_0000000233_68,scaff_0000000508_13,scaff_0000000516_33,scaff_0000001222_6,scaff_0000001291_42,scaff_0000002248_1,scaff_0000002828_5,scaff_0000002883_24,scaff_0000002934_2,scaff_0000003528_1,scaff_0000003651_7,scaff_0000003974_14,scaff_0000005681_16,scaff_0000006775_9,scaff_0000007714_6,scaff_0000008691_9,scaff_0000009398_3,scaff_0000010194_6,scaff_…	1	1	1	1	1	1	{Traes_3B_97E1E491F.1 $ $ $ GO:0017038,GO:0016020,GO:0005524 $ AT4G01800.1 $ AGY1,AtcpSecA $ Albino or Glassy Yellow 1 $ LOC_Os01g21820.1 $ $ preprotein translocase subunit secA, chloroplast precursor, putative, expressed,Traes_3DS_17204FECA.1 $ $ $ GO:0005524,GO:0003676 $ AT4G01800.1 $ AGY1,AtcpSecA $ Albino or Glassy Yellow 1 $ LOC_Os01g21820.1 $ $ preprotein translocase subunit secA, chloropla…	T
{Traes_3B_9F3320C78.1,Traes_3B_D516297E3.1}	4	4	5	5	5	5	{Traes_3B_9F3320C78.1 $ 3.2.1.39 $ $ GO:0005975,GO:0004553 $ AT4G16260.1 $ $ Glycosyl hydrolase superfamily protein $ LOC_Os01g71670.1 $ $ glycosyl hydrolases family 17, putative, expressed,Traes_3B_D516297E3.1 $ 3.2.1.39 $ $ GO:0005975,GO:0004553 $ AT3G57240.1 $ BG3 $ beta-1,3-glucanase 3 $ LOC_Os01g71410.1 $ $ glycosyl hydrolases family 17, putative, expressed}	T
{Traes_3B_ACE7EBF29.2,Traes_3DL_5DE96C1D2.2}	2	28	2	47	30	30	{Traes_3B_ACE7EBF29.2 $ $ K02183 $ $ AT2G27030.3 $ ACAM-2,CAM5 $ calmodulin 5 $ LOC_Os01g17190.1 $ $ OsCam3 - Calmodulin, expressed,Traes_3DL_5DE96C1D2.2 $ $ K02183 $ $ AT2G27030.3 $ ACAM-2,CAM5 $ calmodulin 5 $ LOC_Os01g17190.1 $ $ OsCam3 - Calmodulin, expressed}	T
{Traes_3B_FBE2447AA.1,Traes_3B_FBE2447AA1.1,Traes_3B_FBE2447AA2.1}	3	10	6	18	18	18	{Traes_3B_FBE2447AA.1 $ 3.2.1.39 $ $ GO:0005975,GO:0004553 $ AT4G16260.1 $ $ Glycosyl hydrolase superfamily protein $ LOC_Os01g71380.1 $ $ glycosyl hydrolases family 17, putative, expressed,Traes_3B_FBE2447AA1.1 $ 3.2.1.39 $ $ GO:0005975,GO:0004553 $ AT4G16260.1 $ $ Glycosyl hydrolase superfamily protein $ LOC_Os01g71380.1 $ $ glycosyl hydrolases family 17, putative, expressed,Traes_3B_FBE2447AA2…	T
{Traes_4AL_6A62271F4.1,Traes_4BS_614DD0251.1,Traes_4DS_76BB870CB.1}	3	3	3	3	3	3	{Traes_4AL_6A62271F4.1 $ $ $ $ AT1G55265.1 $ $ Protein of unknown function, DUF538 $ LOC_Os03g48626.1 $ $ expressed protein,Traes_4BS_614DD0251.1 $ $ $ $ AT1G55265.1 $ $ Protein of unknown function, DUF538 $ LOC_Os03g48626.1 $ $ expressed protein,Traes_4DS_76BB870CB.1 $ $ $ $ AT1G55265.1 $ $ Protein of unknown function, DUF538 $ LOC_Os03g48626.1 $ $ expressed protein}	T
{Traes_4AL_8D0193195.2,Traes_4DS_D97A96AE5.2}	1	10	2	13	8	8	{Traes_4AL_8D0193195.2 $ 2.1.1.14 $ K00549 $ GO:0008652,GO:0008270,GO:0003871,GO:0009086 $ AT5G17920.1 $ ATCIMS,ATMETS,ATMS1 $ Cobalamin-independent synthase family protein $ LOC_Os12g42884.2 $ $ 5-methyltetrahydropteroyltriglutamate--homocysteine methyltransferase, putative, expressed,Traes_4DS_D97A96AE5.2 $ 2.1.1.14 $ K00549 $ GO:0008652,GO:0008270,GO:0003871,GO:0009086 $ AT5G17920.1 $ ATCIMS,A…	T
{Traes_4AL_F23B2CEFB.2,Traes_4BS_42361CB8D.1,Traes_4DS_26272902A.1}	1	1	1	1	1	1	{Traes_4AL_F23B2CEFB.2 $ 5.3.4.1 $ K09580 $ GO:0045454 $ AT1G21750.1 $ ATPDI5,ATPDIL1-1,PDI5,PDIL1-1 $ PDI-like 1-1 $ LOC_Os11g09280.1 $ $ OsPDIL1-1 protein disulfide isomerase PDIL1-1, expressed,Traes_4BS_42361CB8D.1 $ 5.3.4.1 $ K09580 $ GO:0045454 $ AT1G21750.1 $ ATPDI5,ATPDIL1-1,PDI5,PDIL1-1 $ PDI-like 1-1 $ LOC_Os11g09280.1 $ $ OsPDIL1-1 protein disulfide isomerase PDIL1-1, expressed,Traes_4D…	T
{Traes_4AL_FF24F9B94.1,Traes_4BS_AAB62F089.1,Traes_4DS_111C0C8C5.1,Traes_6AL_F2A25566E.1,Traes_6AL_F2A25566E1.1,Traes_6BL_088DC5D541.1,Traes_6DL_1FB712919.1}	1	1	1	1	1	1	{Traes_4AL_FF24F9B94.1 $ $ $ GO:0003676,GO:0005852,GO:0005737,GO:0003743 $ AT3G11400.1 $ ATEIF3G1,EIF3G1 $ eukaryotic translation initiation factor 3G1 $ LOC_Os02g54700.2 $ $ RNA recognition motif containing protein, putative, expressed,Traes_4BS_AAB62F089.1 $ $ $ GO:0003676,GO:0005852,GO:0005737,GO:0003743 $ AT3G11400.1 $ ATEIF3G1,EIF3G1 $ eukaryotic translation initiation factor 3G1 $ LOC_Os02g…	T
{Traes_4AS_519B67360.1,Traes_4BL_9BA5AB82C.1}	1	1	1	1	1	1	{Traes_4AS_519B67360.1 $ 1.8.1.7 $ K00383 $ GO:0055114,GO:0016491,GO:0045454 $ AT3G54660.1 $ ATGR2,EMB2360,GR $ glutathione reductase $ LOC_Os03g06740.1 $ $ glutathione reductase, putative, expressed,Traes_4BL_9BA5AB82C.1 $ 1.8.1.7 $ $ GO:0055114,GO:0016491,GO:0045454 $ AT3G54660.1 $ ATGR2,EMB2360,GR $ glutathione reductase $ LOC_Os03g06740.1 $ $ glutathione reductase, putative, expressed}	T
{Traes_4AS_ADAE4B86D.2,Traes_4AS_ADAE4B86D1.2,Traes_4AS_ADAE4B86D2.2,Traes_4AS_ADAE4B86D3.2,Traes_4DL_DB82E4F8E.1,Traes_5BL_2C5D43B13.1}	1	1	1	1	1	1	{Traes_4AS_ADAE4B86D.2 $ 3.4.25.1 $ K02730 $ GO:0019773,GO:0006511,GO:0004175,GO:0051603,GO:0005839,GO:0004298 $ AT2G05840.1 $ PAA2 $ 20S proteasome subunit PAA2 $ LOC_Os03g08280.1 $ $ peptidase, T1 family, putative, expressed,Traes_4AS_ADAE4B86D1.2 $ 3.4.25.1 $ K02730 $ GO:0019773,GO:0006511,GO:0004175,GO:0051603,GO:0005839,GO:0004298 $ AT2G05840.1 $ PAA2 $ 20S proteasome subunit PAA2 $ LOC_Os03…	T
{Traes_4BL_67D9A875E.1,Traes_4DL_8A7ED374C.1}	1	1	1	1	1	1	{Traes_4BL_67D9A875E.1 $ 3.2.1.51 $ K15923 $ $ AT4G34260.1 $ FUC95A $ 1,2-alpha-L-fucosidases $ LOC_Os10g19880.1 $ $ alpha-1,2-fucosidase, putative, expressed,Traes_4DL_8A7ED374C.1 $ 3.2.1.51 $ $ $ AT4G34260.1 $ FUC95A $ 1,2-alpha-L-fucosidases $ LOC_Os10g19880.1 $ $ alpha-1,2-fucosidase, putative, expressed}	T
{Traes_4BL_A289962F6.1,Traes_4BL_A289962F61.1}	1	1	1	1	1	1	{Traes_4BL_A289962F6.1 $ $ $ GO:0016021 $ AT4G12980.1 $ $ Auxin-responsive family protein $ LOC_Os03g09900.1 $ $ membrane protein, putative, expressed,Traes_4BL_A289962F61.1 $ $ $ GO:0016021 $ AT4G12980.1 $ $ Auxin-responsive family protein $ LOC_Os03g09900.1 $ $ membrane protein, putative, expressed}	T
{Traes_4BS_4DA228A0D.4,Traes_4DS_D7894C5BF.1}	2	2	2	2	2	2	{Traes_4BS_4DA228A0D.4 $ $ $ GO:0045735 $ AT1G02335.1 $ GL22 $ germin-like protein subfamily 2 member 2 precursor $ LOC_Os09g39530.1 $ $ Cupin domain containing protein, expressed,Traes_4DS_D7894C5BF.1 $ $ $ $ AT1G02335.1 $ GL22 $ germin-like protein subfamily 2 member 2 precursor $ LOC_Os09g39530.1 $ $ Cupin domain containing protein, expressed}	T
{Traes_4BS_E159CEEDF.1,Traes_4DS_E47C518AD.2}	13	37	19	61	32.5	32.5	{Traes_4BS_E159CEEDF.1 $ $ K10355 $ $ AT3G12110.1 $ ACT11 $ actin-11 $ LOC_Os03g50885.1 $ $ actin, putative, expressed,Traes_4DS_E47C518AD.2 $ $ K10355 $ $ AT3G12110.1 $ ACT11 $ actin-11 $ LOC_Os03g50885.1 $ $ actin, putative, expressed}	T
{Traes_4DL_21551706C.1,Traes_6AS_91B2D33F1.1}	1	1	1	1	1	1	{Traes_4DL_21551706C.1 $ 1.1.3.8,1.1.3.37 $ $ GO:0055114,GO:0050660,GO:0016491 $ AT2G46760.1 $ $ D-arabinono-1,4-lactone oxidase family protein $ LOC_Os08g02230.1 $ $ FAD-binding and arabino-lactone oxidase domains containing protein, putative, expressed,Traes_6AS_91B2D33F1.1 $ 1.1.3.8,1.1.3.37 $ $ GO:0055114,GO:0016020,GO:0003885,GO:0050660,GO:0016491 $ AT2G46760.1 $ $ D-arabinono-1,4-lactone ox…	T
{Traes_5AL_B0E91B780.1,Traes_5DL_06E515CD3.2}	1	4	1	5	3	3	{Traes_5AL_B0E91B780.1 $ 1.18.1.2 $ $ GO:0055114,GO:0016491 $ AT4G05390.1 $ ATRFNR1,RFNR1 $ root FNR 1 $ LOC_Os03g57120.1 $ $ ferredoxin--NADP reductase, chloroplast precursor, putative, expressed,Traes_5DL_06E515CD3.2 $ 1.18.1.2 $ K02641 $ GO:0055114,GO:0016491 $ AT4G05390.1 $ ATRFNR1,RFNR1 $ root FNR 1 $ LOC_Os03g57120.1 $ $ ferredoxin--NADP reductase, chloroplast precursor, putative, expressed}	T
{Traes_5AL_D137BC39D.1,Traes_5BL_A06AA1F3E.2}	3	3	5	5	5	5	{Traes_5AL_D137BC39D.1 $ $ $ $ $ $ $ LOC_Os09g37976.1 $ $ cupin domain containing protein, expressed,Traes_5BL_A06AA1F3E.2 $ $ $ GO:0045735 $ AT1G07750.1 $ $ RmlC-like cupins superfamily protein $ LOC_Os09g37967.1 $ $ cupin domain containing protein, expressed}	T
{Traes_5AL_D86A878AF.1,Traes_5BL_BF60CBEDA.1,Traes_5DL_BF47BE671.1}	1	1	1	1	1	1	{Traes_5AL_D86A878AF.1 $ 3.2.1.24 $ K01191 $ GO:0008270,GO:0004553,GO:0005975,GO:0004559,GO:0015923,GO:0006013 $ AT5G13980.2 $ $ Glycosyl hydrolase family 38 protein $ LOC_Os11g32260.1 $ $ lysosomal alpha-mannosidase precursor, putative, expressed,Traes_5BL_BF60CBEDA.1 $ 3.2.1.24 $ $ GO:0008270,GO:0004553,GO:0005975,GO:0004559,GO:0015923,GO:0006013 $ AT5G13980.1 $ $ Glycosyl hydrolase family 38 p…	T
{Traes_5AL_DF30DE757.2,Traes_5BL_EBD050E21.2,Traes_5DL_24E161E8F.1}	1	5	1	7	7	7	{Traes_5AL_DF30DE757.2 $ $ $ GO:0003924,GO:0007017,GO:0005874 $ AT5G23860.1 $ TUB8 $ tubulin beta 8 $ LOC_Os03g56810.1 $ $ tubulin/FtsZ domain containing protein, putative, expressed,Traes_5BL_EBD050E21.2 $ 2.4.2.1 $ K07375 $ GO:0003924,GO:0007017,GO:0005874 $ AT5G23860.2 $ TUB8 $ tubulin beta 8 $ LOC_Os03g56810.1 $ $ tubulin/FtsZ domain containing protein, putative, expressed,Traes_5DL_24E161E8F…	T
{Traes_5AL_EE83D2709.3,Traes_5DL_A51C04BEB.1}	2	14	2	15	6.89583	6.9	{Traes_5AL_EE83D2709.3 $ $ $ $ AT5G02500.1 $ AT-HSC70-1,HSC70,HSC70-1,HSP70-1 $ heat shock cognate protein 70-1 $ LOC_Os03g60620.1 $ $ DnaK family protein, putative, expressed,Traes_5DL_A51C04BEB.1 $ $ $ $ AT5G02500.1 $ AT-HSC70-1,HSC70,HSC70-1,HSP70-1 $ heat shock cognate protein 70-1 $ LOC_Os11g47760.4 $ $ DnaK family protein, putative, expressed}	T
{Traes_5BL_17A88C1AB.1,Traes_5DL_A1B162F8A.1}	1	1	1	1	1	1	{Traes_5BL_17A88C1AB.1 $ 3.4.16.6 $ K16297 $ GO:0006508,GO:0004185 $ AT3G63470.1 $ scpl40 $ serine carboxypeptidase-like 40 $ LOC_Os09g28830.1 $ $ OsSCP42 - Putative Serine Carboxypeptidase homologue, expressed,Traes_5DL_A1B162F8A.1 $ 3.4.16.6 $ K16297 $ GO:0006508,GO:0004185 $ AT3G63470.1 $ scpl40 $ serine carboxypeptidase-like 40 $ LOC_Os09g28830.1 $ $ OsSCP42 - Putative Serine Carboxypeptidase…	T
{Traes_5BL_29847C42C.1,Traes_5BS_C64E893BD.1}	1	1	1	1	1	1	{Traes_5BL_29847C42C.1 $ $ K08913 $ GO:0016020,GO:0009765 $ AT2G05070.1 $ LHCB2,LHCB2.2 $ photosystem II light harvesting complex gene 2.2 $ LOC_Os03g39610.1 $ $ chlorophyll A-B binding protein, putative, expressed,Traes_5BS_C64E893BD.1 $ $ K08913 $ GO:0016020,GO:0009765 $ AT2G05100.1 $ LHCB2,LHCB2.1 $ photosystem II light harvesting complex gene 2.1 $ LOC_Os03g39610.1 $ $ chlorophyll A-B binding…	T
{Traes_5BL_3ED1B0234.2,Traes_5DL_D2F75A952.2}	3	6	3	6	4	4	{Traes_5BL_3ED1B0234.2 $ 1.11.1.7 $ K00430 $ GO:0055114,GO:0020037,GO:0006979,GO:0004601 $ AT5G05340.1 $ $ Peroxidase superfamily protein $ LOC_Os12g02080.1 $ $ peroxidase precursor, putative, expressed,Traes_5DL_D2F75A952.2 $ 1.11.1.7 $ K00430 $ GO:0055114,GO:0020037,GO:0006979,GO:0004601 $ AT5G05340.1 $ $ Peroxidase superfamily protein $ LOC_Os12g02080.1 $ $ peroxidase precursor, putative, expr…	T
{Traes_5BL_9A790E8CF.1,Traes_5BL_B137C7E4F.1,Traes_5DL_C997FC7EF.1}	2	2	2	2	2	2	{Traes_5BL_9A790E8CF.1 $ $ $ $ AT3G19690.1 $ $ CAP (Cysteine-rich secretory proteins, Antigen 5, and Pathogenesis-related 1 protein) superfamily protein $ LOC_Os07g03710.1 $ $ SCP-like extracellular protein, expressed,Traes_5BL_B137C7E4F.1 $ $ $ $ AT3G19690.1 $ $ CAP (Cysteine-rich secretory proteins, Antigen 5, and Pathogenesis-related 1 protein) superfamily protein $ LOC_Os07g03710.1 $ $ SCP-li…	T
{Traes_5BL_F04D996B2.2,Traes_5DL_AC7C885A0.1}	1	1	1	1	1	1	{Traes_5BL_F04D996B2.2 $ 3.4.22.16 $ K01366 $ GO:0008234,GO:0006508 $ AT5G60360.1 $ AALP,ALP,SAG2 $ aleurain-like protease $ LOC_Os09g27030.2 $ $ oryzain gamma chain precursor, putative, expressed,Traes_5DL_AC7C885A0.1 $ 3.4.22.16 $ K01366 $ GO:0008234,GO:0006508 $ AT5G60360.1 $ AALP,ALP,SAG2 $ aleurain-like protease $ LOC_Os09g27030.2 $ $ oryzain gamma chain precursor, putative, expressed}	T
{Traes_5BS_4A820ABB2.1,Traes_5BS_DCB2B616C.1}	4	4	4	4	4	4	{Traes_5BS_4A820ABB2.1 $ $ $ $ AT4G11650.1 $ ATOSM34,OSM34 $ osmotin 34 $ LOC_Os12g43490.1 $ $ thaumatin, putative, expressed,Traes_5BS_DCB2B616C.1 $ $ $ $ AT4G11650.1 $ ATOSM34,OSM34 $ osmotin 34 $ LOC_Os12g43490.1 $ $ thaumatin, putative, expressed}	T
{Traes_6AL_2063C3615.5,Traes_6DL_C1571283B.1,Traes_7AL_4B8348CBB.2}	1	2	1	2	2	2	{Traes_6AL_2063C3615.5 $ 4.4.1.5 $ K01759 $ $ AT1G11840.3 $ ATGLX1,GLX1 $ glyoxalase I homolog $ LOC_Os08g09250.2 $ $ glyoxalase family protein, putative, expressed,Traes_6DL_C1571283B.1 $ 4.4.1.5 $ K01759 $ $ AT1G11840.6 $ ATGLX1,GLX1 $ glyoxalase I homolog $ LOC_Os08g09250.2 $ $ glyoxalase family protein, putative, expressed,Traes_7AL_4B8348CBB.2 $ 4.4.1.5 $ K01759 $ $ AT1G11840.2 $ ATGLX1,GLX1…	T
{Traes_6AL_5BFB40DEE.1,Traes_6DL_E5346725E.1}	1	11	1	18	8	8	{Traes_6AL_5BFB40DEE.1 $ $ $ $ AT1G02335.1 $ GL22 $ germin-like protein subfamily 2 member 2 precursor $ LOC_Os01g18170.1 $ $ Cupin domain containing protein, expressed,Traes_6DL_E5346725E.1 $ $ $ $ AT1G02335.1 $ GL22 $ germin-like protein subfamily 2 member 2 precursor $ LOC_Os01g18170.1 $ $ Cupin domain containing protein, expressed}	T
{Traes_6AS_A883BC2B1.1,Traes_6DS_58521AB60.1}	3	3	3	3	3	3	{Traes_6AS_A883BC2B1.1 $ $ $ GO:0005515 $ AT1G12040.1 $ LRX1 $ leucine-rich repeat/extensin 1 $ LOC_Os02g04540.1 $ $ retrotransposon protein, putative, unclassified, expressed,Traes_6DS_58521AB60.1 $ $ $ GO:0005515 $ AT1G12040.1 $ LRX1 $ leucine-rich repeat/extensin 1 $ LOC_Os02g04540.1 $ $ retrotransposon protein, putative, unclassified, expressed}	T
{Traes_6BS_0BDACE205.1,Traes_7DL_D03D0D5DD.1}	1	1	1	1	1	1	{Traes_6BS_0BDACE205.1 $ 1.11.1.7 $ K00430 $ GO:0055114,GO:0020037,GO:0006979,GO:0004601 $ AT5G05340.1 $ $ Peroxidase superfamily protein $ LOC_Os02g14430.1 $ $ peroxidase precursor, putative, expressed,Traes_7DL_D03D0D5DD.1 $ 1.11.1.7 $ $ GO:0055114,GO:0020037,GO:0006979,GO:0004601 $ AT5G58400.1 $ $ Peroxidase superfamily protein $ LOC_Os02g14430.1 $ $ peroxidase precursor, putative, expressed}	T
{Traes_7AL_2585DE9FB.1,Traes_7DL_2DF9C185B.1}	1	7	1	11	9.5	9.5	{Traes_7AL_2585DE9FB.1 $ $ $ $ AT5G39110.1 $ $ RmlC-like cupins superfamily protein $ LOC_Os08g13440.2 $ $ cupin domain containing protein, expressed,Traes_7DL_2DF9C185B.1 $ $ $ $ AT5G39110.1 $ $ RmlC-like cupins superfamily protein $ LOC_Os08g13440.2 $ $ cupin domain containing protein, expressed}	T
{Traes_7AL_60C568106.3,Traes_7BL_91C297567.1,Traes_7DL_CDBB76729.1}	1	1	1	1	1	1	{Traes_7AL_60C568106.3 $ 3.1.3.41,3.1.3.2,3.1.3.60 $ $ GO:0016787 $ AT5G34850.1 $ ATPAP26,PAP26 $ purple acid phosphatase 26 $ LOC_Os06g43640.2 $ $ Ser/Thr protein phosphatase family protein, putative, expressed,Traes_7BL_91C297567.1 $ 3.1.3.41,3.1.3.2,3.1.3.60 $ $ GO:0016787 $ AT5G34850.1 $ ATPAP26,PAP26 $ purple acid phosphatase 26 $ LOC_Os06g43640.2 $ $ Ser/Thr protein phosphatase family prote…	T
{Traes_7AL_8B355A5AB.1,Traes_7BL_33D89470B.1,Traes_7DL_D4B6FF473.1}	2	2	4	4	4	4	{Traes_7AL_8B355A5AB.1 $ 3.6.3.14 $ $ GO:0046034,GO:0015992,GO:0033178,GO:0016820,GO:0015991,GO:0005524 $ AT1G78900.1 $ VHA-A $ vacuolar ATP synthase subunit A $ LOC_Os06g45120.1 $ $ ATP synthase, putative, expressed,Traes_7BL_33D89470B.1 $ 3.6.3.14 $ $ GO:0046034,GO:0015992,GO:0033178,GO:0016820,GO:0015991,GO:0005524 $ AT1G78900.1 $ VHA-A $ vacuolar ATP synthase subunit A $ LOC_Os06g45120.1 $ $ …	T
{Traes_7AL_EAE52A86A.1,Traes_7BL_70F07C889.2}	3	3	4	4	4	4	{Traes_7AL_EAE52A86A.1 $ 1.15.1.1 $ $ GO:0055114,GO:0046872,GO:0006801,GO:0071486,GO:0034599,GO:0009507 $ AT2G28190.1 $ CSD2,CZSOD2 $ copper/zinc superoxide dismutase 2 $ LOC_Os08g44770.1 $ $ copper/zinc superoxide dismutase, putative, expressed,Traes_7BL_70F07C889.2 $ 1.15.1.1 $ $ GO:0055114,GO:0046872,GO:0006801,GO:0071486,GO:0034599,GO:0009507 $ AT2G28190.1 $ CSD2,CZSOD2 $ copper/zinc superoxi…	T
{Traes_7AL_EE4B3FBC7.1,Traes_7BL_0E8D2DEC6.1,Traes_7BL_5BE94CD3E.1,Traes_7BL_C60CFA78C.1,Traes_7DL_050DDCB5B.1}	2	4	3	6	4.5	4.5	{Traes_7AL_EE4B3FBC7.1 $ $ $ $ AT3G05950.1 $ $ RmlC-like cupins superfamily protein $ LOC_Os02g29020.1 $ $ Cupin domain containing protein, expressed,Traes_7BL_0E8D2DEC6.1 $ $ $ $ AT3G05950.1 $ $ RmlC-like cupins superfamily protein $ LOC_Os02g29000.1 $ $ Cupin domain containing protein, expressed,Traes_7BL_5BE94CD3E.1 $ $ $ $ AT3G05950.1 $ $ RmlC-like cupins superfamily protein $ LOC_Os02g29020.…	T
{Traes_7AS_2742DDF6C.2,Traes_7BS_182F2A1F1.1,Traes_7DS_529BAB150.2}	3	3	6	6	6	6	{Traes_7AS_2742DDF6C.2 $ 2.4.1.13 $ K00695 $ GO:0016157,GO:0005985 $ AT3G43190.1 $ ATSUS4,SUS4 $ sucrose synthase 4 $ LOC_Os06g09450.4 $ $ sucrose synthase, putative, expressed,Traes_7BS_182F2A1F1.1 $ 2.4.1.13 $ K00695 $ GO:0016157,GO:0005985 $ AT3G43190.1 $ ATSUS4,SUS4 $ sucrose synthase 4 $ LOC_Os06g09450.3 $ $ sucrose synthase, putative, expressed,Traes_7DS_529BAB150.2 $ 2.4.1.13 $ K00695 $ GO…	T
{Traes_7AS_FEE6CC75E1.1,Traes_7BS_94EB3B3D6.1,Traes_7DS_5969C1C34.1}	6	6	10	10	10	10	{Traes_7AS_FEE6CC75E1.1 $ $ $ $ AT4G33720.1 $ $ CAP (Cysteine-rich secretory proteins, Antigen 5, and Pathogenesis-related 1 protein) superfamily protein $ LOC_Os10g11500.1 $ $ SCP-like extracellular protein, expressed,Traes_7BS_94EB3B3D6.1 $ $ $ $ AT4G33720.1 $ $ CAP (Cysteine-rich secretory proteins, Antigen 5, and Pathogenesis-related 1 protein) superfamily protein $ LOC_Os10g11500.1 $ $ SCP-l…	T

## Sheet: T. aestivum T2_Rep1
Plant Proteins Identified from the Biological Replicate 1 of T. aestivum Rhizosphere Communities at Timepoint 2
ProteinID	Run1_UniquePeptideCounts	Run1_TotalPeptideCounts	Run1_UniqueSpectrumCounts	Run1_TotalSpectrumCounts	Run1_BalancedSpectrumCounts	Run1_NormalizedBalancedSpectrumCounts	ProteinDescription	TargetMatch
Traes_1AL_8C2CB0DE9.1	1	33	1	65	26.6667	26.67	Traes_1AL_8C2CB0DE9.1 $ $ K11254 $ $ AT3G53730.1 $ $ Histone superfamily protein $ LOC_Os10g39410.1 $ $ Core histone H2A/H2B/H3/H4 domain containing protein, putative, expressed	T
Traes_1BL_6A4EF5174.1	1	1	1	1	1	1	Traes_1BL_6A4EF5174.1 $ 3.4.16.6 $ $ GO:0006508,GO:0004185 $ AT1G15000.1 $ scpl50 $ serine carboxypeptidase-like 50 $ LOC_Os05g50600.1 $ $ OsSCP31 - Putative Serine Carboxypeptidase homologue, expressed	T
Traes_1BL_BD3E22844.1	1	5	1	6	3.33333	3.33	Traes_1BL_BD3E22844.1 $ 1.1.1.37 $ K00026 $ GO:0055114,GO:0016616,GO:0006694,GO:0003854,GO:0019752 $ AT1G53240.1 $ mMDH1 $ Lactate/malate dehydrogenase family protein $ LOC_Os01g46070.1 $ $ lactate/malate dehydrogenase, putative, expressed	T
Traes_1BL_CB7AE51FA.1	1	25	1	27	18.5	18.5	Traes_1BL_CB7AE51FA.1 $ $ K02183 $ $ AT2G27030.3 $ ACAM-2,CAM5 $ calmodulin 5 $ LOC_Os07g48780.1 $ $ OsCam1-2 - Calmodulin, expressed	T
Traes_1BL_D6E1CD173.1	1	1	1	1	1	1	Traes_1BL_D6E1CD173.1 $ $ $ $ AT5G38170.1 $ $ Bifunctional inhibitor/lipid-transfer protein/seed storage 2S albumin superfamily protein $ LOC_Os10g36170.1 $ $ LTPL160 - Protease inhibitor/seed storage/LTP family protein precursor, expressed	T
Traes_1DL_95936DC50.1	1	1	2	2	2	2	Traes_1DL_95936DC50.1 $ 3.2.1.14 $ $ GO:0016998,GO:0006032,GO:0004568 $ AT3G12500.1 $ ATHCHIB,B-CHI,CHI-B,HCHIB,PR-3,PR3 $ basic chitinase $ LOC_Os10g39680.1 $ $ CHIT14 - Chitinase family protein precursor, expressed	T
Traes_2AL_20BC426B9.1	1	11	1	16	7.5	7.5	Traes_2AL_20BC426B9.1 $ 1.11.1.7 $ K00430 $ GO:0055114,GO:0020037,GO:0006979,GO:0004601 $ AT1G71695.1 $ $ Peroxidase superfamily protein $ LOC_Os04g59150.1 $ $ peroxidase precursor, putative, expressed	T
Traes_2AL_2224DCC1A.1	2	6	2	7	7	7	Traes_2AL_2224DCC1A.1 $ 1.11.1.7 $ $ GO:0055114,GO:0020037,GO:0006979,GO:0004601 $ AT1G71695.1 $ $ Peroxidase superfamily protein $ LOC_Os04g59200.1 $ $ peroxidase precursor, putative, expressed	T
Traes_2AL_520618712.1	20	50	47	95	74.5	74.5	Traes_2AL_520618712.1 $ 1.11.1.7 $ K00430 $ GO:0055114,GO:0020037,GO:0006979,GO:0004601 $ AT1G71695.1 $ $ Peroxidase superfamily protein $ LOC_Os04g59150.1 $ $ peroxidase precursor, putative, expressed	T
Traes_2AL_837353248.1	1	3	1	5	1.36364	1.36	Traes_2AL_837353248.1 $ 1.1.1.42 $ K00031 $ GO:0055114,GO:0016616,GO:0006102,GO:0004450 $ AT5G14590.1 $ $ Isocitrate/isopropylmalate dehydrogenase family protein $ LOC_Os04g42920.1 $ $ dehydrogenase, putative, expressed	T
Traes_2AL_A45F6AEBE.1	1	6	1	13	10	10	Traes_2AL_A45F6AEBE.1 $ 1.11.1.7 $ K00430 $ GO:0055114,GO:0020037,GO:0006979,GO:0004601 $ AT1G71695.1 $ $ Peroxidase superfamily protein $ LOC_Os04g59150.1 $ $ peroxidase precursor, putative, expressed	T
Traes_2BL_1B580814E.1	3	13	3	16	12	12	Traes_2BL_1B580814E.1 $ 1.11.1.7 $ K00430 $ GO:0055114,GO:0020037,GO:0006979,GO:0004601 $ AT1G71695.1 $ $ Peroxidase superfamily protein $ LOC_Os04g59150.1 $ $ peroxidase precursor, putative, expressed	T
Traes_2BL_4E383EF28.1	1	2	1	2	1.5	1.5	Traes_2BL_4E383EF28.1 $ $ $ $ AT5G39160.1 $ $ RmlC-like cupins superfamily protein $ LOC_Os04g52720.1 $ $ Cupin domain containing protein, expressed	T
Traes_2BL_6A97D0493.1	2	7	3	8	5.5	5.5	Traes_2BL_6A97D0493.1 $ 1.11.1.7 $ $ GO:0055114,GO:0020037,GO:0006979,GO:0004601 $ AT4G16270.1 $ $ Peroxidase superfamily protein $ LOC_Os04g59160.1 $ $ peroxidase precursor, putative, expressed	T
Traes_2BL_8CD42B820.1	17	41	40	81	59.5	59.5	Traes_2BL_8CD42B820.1 $ 1.11.1.7 $ K00430 $ GO:0055114,GO:0020037,GO:0006979,GO:0004601 $ AT1G71695.1 $ $ Peroxidase superfamily protein $ LOC_Os04g59150.1 $ $ peroxidase precursor, putative, expressed	T
Traes_2BL_B62BD132E.1	1	3	1	3	2.5	2.5	Traes_2BL_B62BD132E.1 $ $ $ $ AT5G39160.1 $ $ RmlC-like cupins superfamily protein $ LOC_Os04g52720.1 $ $ Cupin domain containing protein, expressed	T
Traes_2BL_E8A65526C.1	1	11	1	16	7.5	7.5	Traes_2BL_E8A65526C.1 $ 1.11.1.7 $ K00430 $ GO:0055114,GO:0020037,GO:0006979,GO:0004601 $ AT1G71695.1 $ $ Peroxidase superfamily protein $ LOC_Os04g59150.1 $ $ peroxidase precursor, putative, expressed	T
Traes_2DL_EEEBD04E9.1	1	1	1	1	1	1	Traes_2DL_EEEBD04E9.1 $ $ $ GO:0009055 $ AT2G32300.1 $ UCC1 $ uclacyanin 1 $ LOC_Os09g39940.1 $ $ plastocyanin-like domain containing protein, putative, expressed	T
Traes_2DL_F48387F4E.1	1	1	1	1	1	1	Traes_2DL_F48387F4E.1 $ 1.15.1.1 $ K04564 $ GO:0055114,GO:0046872,GO:0006801,GO:0004784 $ AT3G10920.1 $ ATMSD1,MEE33,MSD1 $ manganese superoxide dismutase 1 $ LOC_Os05g25850.1 $ $ superoxide dismutase, mitochondrial precursor, putative, expressed	T
Traes_2DL_FFB73A9AD.1	2	7	2	7	4.5	4.5	Traes_2DL_FFB73A9AD.1 $ 1.11.1.7 $ K00430 $ GO:0055114,GO:0020037,GO:0006979,GO:0004601 $ AT1G71695.1 $ $ Peroxidase superfamily protein $ LOC_Os04g59160.1 $ $ peroxidase precursor, putative, expressed	T
Traes_2DS_2CCCA54C1.1	1	16	1	24	24	24	Traes_2DS_2CCCA54C1.1 $ 1.11.1.7 $ K00430 $ GO:0055114,GO:0020037,GO:0006979,GO:0004601 $ AT5G05340.1 $ $ Peroxidase superfamily protein $ LOC_Os07g48050.1 $ $ peroxidase precursor, putative, expressed	T
Traes_3B_07E0CF4E1.1	9	14	11	20	20	20	Traes_3B_07E0CF4E1.1 $ 3.2.1.39 $ $ GO:0005975,GO:0004553 $ AT4G16260.1 $ $ Glycosyl hydrolase superfamily protein $ LOC_Os01g71820.1 $ $ glycosyl hydrolases family 17, putative, expressed	T
Traes_3B_1F0EDAD3F.1	2	7	2	7	4.5	4.5	Traes_3B_1F0EDAD3F.1 $ 1.11.1.7 $ $ GO:0055114,GO:0020037,GO:0006979,GO:0004601 $ AT1G71695.1 $ $ Peroxidase superfamily protein $ LOC_Os01g73200.1 $ $ peroxidase precursor, putative, expressed	T
Traes_3B_319690489.1	8	21	9	24	24	24	Traes_3B_319690489.1 $ $ K10355 $ $ AT5G09810.1 $ ACT7 $ actin 7 $ LOC_Os01g64630.1 $ $ actin, putative, expressed	T
Traes_3B_37B4D4DBD.1	1	1	1	1	1	1	Traes_3B_37B4D4DBD.1 $ 3.4.23.12 $ $ GO:0006508,GO:0004190 $ AT1G03230.1 $ $ Eukaryotic aspartyl protease family protein $ LOC_Os01g71080.1 $ $ xylanase inhibitor, putative, expressed	T
Traes_3B_8732922B8.1	16	28	35	65	62.5	62.5	Traes_3B_8732922B8.1 $ 1.11.1.7 $ K00430 $ GO:0055114,GO:0020037,GO:0006979,GO:0004601 $ AT1G71695.1 $ $ Peroxidase superfamily protein $ LOC_Os01g73170.1 $ $ peroxidase precursor, putative, expressed	T
Traes_3B_A95A9D4C9.1	6	6	9	9	9	9	Traes_3B_A95A9D4C9.1 $ 3.2.1.39 $ $ GO:0005975,GO:0004553 $ AT4G16260.1 $ $ Glycosyl hydrolase superfamily protein $ LOC_Os01g71820.1 $ $ glycosyl hydrolases family 17, putative, expressed	T
Traes_3B_D982269FB.1	2	2	2	2	2	2	Traes_3B_D982269FB.1 $ $ $ $ AT3G62020.1 $ GLP10 $ germin-like protein 10 $ LOC_Os01g14670.1 $ $ Cupin domain containing protein, expressed	T
Traes_3B_EC2EA9E46.1	1	14	1	23	6.65385	6.65	Traes_3B_EC2EA9E46.1 $ 3.6.3.14 $ K02133 $ GO:0016887,GO:0006754,GO:0005524,GO:0000275,GO:0046034,GO:0015992,GO:0033178,GO:0016820,GO:0015991 $ AT5G08680.1 $ $ ATP synthase alpha/beta family protein $ LOC_Os01g49190.1 $ $ ATP synthase, putative, expressed	T
Traes_3B_F05B72B99.1	1	1	1	1	1	1	Traes_3B_F05B72B99.1 $ 5.4.99.30 $ K13379 $ GO:0030244,GO:0016866 $ AT3G02230.1 $ ATRGP1,RGP1 $ reversibly glycosylated polypeptide 1 $ LOC_Os03g40270.1 $ $ alpha-1,4-glucan-protein synthase, putative, expressed	T
Traes_3B_FAC41DF7F.1	1	2	1	2	2	2	Traes_3B_FAC41DF7F.1 $ $ $ GO:0009611,GO:0004867 $ AT2G38870.1 $ $ Serine protease inhibitor, potato inhibitor I-type family protein $ LOC_Os12g25090.2 $ $ expressed protein	T
Traes_3DL_922176A86.1	1	1	1	1	1	1	Traes_3DL_922176A86.1 $ 3.2.1.39 $ $ GO:0005975,GO:0004553 $ AT3G57240.1 $ BG3 $ beta-1,3-glucanase 3 $ LOC_Os01g71340.1 $ $ glycosyl hydrolases family 17, putative, expressed	T
Traes_3DS_0E3303DED.1	1	12	1	46	34	34	Traes_3DS_0E3303DED.1 $ $ $ $ AT5G38960.1 $ $ RmlC-like cupins superfamily protein $ LOC_Os08g09040.1 $ $ Cupin domain containing protein, expressed	T
Traes_4AL_A73AD2DAD.1	7	14	11	23	19	19	Traes_4AL_A73AD2DAD.1 $ 1.11.1.7 $ K00430 $ GO:0055114,GO:0020037,GO:0006979,GO:0004601 $ AT5G05340.1 $ $ Peroxidase superfamily protein $ LOC_Os11g02130.1 $ $ peroxidase precursor, putative, expressed	T
Traes_4AS_5574058B4.1	8	8	9	9	9	9	Traes_4AS_5574058B4.1 $ $ $ GO:0009055 $ AT2G32300.1 $ UCC1 $ uclacyanin 1 $ LOC_Os09g39940.1 $ $ plastocyanin-like domain containing protein, putative, expressed	T
Traes_4AS_705FE3DAC.1	1	1	1	1	1	1	Traes_4AS_705FE3DAC.1 $ $ $ GO:0009055 $ AT2G32300.1 $ UCC1 $ uclacyanin 1 $ LOC_Os09g39940.1 $ $ plastocyanin-like domain containing protein, putative, expressed	T
Traes_4BL_CD3262E351.1	1	1	1	1	1	1	Traes_4BL_CD3262E351.1 $ $ $ GO:0009055 $ AT2G32300.1 $ UCC1 $ uclacyanin 1 $ LOC_Os09g39940.1 $ $ plastocyanin-like domain containing protein, putative, expressed	T
Traes_4BS_A37887801.1	1	7	1	15	15	15	Traes_4BS_A37887801.1 $ 1.11.1.7 $ $ GO:0055114,GO:0020037,GO:0006979,GO:0004601 $ AT5G05340.1 $ $ Peroxidase superfamily protein $ LOC_Os07g48050.1 $ $ peroxidase precursor, putative, expressed	T
Traes_4DL_8E5A090AD.1	7	22	8	25	16.5	16.5	Traes_4DL_8E5A090AD.1 $ $ $ GO:0005509 $ AT2G27030.3 $ ACAM-2,CAM5 $ calmodulin 5 $ LOC_Os05g41210.1 $ $ OsCam2 - Calmodulin, expressed	T
Traes_4DS_90B3A8BF0.1	3	6	4	9	7.5	7.5	Traes_4DS_90B3A8BF0.1 $ 1.11.1.7 $ K00430 $ GO:0055114,GO:0020037,GO:0006979,GO:0004601 $ AT5G05340.1 $ $ Peroxidase superfamily protein $ LOC_Os11g02130.1 $ $ peroxidase precursor, putative, expressed	T
Traes_5BL_04FDA138E1.1	1	1	1	1	1	1	Traes_5BL_04FDA138E1.1 $ $ $ $ AT1G14870.1 $ PCR2 $ PLANT CADMIUM RESISTANCE 2 $ LOC_Os03g61470.1 $ $ uncharacterized Cys-rich domain containing protein, putative, expressed	T
Traes_5BL_881FB6FDE.1	3	3	3	3	3	3	Traes_5BL_881FB6FDE.1 $ 1.11.1.7 $ K00430 $ GO:0055114,GO:0020037,GO:0006979,GO:0004601 $ AT2G22420.1 $ $ Peroxidase superfamily protein $ LOC_Os09g29490.1 $ $ peroxidase precursor, putative, expressed	T
Traes_5BL_8FFD203BD.1	6	11	11	16	16	16	Traes_5BL_8FFD203BD.1 $ $ K12158 $ GO:0005515 $ AT1G31340.1 $ ATRUB1,NEDD8,RUB1 $ related to ubiquitin 1 $ LOC_Os09g25320.1 $ $ ubiquitin family protein, putative, expressed	T
Traes_5DL_0F6643552.1	2	2	2	2	2	2	Traes_5DL_0F6643552.1 $ $ $ $ AT3G11780.1 $ $ MD-2-related lipid recognition domain-containing protein / ML domain-containing protein $ LOC_Os03g57420.1 $ $ ML domain protein, putative, expressed	T
Traes_5DL_20FF8C565.1	2	34	2	66	27.6667	27.67	Traes_5DL_20FF8C565.1 $ $ K11254 $ $ AT3G53730.1 $ $ Histone superfamily protein $ LOC_Os09g26340.1 $ $ Core histone H2A/H2B/H3/H4 domain containing protein, putative, expressed	T
Traes_6AL_5BFB40DEE.1	1	10	1	18	8.25	8.25	Traes_6AL_5BFB40DEE.1 $ $ $ $ AT1G02335.1 $ GL22 $ germin-like protein subfamily 2 member 2 precursor $ LOC_Os01g18170.1 $ $ Cupin domain containing protein, expressed	T
Traes_6DL_101F49DA5.1	1	1	1	1	1	1	Traes_6DL_101F49DA5.1 $ 3.4.14.10 $ $ GO:0006508,GO:0004252 $ AT5G67360.1 $ ARA12 $ Subtilase family protein $ LOC_Os02g53860.1 $ $ OsSub22 - Putative Subtilisin homologue, expressed	T
Traes_6DL_325F9AE8C1.1	6	7	6	7	7	7	Traes_6DL_325F9AE8C1.1 $ 3.4.14.10 $ $ GO:0006508,GO:0004252 $ AT3G14067.1 $ $ Subtilase family protein $ LOC_Os02g53860.1 $ $ OsSub22 - Putative Subtilisin homologue, expressed	T
Traes_6DL_5D39B2D39.1	2	4	2	4	4	4	Traes_6DL_5D39B2D39.1 $ 3.4.21.25 $ $ GO:0006508,GO:0004252 $ AT3G14067.1 $ $ Subtilase family protein $ LOC_Os02g53860.1 $ $ OsSub22 - Putative Subtilisin homologue, expressed	T
Traes_6DL_92A0F4993.1	1	4	1	8	2.75	2.75	Traes_6DL_92A0F4993.1 $ $ $ $ AT1G02335.1 $ GL22 $ germin-like protein subfamily 2 member 2 precursor $ LOC_Os01g18170.1 $ $ Cupin domain containing protein, expressed	T
Traes_6DL_A7FFC6CC3.1	4	12	9	25	15.25	15.25	Traes_6DL_A7FFC6CC3.1 $ $ $ $ AT1G02335.1 $ GL22 $ germin-like protein subfamily 2 member 2 precursor $ LOC_Os01g18170.1 $ $ Cupin domain containing protein, expressed	T
Traes_6DS_58521AB60.1	1	3	1	3	3	3	Traes_6DS_58521AB60.1 $ $ $ GO:0005515 $ AT1G12040.1 $ LRX1 $ leucine-rich repeat/extensin 1 $ LOC_Os02g04540.1 $ $ retrotransposon protein, putative, unclassified, expressed	T
Traes_7AL_80967149B.1	1	5	1	5	4.5	4.5	Traes_7AL_80967149B.1 $ 1.11.1.7 $ $ GO:0055114,GO:0020037,GO:0006979,GO:0004601 $ AT5G06730.1 $ $ Peroxidase superfamily protein $ LOC_Os10g02040.1 $ $ peroxidase precursor, putative, expressed	T
Traes_7BL_1E6AC54DC.1	2	4	2	4	3.5	3.5	Traes_7BL_1E6AC54DC.1 $ 1.11.1.7 $ $ GO:0055114,GO:0020037,GO:0006979,GO:0004601 $ AT5G06730.1 $ $ Peroxidase superfamily protein $ LOC_Os10g02040.2 $ $ peroxidase precursor, putative, expressed	T
Traes_7BS_AB98E8571.1	5	5	8	8	8	8	Traes_7BS_AB98E8571.1 $ $ $ $ AT4G33720.1 $ $ CAP (Cysteine-rich secretory proteins, Antigen 5, and Pathogenesis-related 1 protein) superfamily protein $ LOC_Os10g11500.1 $ $ SCP-like extracellular protein, expressed	T
Traes_7DL_106F36D5F.1	1	1	1	1	1	1	Traes_7DL_106F36D5F.1 $ 1.1.3.8,1.1.3.37 $ $ GO:0055114,GO:0016020,GO:0003885 $ AT2G46750.1 $ $ D-arabinono-1,4-lactone oxidase family protein $ LOC_Os08g02230.1 $ $ FAD-binding and arabino-lactone oxidase domains containing protein, putative, expressed	T
Traes_7DL_46D8A0EC9.1	3	13	3	22	22	22	Traes_7DL_46D8A0EC9.1 $ 1.11.1.7 $ K00430 $ GO:0055114,GO:0020037,GO:0006979,GO:0004601 $ AT1G05260.1 $ RCI3,RCI3A $ Peroxidase superfamily protein $ LOC_Os06g46799.1 $ $ peroxidase precursor, putative, expressed	T
Traes_7DL_6EFFDA6D1.1	2	2	2	2	2	2	Traes_7DL_6EFFDA6D1.1 $ 1.11.1.7 $ $ GO:0055114,GO:0020037,GO:0006979,GO:0004601 $ AT4G16270.1 $ $ Peroxidase superfamily protein $ LOC_Os01g22352.1 $ $ peroxidase precursor, putative, expressed	T
Traes_7DL_7B7ACB8BF.1	1	1	1	1	1	1	Traes_7DL_7B7ACB8BF.1 $ 1.11.1.7 $ $ GO:0055114,GO:0020037,GO:0006979,GO:0004601 $ AT5G05340.1 $ $ Peroxidase superfamily protein $ LOC_Os02g14460.1 $ $ peroxidase precursor, putative, expressed	T
Traes_7DS_06CD5BBFB.1	1	2	1	2	2	2	Traes_7DS_06CD5BBFB.1 $ $ K15128 $ GO:0016592,GO:0006357,GO:0001104 $ AT3G21350.1 $ MED6 $ RNA polymerase transcriptional regulation mediator-related $ LOC_Os06g11370.1 $ $ mediator of RNA polymerase II transcription subunit 6, putative, expressed	T
Traes_7DS_98F9E4E55.1	2	4	7	12	12	12	Traes_7DS_98F9E4E55.1 $ $ K11251 $ GO:0003677 $ AT3G54560.1 $ HTA11 $ histone H2A 11 $ LOC_Os03g53190.2 $ $ Core histone H2A/H2B/H3/H4 domain containing protein, putative, expressed	T
{Traes_1AL_1538AC680.1,Traes_1BL_F1066854B.2}	1	1	1	1	1	1	{Traes_1AL_1538AC680.1 $ 2.7.4.6 $ K00940 $ GO:0006241,GO:0006228,GO:0006183,GO:0006165,GO:0004550 $ AT4G23900.1 $ $ Nucleoside diphosphate kinase family protein $ LOC_Os05g51700.1 $ $ nucleoside diphosphate kinase, putative, expressed,Traes_1BL_F1066854B.2 $ 2.7.4.6 $ K00940 $ GO:0006241,GO:0006228,GO:0006183,GO:0006165,GO:0004550 $ AT4G11010.1 $ NDPK3 $ nucleoside diphosphate kinase 3 $ LOC_Os0…	T
{Traes_1AL_52E56C8D3.1,Traes_1DL_DA9B5CFC6.1}	1	14	1	23	6.65385	6.65	{Traes_1AL_52E56C8D3.1 $ 3.6.3.14 $ $ GO:0033178,GO:0016820,GO:0015991,GO:0005524 $ AT5G08680.1 $ $ ATP synthase alpha/beta family protein $ LOC_Os01g49190.1 $ $ ATP synthase, putative, expressed,Traes_1DL_DA9B5CFC6.1 $ 3.6.3.14 $ $ GO:0033178,GO:0016820,GO:0015991,GO:0005524 $ AT5G08680.1 $ $ ATP synthase alpha/beta family protein $ LOC_Os01g49190.1 $ $ ATP synthase, putative, expressed}	T
{Traes_1AL_61464BAA6.1,Traes_1BL_0A3CDBCFC.1,Traes_1BL_0D8FFB3C2.1,Traes_1DL_0D7B55EF1.1,Traes_5BL_7C67B0DAD.1}	3	3	7	7	7	7	{Traes_1AL_61464BAA6.1 $ $ $ $ $ $ $ LOC_Os01g04040.1 $ $ BBTI11 - Bowman-Birk type bran trypsin inhibitor precursor, putative, expressed,Traes_1BL_0A3CDBCFC.1 $ $ $ $ $ $ $ LOC_Os01g04040.1 $ $ BBTI11 - Bowman-Birk type bran trypsin inhibitor precursor, putative, expressed,Traes_1BL_0D8FFB3C2.1 $ $ $ $ $ $ $ LOC_Os01g04040.1 $ $ BBTI11 - Bowman-Birk type bran trypsin inhibitor precursor, putativ…	T
{Traes_1AL_655726D7B.1,Traes_1AS_5320E59A6.1,Traes_1BL_5320E59A6.1,Traes_1BS_5320E59A6.1,Traes_1DL_77FB40598.1,Traes_1DS_5320E59A6.1,Traes_2AL_5320E59A6.1,Traes_2AS_861B2054C.1,Traes_2BL_5320E59A6.1,Traes_2BS_47D142DD2.1,Traes_2BS_5320E59A6.1,Traes_2DL_092D759DB.1,Traes_2DS_5320E59A6.1,Traes_3AL_5320E59A6.1,Traes_3AS_5320E59A6.1,Traes_3B_5320E59A6.1,Traes_3B_5320E59A61.1,Traes_3B_5320E59A62.1,Tra…	2	2	2	2	2	2	{Traes_1AL_655726D7B.1 $ $ K02707 $ GO:0015979,GO:0046872,GO:0016021,GO:0009523 $ ATCG00580.1 $ $ photosystem II reaction center protein E $ LOC_Os08g15322.1 $ $ cytochrome b559 subunit alpha, putative, expressed,Traes_1AS_5320E59A6.1 $ $ K02707 $ GO:0015979,GO:0046872,GO:0016021,GO:0009523 $ ATCG00580.1 $ $ photosystem II reaction center protein E $ LOC_Os08g15322.1 $ $ cytochrome b559 subunit a…	T
{Traes_1AL_6F2E87864.2,Traes_1DL_8B2DB7951.1}	1	1	1	1	1	1	{Traes_1AL_6F2E87864.2 $ 2.7.4.6 $ K00940 $ GO:0006241,GO:0006228,GO:0006183,GO:0006165,GO:0004550 $ AT4G09320.1 $ NDPK1 $ Nucleoside diphosphate kinase family protein $ LOC_Os10g41410.2 $ $ nucleoside diphosphate kinase, putative, expressed,Traes_1DL_8B2DB7951.1 $ 2.7.4.6 $ K00940 $ GO:0006241,GO:0006228,GO:0006183,GO:0006165,GO:0004550 $ AT4G09320.1 $ NDPK1 $ Nucleoside diphosphate kinase famil…	T
{Traes_1AL_7C15494B7.1,Traes_1AL_E8C262A2A.2,Traes_1BL_9B33F3839.1,Traes_1DL_07D6B6E83.2,Traes_1DL_51B44016A.1,Traes_3AL_6D1917532.2,Traes_3B_97C246983.2,Traes_3DL_2114C4621.2,Traes_4AL_FF377A215.2,Traes_4BS_0BDB0D05C.2,Traes_4DS_138E9F824.1,Traes_5AL_DF30DE757.2,Traes_5BL_EBD050E21.2,Traes_5DL_24E161E8F.1,Traes_6AS_FAFAAFD12.2,Traes_6BS_6D2A626DE.2,Traes_6DS_E9D8FA12F.2,Traes_7AL_CBE99239D.2,Tra…	2	2	3	3	3	3	{Traes_1AL_7C15494B7.1 $ 2.4.2.1 $ K07375 $ GO:0003924,GO:0007017,GO:0005874 $ AT5G12250.1 $ TUB6 $ beta-6 tubulin $ LOC_Os01g18050.1 $ $ tubulin/FtsZ domain containing protein, putative, expressed,Traes_1AL_E8C262A2A.2 $ 2.4.2.1 $ K07375 $ GO:0003924,GO:0007017,GO:0005874 $ AT5G12250.1 $ TUB6 $ beta-6 tubulin $ LOC_Os01g18050.1 $ $ tubulin/FtsZ domain containing protein, putative, expressed,Trae…	T
{Traes_1AL_9EFC68149.1,Traes_1AS_85E3AE04E.2,Traes_1BL_17CC8CBAB.1,Traes_1BS_282E51555.1,Traes_1DS_282E51555.1,Traes_2AL_577BE9937.2,Traes_2AS_43D9860BB.2,Traes_2BL_DEAAF1219.1,Traes_2BS_43D9860BB.2,Traes_2DL_5AEA52C41.1,Traes_3AL_26D22310B.1,Traes_3AL_D337C4482.1,Traes_3AS_E92E6FA1E.2,Traes_3B_B4B5AB639.2,Traes_3DL_43D9860BB.2,Traes_3DS_171B4A263.2,Traes_4AL_282E51555.1,Traes_4AS_18BDC7C68.2,Tra…	1	1	1	1	1	1	{Traes_1AL_9EFC68149.1 $ 4.1.1.39 $ $ GO:0000287 $ ATCG00490.1 $ $ ribulose-bisphosphate carboxylases $ LOC_Os10g21268.1 $ $ ribulose bisphosphate carboxylase large chain precursor, putative, expressed,Traes_1AS_85E3AE04E.2 $ 4.1.1.39,6.3.1.2 $ $ GO:0016984,GO:0015977,GO:0000287 $ ATCG00490.1 $ $ ribulose-bisphosphate carboxylases $ LOC_Os10g21268.1 $ $ ribulose bisphosphate carboxylase large cha…	T
{Traes_1AL_A47D32D30.1,Traes_1DL_A91B639E3.1}	2	6	3	8	5.33333	5.33	{Traes_1AL_A47D32D30.1 $ 1.1.1.37 $ $ GO:0055114,GO:0016616,GO:0019752 $ AT1G53240.1 $ mMDH1 $ Lactate/malate dehydrogenase family protein $ LOC_Os05g49880.1 $ $ lactate/malate dehydrogenase, putative, expressed,Traes_1DL_A91B639E3.1 $ 1.1.1.37 $ $ GO:0055114,GO:0016491,GO:0016616,GO:0019752 $ AT1G53240.1 $ mMDH1 $ Lactate/malate dehydrogenase family protein $ LOC_Os05g49880.1 $ $ lactate/malate …	T
{Traes_1AL_E25202CC2.2,Traes_1BL_301F6C93C.2,Traes_1DL_88DD1E468.1}	3	3	3	3	3	3	{Traes_1AL_E25202CC2.2 $ 3.4.23.40 $ K08245 $ GO:0006629,GO:0006508,GO:0004190 $ AT1G11910.1 $ APA1,ATAPA1 $ aspartic proteinase A1 $ LOC_Os05g49200.1 $ $ aspartic proteinase oryzasin-1 precursor, putative, expressed,Traes_1BL_301F6C93C.2 $ 3.4.23.40 $ K08245 $ GO:0006629,GO:0006508,GO:0004190 $ AT1G11910.1 $ APA1,ATAPA1 $ aspartic proteinase A1 $ LOC_Os05g49200.1 $ $ aspartic proteinase oryzasin…	T
{Traes_1BS_6099E73AD.1,Traes_1DS_D7F67852E.1,Traes_7AL_8216F67D2.1,scaff_0000009670_9,scaff_0000014671_28,scaff_0000015868_11,scaff_0000018357_26,scaff_0000045953_22,scaff_0000078362_3,scaff_0000112152_4,scaff_0000159989_6}	1	1	1	1	1	1	{Traes_1BS_6099E73AD.1 $ $ $ GO:0006412,GO:0005840,GO:0005622,GO:0003735,GO:0016740,GO:0015934,GO:0003723 $ AT2G44065.1 $ $ Ribosomal protein L2 family $ LOC_Os12g38000.1 $ $ 60S ribosomal protein L8, putative, expressed,Traes_1DS_D7F67852E.1 $ $ $ GO:0006412,GO:0005840,GO:0005622,GO:0003735,GO:0016740,GO:0015934,GO:0003723 $ AT2G44065.2 $ $ Ribosomal protein L2 family $ LOC_Os12g38000.1 $ $ 60S …	T
{Traes_2AL_0458A6901.1,Traes_2BL_A30CD58B1.1,Traes_2DL_7B9B3C3D8.1}	1	1	1	1	1	1	{Traes_2AL_0458A6901.1 $ $ $ $ AT3G11780.1 $ $ MD-2-related lipid recognition domain-containing protein / ML domain-containing protein $ LOC_Os07g06590.1 $ $ ML domain protein, putative, expressed,Traes_2BL_A30CD58B1.1 $ $ $ $ AT3G11780.1 $ $ MD-2-related lipid recognition domain-containing protein / ML domain-containing protein $ LOC_Os07g06590.1 $ $ ML domain protein, putative, expressed,Traes_…	T
{Traes_2AL_924E3FFA0.1,Traes_2BL_35ABEA54B.1,Traes_2DL_6BE9A3802.1}	1	1	1	1	1	1	{Traes_2AL_924E3FFA0.1 $ $ $ $ AT5G25460.1 $ $ Protein of unknown function, DUF642 $ LOC_Os04g41759.1 $ $ expressed protein,Traes_2BL_35ABEA54B.1 $ $ $ $ AT5G25460.1 $ $ Protein of unknown function, DUF642 $ LOC_Os04g41759.1 $ $ expressed protein,Traes_2DL_6BE9A3802.1 $ $ $ $ AT5G11420.1 $ $ Protein of unknown function, DUF642 $ LOC_Os04g41759.1 $ $ expressed protein}	T
{Traes_2AL_C491B7BFF.1,Traes_5AL_D86A878AF.1,Traes_5BL_BF60CBEDA.1,Traes_5DL_BF47BE671.1}	3	3	3	3	3	3	{Traes_2AL_C491B7BFF.1 $ 3.2.1.24 $ K01191 $ GO:0008270,GO:0004553,GO:0005975,GO:0004559,GO:0015923,GO:0006013 $ AT5G13980.2 $ $ Glycosyl hydrolase family 38 protein $ LOC_Os11g32260.1 $ $ lysosomal alpha-mannosidase precursor, putative, expressed,Traes_5AL_D86A878AF.1 $ 3.2.1.24 $ K01191 $ GO:0008270,GO:0004553,GO:0005975,GO:0004559,GO:0015923,GO:0006013 $ AT5G13980.2 $ $ Glycosyl hydrolase fami…	T
{Traes_2AS_529825553.1,Traes_2BS_6015BC7C6.1,Traes_2DS_3C3A2A12A.2}	2	2	3	3	3	3	{Traes_2AS_529825553.1 $ 1.15.1.1 $ K04565 $ GO:0055114,GO:0046872,GO:0006801 $ AT1G08830.1 $ CSD1 $ copper/zinc superoxide dismutase 1 $ LOC_Os03g22810.1 $ $ copper/zinc superoxide dismutase, putative, expressed,Traes_2BS_6015BC7C6.1 $ 1.15.1.1 $ K04565 $ GO:0055114,GO:0046872,GO:0006801 $ AT1G08830.2 $ CSD1 $ copper/zinc superoxide dismutase 1 $ LOC_Os03g22810.1 $ $ copper/zinc superoxide dismu…	T
{Traes_2BL_429364671.1,Traes_2BL_C6A0AF0E7.1}	2	30	2	35	35	35	{Traes_2BL_429364671.1 $ 1.11.1.7 $ K00430 $ GO:0055114,GO:0020037,GO:0006979,GO:0004601 $ AT1G71695.1 $ $ Peroxidase superfamily protein $ LOC_Os04g59260.1 $ $ peroxidase precursor, putative, expressed,Traes_2BL_C6A0AF0E7.1 $ 1.11.1.7 $ K00430 $ GO:0055114,GO:0020037,GO:0006979,GO:0004601 $ AT1G71695.1 $ $ Peroxidase superfamily protein $ LOC_Os04g59260.1 $ $ peroxidase precursor, putative, expr…	T
{Traes_3AL_28186DB96.1,Traes_3B_87F28105F.1,Traes_3B_B8697F82E.1}	2	2	4	4	4	4	{Traes_3AL_28186DB96.1 $ 3.2.1.39 $ $ GO:0005975,GO:0004553 $ AT3G57260.1 $ BG2,BGL2,PR-2,PR2 $ beta-1,3-glucanase 2 $ LOC_Os01g71830.1 $ $ glycosyl hydrolases family 17, putative, expressed,Traes_3B_87F28105F.1 $ 3.2.1.39 $ $ GO:0005975,GO:0004553 $ AT3G57260.1 $ BG2,BGL2,PR-2,PR2 $ beta-1,3-glucanase 2 $ LOC_Os01g71830.1 $ $ glycosyl hydrolases family 17, putative, expressed,Traes_3B_B8697F82E.…	T
{Traes_3AL_9EFF390A3.1,Traes_3B_7779FCCA8.2,Traes_3DL_2EC34A349.2}	1	2	1	2	1.33333	1.33	{Traes_3AL_9EFF390A3.1 $ 1.1.1.37 $ $ GO:0055114,GO:0016491,GO:0016616,GO:0019752 $ AT1G53240.1 $ mMDH1 $ Lactate/malate dehydrogenase family protein $ LOC_Os01g46070.1 $ $ lactate/malate dehydrogenase, putative, expressed,Traes_3B_7779FCCA8.2 $ 1.1.1.37 $ K00026 $ GO:0055114,GO:0016491,GO:0016616,GO:0019752 $ AT1G53240.1 $ mMDH1 $ Lactate/malate dehydrogenase family protein $ LOC_Os01g46070.1 $ …	T
{Traes_3AS_43073F74C.1,Traes_3AS_4AB38E642.1,Traes_3DS_19228E5AD.1,Traes_3DS_C8ABEABD5.1}	2	10	5	29	17	17	{Traes_3AS_43073F74C.1 $ $ $ $ AT5G38960.1 $ $ RmlC-like cupins superfamily protein $ LOC_Os12g05860.1 $ $ Cupin domain containing protein, expressed,Traes_3AS_4AB38E642.1 $ $ $ $ AT5G38960.1 $ $ RmlC-like cupins superfamily protein $ LOC_Os08g09040.1 $ $ Cupin domain containing protein, expressed,Traes_3DS_19228E5AD.1 $ $ $ $ AT5G38960.1 $ $ RmlC-like cupins superfamily protein $ LOC_Os08g09040.…	T
{Traes_3AS_68529BA25.1,Traes_3B_1E8CD34AF.2,Traes_3DS_7F62E7A32.2}	1	1	1	1	1	1	{Traes_3AS_68529BA25.1 $ $ K01061 $ $ AT2G32520.1 $ $ alpha/beta-Hydrolases superfamily protein $ LOC_Os01g34700.1 $ $ dienelactone hydrolase family protein, expressed,Traes_3B_1E8CD34AF.2 $ $ $ GO:0016787 $ AT2G32520.1 $ $ alpha/beta-Hydrolases superfamily protein $ LOC_Os01g34700.3 $ $ dienelactone hydrolase family protein, expressed,Traes_3DS_7F62E7A32.2 $ $ $ GO:0016787 $ AT2G32520.1 $ $ alph…	T
{Traes_3B_1178C3A2A1.6,Traes_4AL_22B8AFE89.1,Traes_7AS_7D66EF3D3.2,Traes_7AS_7D66EF3D31.2,Traes_7AS_86D51F7CC.1,Traes_7DS_420C4DEAD.1,scaff_0000004322_9,scaff_0000013864_5,scaff_0000021713_13,scaff_0000037367_1,scaff_0000064885_7,scaff_0000064900_5,scaff_0000083489_1,scaff_0000093742_2,scaff_0000121336_7,scaff_0000123570_1,scaff_0001255043_8}	2	2	3	3	3	3	{Traes_3B_1178C3A2A1.6 $ 1.1.1.44 $ K00033 $ GO:0055114,GO:0004616,GO:0050661,GO:0006098 $ AT3G02360.1 $ $ 6-phosphogluconate dehydrogenase family protein $ LOC_Os06g02144.2 $ $ 6-phosphogluconate dehydrogenase, decarboxylating, putative, expressed,Traes_4AL_22B8AFE89.1 $ 1.1.1.44 $ $ GO:0055114,GO:0050661,GO:0006098,GO:0004616 $ AT3G02360.1 $ $ 6-phosphogluconate dehydrogenase family protein $ L…	T
{Traes_3B_97E1E491F.1,Traes_3DS_17204FECA.1,scaff_0000000233_68,scaff_0000000508_13,scaff_0000000516_33,scaff_0000001222_6,scaff_0000001291_42,scaff_0000002248_1,scaff_0000002828_5,scaff_0000002883_24,scaff_0000002934_2,scaff_0000003528_1,scaff_0000003651_7,scaff_0000003974_14,scaff_0000005681_16,scaff_0000006775_9,scaff_0000007714_6,scaff_0000008691_9,scaff_0000009398_3,scaff_0000010194_6,scaff_…	2	2	2	2	2	2	{Traes_3B_97E1E491F.1 $ $ $ GO:0017038,GO:0016020,GO:0005524 $ AT4G01800.1 $ AGY1,AtcpSecA $ Albino or Glassy Yellow 1 $ LOC_Os01g21820.1 $ $ preprotein translocase subunit secA, chloroplast precursor, putative, expressed,Traes_3DS_17204FECA.1 $ $ $ GO:0005524,GO:0003676 $ AT4G01800.1 $ AGY1,AtcpSecA $ Albino or Glassy Yellow 1 $ LOC_Os01g21820.1 $ $ preprotein translocase subunit secA, chloropla…	T
{Traes_3B_9F3320C78.1,Traes_3B_D516297E3.1}	2	2	2	2	2	2	{Traes_3B_9F3320C78.1 $ 3.2.1.39 $ $ GO:0005975,GO:0004553 $ AT4G16260.1 $ $ Glycosyl hydrolase superfamily protein $ LOC_Os01g71670.1 $ $ glycosyl hydrolases family 17, putative, expressed,Traes_3B_D516297E3.1 $ 3.2.1.39 $ $ GO:0005975,GO:0004553 $ AT3G57240.1 $ BG3 $ beta-1,3-glucanase 3 $ LOC_Os01g71410.1 $ $ glycosyl hydrolases family 17, putative, expressed}	T
{Traes_3B_FBE2447AA.1,Traes_3B_FBE2447AA1.1,Traes_3B_FBE2447AA2.1}	4	12	5	15	15	15	{Traes_3B_FBE2447AA.1 $ 3.2.1.39 $ $ GO:0005975,GO:0004553 $ AT4G16260.1 $ $ Glycosyl hydrolase superfamily protein $ LOC_Os01g71380.1 $ $ glycosyl hydrolases family 17, putative, expressed,Traes_3B_FBE2447AA1.1 $ 3.2.1.39 $ $ GO:0005975,GO:0004553 $ AT4G16260.1 $ $ Glycosyl hydrolase superfamily protein $ LOC_Os01g71380.1 $ $ glycosyl hydrolases family 17, putative, expressed,Traes_3B_FBE2447AA2…	T
{Traes_4AL_11FA5063B.1,Traes_5DL_61F4B5158.1,Traes_5DL_E6020ED31.1}	1	1	1	1	1	1	{Traes_4AL_11FA5063B.1 $ 6.2.1.20 $ K01897 $ GO:0008152,GO:0003824 $ AT3G23790.1 $ AAE16 $ AMP-dependent synthetase and ligase family protein $ LOC_Os03g62850.1 $ $ AMP-binding enzyme, putative, expressed,Traes_5DL_61F4B5158.1 $ 6.2.1.20 $ K01897 $ GO:0008152,GO:0003824 $ AT3G23790.1 $ AAE16 $ AMP-dependent synthetase and ligase family protein $ LOC_Os03g62850.1 $ $ AMP-binding enzyme, putative, …	T
{Traes_4AL_F445168BE.2,Traes_5AS_116663495.1,Traes_5AS_65F724936.2,Traes_5BS_F56E72D93.2,Traes_5BS_FF89E832D.1,Traes_5DS_6429161E7.1,Traes_5DS_D4BB47BEB.1,Traes_7AS_ED5778D91.1,Traes_7DS_425ED0B6D.1}	1	1	1	1	1	1	{Traes_4AL_F445168BE.2 $ 4.2.1.11 $ $ GO:0006096,GO:0004634,GO:0000287,GO:0000015 $ AT2G36530.1 $ ENO2,LOS2 $ Enolase $ LOC_Os06g04510.1 $ $ enolase, putative, expressed,Traes_5AS_116663495.1 $ 4.2.1.11 $ K01689 $ GO:0006096,GO:0004634,GO:0000287,GO:0000015 $ AT2G36530.1 $ ENO2,LOS2 $ Enolase $ LOC_Os10g08550.1 $ $ enolase, putative, expressed,Traes_5AS_65F724936.2 $ 4.2.1.11 $ $ GO:0006096,GO:00…	T
{Traes_4BL_27C4C72DE.1,Traes_4BL_63A544CAE.1,Traes_4BS_9EB72BCD9.1}	2	4	3	6	6	6	{Traes_4BL_27C4C72DE.1 $ $ $ $ AT5G39110.1 $ $ RmlC-like cupins superfamily protein $ LOC_Os08g08990.1 $ $ Cupin domain containing protein, expressed,Traes_4BL_63A544CAE.1 $ $ $ $ AT5G39150.1 $ $ RmlC-like cupins superfamily protein $ LOC_Os08g08990.1 $ $ Cupin domain containing protein, expressed,Traes_4BS_9EB72BCD9.1 $ $ $ $ AT5G39110.1 $ $ RmlC-like cupins superfamily protein $ LOC_Os08g08990.…	T
{Traes_4DS_C5E4749B5.1,Traes_6AL_150E13EA1.1,Traes_6BL_53A305F99.2,Traes_6DL_A2EEFE47E.1}	1	1	1	1	1	1	{Traes_4DS_C5E4749B5.1 $ $ $ $ AT3G08580.1 $ AAC1 $ ADP/ATP carrier 1 $ LOC_Os02g48720.1 $ $ mitochondrial carrier protein, putative, expressed,Traes_6AL_150E13EA1.1 $ $ K05863 $ $ AT5G13490.1 $ AAC2 $ ADP/ATP carrier 2 $ LOC_Os02g48720.2 $ $ mitochondrial carrier protein, putative, expressed,Traes_6BL_53A305F99.2 $ $ K05863 $ $ AT5G13490.2 $ AAC2 $ ADP/ATP carrier 2 $ LOC_Os02g48720.1 $ $ mitoch…	T
{Traes_5AL_791FD12B0.1,Traes_5BL_028273EAE.2,Traes_5BL_D44715800.1,Traes_5DL_079AB0FDE.1}	1	1	1	1	1	1	{Traes_5AL_791FD12B0.1 $ 3.4.16.6 $ $ GO:0006508,GO:0004185 $ $ $ $ LOC_Os09g28840.1 $ $ OsSCP43 - Putative Serine Carboxypeptidase homologue, expressed,Traes_5BL_028273EAE.2 $ 3.4.16.6 $ K16297 $ GO:0006508,GO:0004185 $ AT3G63470.1 $ scpl40 $ serine carboxypeptidase-like 40 $ LOC_Os09g28830.1 $ $ OsSCP42 - Putative Serine Carboxypeptidase homologue, expressed,Traes_5BL_D44715800.1 $ 3.4.16.6 $ K…	T
{Traes_5AL_D137BC39D.1,Traes_5BL_A06AA1F3E.2}	2	2	3	3	3	3	{Traes_5AL_D137BC39D.1 $ $ $ $ $ $ $ LOC_Os09g37976.1 $ $ cupin domain containing protein, expressed,Traes_5BL_A06AA1F3E.2 $ $ $ GO:0045735 $ AT1G07750.1 $ $ RmlC-like cupins superfamily protein $ LOC_Os09g37967.1 $ $ cupin domain containing protein, expressed}	T
{Traes_5AL_D3B6FE48E.2,Traes_5BL_A2B216782.2,Traes_5DL_BD1C8E19E.1}	1	1	1	1	1	1	{Traes_5AL_D3B6FE48E.2 $ 5.3.1.9 $ $ GO:0006096,GO:0006094,GO:0004347 $ AT4G24620.1 $ PGI,PGI1 $ phosphoglucose isomerase 1 $ LOC_Os09g29070.1 $ $ glucose-6-phosphate isomerase, putative, expressed,Traes_5BL_A2B216782.2 $ 5.3.1.9 $ K01810 $ GO:0006096,GO:0006094,GO:0004347 $ AT4G24620.1 $ PGI,PGI1 $ phosphoglucose isomerase 1 $ LOC_Os09g29070.1 $ $ glucose-6-phosphate isomerase, putative, express…	T
{Traes_5AL_EE83D2709.3,Traes_5DL_A51C04BEB.1}	2	7	2	10	8.13333	8.13	{Traes_5AL_EE83D2709.3 $ $ $ $ AT5G02500.1 $ AT-HSC70-1,HSC70,HSC70-1,HSP70-1 $ heat shock cognate protein 70-1 $ LOC_Os03g60620.1 $ $ DnaK family protein, putative, expressed,Traes_5DL_A51C04BEB.1 $ $ $ $ AT5G02500.1 $ AT-HSC70-1,HSC70,HSC70-1,HSP70-1 $ heat shock cognate protein 70-1 $ LOC_Os11g47760.4 $ $ DnaK family protein, putative, expressed}	T
{Traes_5AS_423283446.1,Traes_5BS_8ECCAF13B.1,Traes_5DS_392398CA4.1,Traes_7AL_2585DE9FB.1,Traes_7DL_2DF9C185B.1}	5	8	10	13	13	13	{Traes_5AS_423283446.1 $ $ $ $ AT5G39110.1 $ $ RmlC-like cupins superfamily protein $ LOC_Os08g08980.1 $ $ cupin domain containing protein, expressed,Traes_5BS_8ECCAF13B.1 $ $ $ $ AT3G05950.1 $ $ RmlC-like cupins superfamily protein $ LOC_Os08g08980.1 $ $ cupin domain containing protein, expressed,Traes_5DS_392398CA4.1 $ $ $ $ AT3G05950.1 $ $ RmlC-like cupins superfamily protein $ LOC_Os08g08980.…	T
{Traes_5BL_29847C42C.1,Traes_5BS_C64E893BD.1}	1	2	1	2	2	2	{Traes_5BL_29847C42C.1 $ $ K08913 $ GO:0016020,GO:0009765 $ AT2G05070.1 $ LHCB2,LHCB2.2 $ photosystem II light harvesting complex gene 2.2 $ LOC_Os03g39610.1 $ $ chlorophyll A-B binding protein, putative, expressed,Traes_5BS_C64E893BD.1 $ $ K08913 $ GO:0016020,GO:0009765 $ AT2G05100.1 $ LHCB2,LHCB2.1 $ photosystem II light harvesting complex gene 2.1 $ LOC_Os03g39610.1 $ $ chlorophyll A-B binding…	T
{Traes_5BL_3ED1B0234.2,Traes_5DL_D2F75A952.2}	1	3	1	6	3.5	3.5	{Traes_5BL_3ED1B0234.2 $ 1.11.1.7 $ K00430 $ GO:0055114,GO:0020037,GO:0006979,GO:0004601 $ AT5G05340.1 $ $ Peroxidase superfamily protein $ LOC_Os12g02080.1 $ $ peroxidase precursor, putative, expressed,Traes_5DL_D2F75A952.2 $ 1.11.1.7 $ K00430 $ GO:0055114,GO:0020037,GO:0006979,GO:0004601 $ AT5G05340.1 $ $ Peroxidase superfamily protein $ LOC_Os12g02080.1 $ $ peroxidase precursor, putative, expr…	T
{Traes_5BL_9A790E8CF.1,Traes_5BL_B137C7E4F.1,Traes_5DL_C997FC7EF.1}	1	1	1	1	1	1	{Traes_5BL_9A790E8CF.1 $ $ $ $ AT3G19690.1 $ $ CAP (Cysteine-rich secretory proteins, Antigen 5, and Pathogenesis-related 1 protein) superfamily protein $ LOC_Os07g03710.1 $ $ SCP-like extracellular protein, expressed,Traes_5BL_B137C7E4F.1 $ $ $ $ AT3G19690.1 $ $ CAP (Cysteine-rich secretory proteins, Antigen 5, and Pathogenesis-related 1 protein) superfamily protein $ LOC_Os07g03710.1 $ $ SCP-li…	T
{Traes_5BS_4A820ABB2.1,Traes_5BS_DCB2B616C.1}	4	4	5	5	5	5	{Traes_5BS_4A820ABB2.1 $ $ $ $ AT4G11650.1 $ ATOSM34,OSM34 $ osmotin 34 $ LOC_Os12g43490.1 $ $ thaumatin, putative, expressed,Traes_5BS_DCB2B616C.1 $ $ $ $ AT4G11650.1 $ ATOSM34,OSM34 $ osmotin 34 $ LOC_Os12g43490.1 $ $ thaumatin, putative, expressed}	T
{Traes_5BS_E431D5D9D.1,Traes_5DS_1BD5492E6.1}	4	9	4	10	10	10	{Traes_5BS_E431D5D9D.1 $ 2.1.1.14 $ K00549 $ GO:0008652,GO:0008270,GO:0003871,GO:0009086 $ AT5G17920.1 $ ATCIMS,ATMETS,ATMS1 $ Cobalamin-independent synthase family protein $ LOC_Os12g42884.2 $ $ 5-methyltetrahydropteroyltriglutamate--homocysteine methyltransferase, putative, expressed,Traes_5DS_1BD5492E6.1 $ 2.1.1.14 $ K00549 $ GO:0008652,GO:0008270,GO:0003871,GO:0009086 $ AT5G17920.1 $ ATCIMS,A…	T
{Traes_6DL_16C1113EF.1,Traes_6DL_16C1113EF1.1,Traes_6DL_1F9D2DD9E.1,Traes_6DL_BDE768BA2.1}	1	4	1	8	2.75	2.75	{Traes_6DL_16C1113EF.1 $ $ $ $ AT1G02335.1 $ GL22 $ germin-like protein subfamily 2 member 2 precursor $ LOC_Os01g18170.1 $ $ Cupin domain containing protein, expressed,Traes_6DL_16C1113EF1.1 $ $ $ $ AT1G02335.1 $ GL22 $ germin-like protein subfamily 2 member 2 precursor $ LOC_Os01g18170.1 $ $ Cupin domain containing protein, expressed,Traes_6DL_1F9D2DD9E.1 $ $ $ $ AT1G02335.1 $ GL22 $ germin-lik…	T
{Traes_7AL_115502549.2,Traes_7BL_B4DE03CF2.1,Traes_7DL_5B940CE74.1,Traes_7DL_7213DE8AF.1,Traes_7DL_7F72CDA1F.1}	2	2	2	2	2	2	{Traes_7AL_115502549.2 $ 4.2.1.1,1.6.5.4 $ $ $ AT1G08065.1 $ ACA5,ATACA5 $ alpha carbonic anhydrase 5 $ LOC_Os08g36630.1 $ $ bifunctional monodehydroascorbate reductase and carbonic anhydrasenectarin-3 precursor, putative, expressed,Traes_7BL_B4DE03CF2.1 $ 4.2.1.1 $ $ $ AT1G08065.1 $ ACA5,ATACA5 $ alpha carbonic anhydrase 5 $ LOC_Os08g36630.1 $ $ bifunctional monodehydroascorbate reductase and ca…	T
{Traes_7AL_8B355A5AB.1,Traes_7BL_33D89470B.1,Traes_7DL_D4B6FF473.1}	3	3	3	3	3	3	{Traes_7AL_8B355A5AB.1 $ 3.6.3.14 $ $ GO:0046034,GO:0015992,GO:0033178,GO:0016820,GO:0015991,GO:0005524 $ AT1G78900.1 $ VHA-A $ vacuolar ATP synthase subunit A $ LOC_Os06g45120.1 $ $ ATP synthase, putative, expressed,Traes_7BL_33D89470B.1 $ 3.6.3.14 $ $ GO:0046034,GO:0015992,GO:0033178,GO:0016820,GO:0015991,GO:0005524 $ AT1G78900.1 $ VHA-A $ vacuolar ATP synthase subunit A $ LOC_Os06g45120.1 $ $ …	T
{Traes_7AL_EAE52A86A.1,Traes_7BL_70F07C889.2}	1	1	1	1	1	1	{Traes_7AL_EAE52A86A.1 $ 1.15.1.1 $ $ GO:0055114,GO:0046872,GO:0006801,GO:0071486,GO:0034599,GO:0009507 $ AT2G28190.1 $ CSD2,CZSOD2 $ copper/zinc superoxide dismutase 2 $ LOC_Os08g44770.1 $ $ copper/zinc superoxide dismutase, putative, expressed,Traes_7BL_70F07C889.2 $ 1.15.1.1 $ $ GO:0055114,GO:0046872,GO:0006801,GO:0071486,GO:0034599,GO:0009507 $ AT2G28190.1 $ CSD2,CZSOD2 $ copper/zinc superoxi…	T
{Traes_7AS_2742DDF6C.2,Traes_7BS_182F2A1F1.1,Traes_7DS_529BAB150.2}	3	3	5	5	5	5	{Traes_7AS_2742DDF6C.2 $ 2.4.1.13 $ K00695 $ GO:0016157,GO:0005985 $ AT3G43190.1 $ ATSUS4,SUS4 $ sucrose synthase 4 $ LOC_Os06g09450.4 $ $ sucrose synthase, putative, expressed,Traes_7BS_182F2A1F1.1 $ 2.4.1.13 $ K00695 $ GO:0016157,GO:0005985 $ AT3G43190.1 $ ATSUS4,SUS4 $ sucrose synthase 4 $ LOC_Os06g09450.3 $ $ sucrose synthase, putative, expressed,Traes_7DS_529BAB150.2 $ 2.4.1.13 $ K00695 $ GO…	T
{Traes_7AS_FEE6CC75E1.1,Traes_7BS_94EB3B3D6.1,Traes_7DS_5969C1C34.1}	10	10	17	17	17	17	{Traes_7AS_FEE6CC75E1.1 $ $ $ $ AT4G33720.1 $ $ CAP (Cysteine-rich secretory proteins, Antigen 5, and Pathogenesis-related 1 protein) superfamily protein $ LOC_Os10g11500.1 $ $ SCP-like extracellular protein, expressed,Traes_7BS_94EB3B3D6.1 $ $ $ $ AT4G33720.1 $ $ CAP (Cysteine-rich secretory proteins, Antigen 5, and Pathogenesis-related 1 protein) superfamily protein $ LOC_Os10g11500.1 $ $ SCP-l…	T

## Sheet: T. aestivum T2_Rep2
Plant Proteins Identified from the Biological Replicate 2 of T. aestivum Rhizosphere Communities at Timepoint 2
ProteinID	Run1_UniquePeptideCounts	Run1_TotalPeptideCounts	Run1_UniqueSpectrumCounts	Run1_TotalSpectrumCounts	Run1_BalancedSpectrumCounts	Run1_NormalizedBalancedSpectrumCounts	ProteinDescription	TargetMatch
Traes_1AL_8C2CB0DE9.1	1	34	1	63	27	27	Traes_1AL_8C2CB0DE9.1 $ $ K11254 $ $ AT3G53730.1 $ $ Histone superfamily protein $ LOC_Os10g39410.1 $ $ Core histone H2A/H2B/H3/H4 domain containing protein, putative, expressed	T
Traes_1BL_D6E1CD173.1	1	1	1	1	1	1	Traes_1BL_D6E1CD173.1 $ $ $ $ AT5G38170.1 $ $ Bifunctional inhibitor/lipid-transfer protein/seed storage 2S albumin superfamily protein $ LOC_Os10g36170.1 $ $ LTPL160 - Protease inhibitor/seed storage/LTP family protein precursor, expressed	T
Traes_2AL_520618712.1	19	48	38	84	58.8333	58.83	Traes_2AL_520618712.1 $ 1.11.1.7 $ K00430 $ GO:0055114,GO:0020037,GO:0006979,GO:0004601 $ AT1G71695.1 $ $ Peroxidase superfamily protein $ LOC_Os04g59150.1 $ $ peroxidase precursor, putative, expressed	T
Traes_2AS_3161D54F8.1	1	2	1	2	2	2	Traes_2AS_3161D54F8.1 $ 1.11.1.7 $ $ GO:0055114,GO:0020037,GO:0006979,GO:0004601 $ AT5G05340.1 $ $ Peroxidase superfamily protein $ LOC_Os07g47990.1 $ $ peroxidase precursor, putative, expressed	T
Traes_2AS_EE549925C.1	2	30	2	42	22	22	Traes_2AS_EE549925C.1 $ 1.11.1.7 $ $ GO:0055114,GO:0020037,GO:0006979,GO:0004601 $ AT5G05340.1 $ $ Peroxidase superfamily protein $ LOC_Os07g48030.1 $ $ peroxidase precursor, putative, expressed	T
Traes_2BL_1B580814E.1	1	9	1	9	7	7	Traes_2BL_1B580814E.1 $ 1.11.1.7 $ K00430 $ GO:0055114,GO:0020037,GO:0006979,GO:0004601 $ AT1G71695.1 $ $ Peroxidase superfamily protein $ LOC_Os04g59150.1 $ $ peroxidase precursor, putative, expressed	T
Traes_2BL_6A97D0493.1	2	5	3	6	4.5	4.5	Traes_2BL_6A97D0493.1 $ 1.11.1.7 $ $ GO:0055114,GO:0020037,GO:0006979,GO:0004601 $ AT4G16270.1 $ $ Peroxidase superfamily protein $ LOC_Os04g59160.1 $ $ peroxidase precursor, putative, expressed	T
Traes_2BL_8CD42B820.1	14	34	25	60	40.3333	40.33	Traes_2BL_8CD42B820.1 $ 1.11.1.7 $ K00430 $ GO:0055114,GO:0020037,GO:0006979,GO:0004601 $ AT1G71695.1 $ $ Peroxidase superfamily protein $ LOC_Os04g59150.1 $ $ peroxidase precursor, putative, expressed	T
Traes_2BL_B62BD132E.1	1	1	1	1	1	1	Traes_2BL_B62BD132E.1 $ $ $ $ AT5G39160.1 $ $ RmlC-like cupins superfamily protein $ LOC_Os04g52720.1 $ $ Cupin domain containing protein, expressed	T
Traes_2DL_5A2381464.1	1	20	1	31	11	11	Traes_2DL_5A2381464.1 $ $ K11254 $ $ AT3G53730.1 $ $ Histone superfamily protein $ LOC_Os05g38740.1 $ $ Core histone H2A/H2B/H3/H4 domain containing protein, putative, expressed	T
Traes_2DL_AD0DDF120.1	1	18	1	22	9.83333	9.83	Traes_2DL_AD0DDF120.1 $ 1.11.1.7 $ $ $ AT1G71695.1 $ $ Peroxidase superfamily protein $ LOC_Os04g59150.1 $ $ peroxidase precursor, putative, expressed	T
Traes_2DL_FFB73A9AD.1	1	4	1	4	2.5	2.5	Traes_2DL_FFB73A9AD.1 $ 1.11.1.7 $ K00430 $ GO:0055114,GO:0020037,GO:0006979,GO:0004601 $ AT1G71695.1 $ $ Peroxidase superfamily protein $ LOC_Os04g59160.1 $ $ peroxidase precursor, putative, expressed	T
Traes_2DS_2CCCA54C1.1	2	31	2	43	23	23	Traes_2DS_2CCCA54C1.1 $ 1.11.1.7 $ K00430 $ GO:0055114,GO:0020037,GO:0006979,GO:0004601 $ AT5G05340.1 $ $ Peroxidase superfamily protein $ LOC_Os07g48050.1 $ $ peroxidase precursor, putative, expressed	T
Traes_2DS_BE8786607.1	1	1	1	1	1	1	Traes_2DS_BE8786607.1 $ $ K11254 $ $ AT5G59970.1 $ $ Histone superfamily protein $ LOC_Os05g38740.1 $ $ Core histone H2A/H2B/H3/H4 domain containing protein, putative, expressed	T
Traes_3B_07E0CF4E1.1	5	15	7	23	23	23	Traes_3B_07E0CF4E1.1 $ 3.2.1.39 $ $ GO:0005975,GO:0004553 $ AT4G16260.1 $ $ Glycosyl hydrolase superfamily protein $ LOC_Os01g71820.1 $ $ glycosyl hydrolases family 17, putative, expressed	T
Traes_3B_1F0EDAD3F.1	1	3	1	3	2	2	Traes_3B_1F0EDAD3F.1 $ 1.11.1.7 $ $ GO:0055114,GO:0020037,GO:0006979,GO:0004601 $ AT1G71695.1 $ $ Peroxidase superfamily protein $ LOC_Os01g73200.1 $ $ peroxidase precursor, putative, expressed	T
Traes_3B_319690489.1	11	26	16	36	27.5	27.5	Traes_3B_319690489.1 $ $ K10355 $ $ AT5G09810.1 $ ACT7 $ actin 7 $ LOC_Os01g64630.1 $ $ actin, putative, expressed	T
Traes_3B_8732922B8.1	13	21	31	49	48	48	Traes_3B_8732922B8.1 $ 1.11.1.7 $ K00430 $ GO:0055114,GO:0020037,GO:0006979,GO:0004601 $ AT1G71695.1 $ $ Peroxidase superfamily protein $ LOC_Os01g73170.1 $ $ peroxidase precursor, putative, expressed	T
Traes_3B_A95A9D4C9.1	4	4	5	5	5	5	Traes_3B_A95A9D4C9.1 $ 3.2.1.39 $ $ GO:0005975,GO:0004553 $ AT4G16260.1 $ $ Glycosyl hydrolase superfamily protein $ LOC_Os01g71820.1 $ $ glycosyl hydrolases family 17, putative, expressed	T
Traes_3B_D982269FB.1	1	1	1	1	1	1	Traes_3B_D982269FB.1 $ $ $ $ AT3G62020.1 $ GLP10 $ germin-like protein 10 $ LOC_Os01g14670.1 $ $ Cupin domain containing protein, expressed	T
Traes_3B_EC2EA9E46.1	1	13	1	25	9.875	9.88	Traes_3B_EC2EA9E46.1 $ 3.6.3.14 $ K02133 $ GO:0016887,GO:0006754,GO:0005524,GO:0000275,GO:0046034,GO:0015992,GO:0033178,GO:0016820,GO:0015991 $ AT5G08680.1 $ $ ATP synthase alpha/beta family protein $ LOC_Os01g49190.1 $ $ ATP synthase, putative, expressed	T
Traes_3B_FAC41DF7F.1	1	1	2	2	2	2	Traes_3B_FAC41DF7F.1 $ $ $ GO:0009611,GO:0004867 $ AT2G38870.1 $ $ Serine protease inhibitor, potato inhibitor I-type family protein $ LOC_Os12g25090.2 $ $ expressed protein	T
Traes_4AL_A73AD2DAD.1	1	4	1	7	4	4	Traes_4AL_A73AD2DAD.1 $ 1.11.1.7 $ K00430 $ GO:0055114,GO:0020037,GO:0006979,GO:0004601 $ AT5G05340.1 $ $ Peroxidase superfamily protein $ LOC_Os11g02130.1 $ $ peroxidase precursor, putative, expressed	T
Traes_4AS_5574058B4.1	4	4	4	4	4	4	Traes_4AS_5574058B4.1 $ $ $ GO:0009055 $ AT2G32300.1 $ UCC1 $ uclacyanin 1 $ LOC_Os09g39940.1 $ $ plastocyanin-like domain containing protein, putative, expressed	T
Traes_4BL_CD3262E351.1	2	2	3	3	3	3	Traes_4BL_CD3262E351.1 $ $ $ GO:0009055 $ AT2G32300.1 $ UCC1 $ uclacyanin 1 $ LOC_Os09g39940.1 $ $ plastocyanin-like domain containing protein, putative, expressed	T
Traes_4DL_8E5A090AD.1	5	16	5	20	20	20	Traes_4DL_8E5A090AD.1 $ $ $ GO:0005509 $ AT2G27030.3 $ ACAM-2,CAM5 $ calmodulin 5 $ LOC_Os05g41210.1 $ $ OsCam2 - Calmodulin, expressed	T
Traes_4DS_90B3A8BF0.1	3	5	3	5	5	5	Traes_4DS_90B3A8BF0.1 $ 1.11.1.7 $ K00430 $ GO:0055114,GO:0020037,GO:0006979,GO:0004601 $ AT5G05340.1 $ $ Peroxidase superfamily protein $ LOC_Os11g02130.1 $ $ peroxidase precursor, putative, expressed	T
Traes_5AL_F7F74B313.1	1	1	1	1	1	1	Traes_5AL_F7F74B313.1 $ $ $ GO:0003676 $ AT1G48410.3 $ AGO1 $ Stabilizer of iron transporter SufD / Polynucleotidyl transferase $ LOC_Os03g58600.1 $ $ PAZ domain containing protein, putative, expressed	T
Traes_5BL_568AADCD2.1	1	1	1	1	1	1	Traes_5BL_568AADCD2.1 $ 3.2.1.14 $ $ GO:0016998,GO:0006032,GO:0004568 $ AT3G12500.1 $ ATHCHIB,B-CHI,CHI-B,HCHIB,PR-3,PR3 $ basic chitinase $ LOC_Os05g33140.1 $ $ CHIT5 - Chitinase family protein precursor, expressed	T
Traes_5BL_8FFD203BD.1	4	5	16	17	17	17	Traes_5BL_8FFD203BD.1 $ $ K12158 $ GO:0005515 $ AT1G31340.1 $ ATRUB1,NEDD8,RUB1 $ related to ubiquitin 1 $ LOC_Os09g25320.1 $ $ ubiquitin family protein, putative, expressed	T
Traes_5BL_918FE261E.1	3	6	6	16	6.27778	6.28	Traes_5BL_918FE261E.1 $ 3.6.5.3 $ $ GO:0005525 $ AT4G02930.1 $ $ GTP binding Elongation factor Tu family protein $ LOC_Os03g63410.1 $ $ elongation factor Tu, putative, expressed	T
Traes_5BL_A06AA1F3E.2	1	2	1	3	3	3	Traes_5BL_A06AA1F3E.2 $ $ $ GO:0045735 $ AT1G07750.1 $ $ RmlC-like cupins superfamily protein $ LOC_Os09g37967.1 $ $ cupin domain containing protein, expressed	T
Traes_5BS_69DD3EE32.1	1	8	1	15	3.41667	3.42	Traes_5BS_69DD3EE32.1 $ 3.6.3.14 $ $ GO:0033178,GO:0016820,GO:0015991,GO:0005524 $ ATCG00480.1 $ $ ATP synthase subunit beta $ LOC_Os10g21266.1 $ $ ATP synthase subunit beta, putative, expressed	T
Traes_5DL_0F6643552.1	1	1	1	1	1	1	Traes_5DL_0F6643552.1 $ $ $ $ AT3G11780.1 $ $ MD-2-related lipid recognition domain-containing protein / ML domain-containing protein $ LOC_Os03g57420.1 $ $ ML domain protein, putative, expressed	T
Traes_5DL_20FF8C565.1	1	34	1	63	27	27	Traes_5DL_20FF8C565.1 $ $ K11254 $ $ AT3G53730.1 $ $ Histone superfamily protein $ LOC_Os09g26340.1 $ $ Core histone H2A/H2B/H3/H4 domain containing protein, putative, expressed	T
Traes_6DL_325F9AE8C1.1	9	11	16	18	18	18	Traes_6DL_325F9AE8C1.1 $ 3.4.14.10 $ $ GO:0006508,GO:0004252 $ AT3G14067.1 $ $ Subtilase family protein $ LOC_Os02g53860.1 $ $ OsSub22 - Putative Subtilisin homologue, expressed	T
Traes_6DL_A7FFC6CC3.1	5	17	19	34	26.5	26.5	Traes_6DL_A7FFC6CC3.1 $ $ $ $ AT1G02335.1 $ GL22 $ germin-like protein subfamily 2 member 2 precursor $ LOC_Os01g18170.1 $ $ Cupin domain containing protein, expressed	T
Traes_7AL_226028C17.1	1	4	1	12	1.39286	1.39	Traes_7AL_226028C17.1 $ 1.2.1.12 $ K00134 $ GO:0055114,GO:0016620 $ AT1G16300.1 $ GAPCP-2 $ glyceraldehyde-3-phosphate dehydrogenase of plastid 2 $ LOC_Os06g45590.1 $ $ glyceraldehyde-3-phosphate dehydrogenase, putative, expressed	T
Traes_7BS_AB98E8571.1	2	2	2	2	2	2	Traes_7BS_AB98E8571.1 $ $ $ $ AT4G33720.1 $ $ CAP (Cysteine-rich secretory proteins, Antigen 5, and Pathogenesis-related 1 protein) superfamily protein $ LOC_Os10g11500.1 $ $ SCP-like extracellular protein, expressed	T
Traes_7DL_106F36D5F.1	1	1	1	1	1	1	Traes_7DL_106F36D5F.1 $ 1.1.3.8,1.1.3.37 $ $ GO:0055114,GO:0016020,GO:0003885 $ AT2G46750.1 $ $ D-arabinono-1,4-lactone oxidase family protein $ LOC_Os08g02230.1 $ $ FAD-binding and arabino-lactone oxidase domains containing protein, putative, expressed	T
Traes_7DL_4B936BD0A.1	2	2	2	2	2	2	Traes_7DL_4B936BD0A.1 $ $ $ GO:0009055 $ AT3G17675.1 $ $ Cupredoxin superfamily protein $ LOC_Os06g50650.1 $ $ plastocyanin-like domain containing protein, putative, expressed	T
Traes_7DL_D99ED7064.1	1	8	1	10	10	10	Traes_7DL_D99ED7064.1 $ 1.11.1.7 $ K00430 $ GO:0055114,GO:0020037,GO:0006979,GO:0004601 $ AT5G06730.1 $ $ Peroxidase superfamily protein $ LOC_Os10g02040.1 $ $ peroxidase precursor, putative, expressed	T
Traes_7DS_A6D32CAA9.1	1	1	2	2	2	2	Traes_7DS_A6D32CAA9.1 $ $ $ $ AT5G57625.1 $ $ CAP (Cysteine-rich secretory proteins, Antigen 5, and Pathogenesis-related 1 protein) superfamily protein $ LOC_Os10g11500.1 $ $ SCP-like extracellular protein, expressed	T
{Traes_1AL_1A9B5A1C2.2,Traes_1AL_3EC96C539.2,Traes_1AL_5E2C30B46.1,Traes_1AL_638691536.1,Traes_1AL_738358449.3,Traes_1AL_B232BFA65.1,Traes_1AL_EF6194976.1,Traes_1AS_4CA1A835D1.1,Traes_1BL_07B8BFA42.1,Traes_1BL_0A996D4A2.3,Traes_1BL_0F1D3BB9E.1,Traes_1BL_682638D5F.1,Traes_1BL_930E75040.1,Traes_1BL_A284F4B3C.2,Traes_1BL_AE89EBC19.3,Traes_1BL_CCA6E16B1.1,Traes_1BL_FB9F64F641.3,Traes_2BL_A73CD7246.1,…	1	1	1	1	1	1	{Traes_1AL_1A9B5A1C2.2 $ $ K11252 $ GO:0003677,GO:0000786 $ AT1G07790.1 $ HTB1 $ Histone superfamily protein $ LOC_Os03g17084.1 $ $ Core histone H2A/H2B/H3/H4 domain containing protein, putative, expressed,Traes_1AL_3EC96C539.2 $ $ K11252 $ GO:0003677,GO:0000786 $ AT1G07790.1 $ HTB1 $ Histone superfamily protein $ LOC_Os03g17084.1 $ $ Core histone H2A/H2B/H3/H4 domain containing protein, putative…	T
{Traes_1AL_46245C5D5.1,Traes_1AL_91E56EC8C.1,Traes_1AL_C53A9A6B2.1,Traes_1BL_092DFE276.2,Traes_1BL_1CCE08A29.2,Traes_1BL_2F2FCE5CD.1,Traes_1BL_6E8A958A81.1,Traes_1BL_BD721F2E3.1,Traes_1DL_274235AB5.1,Traes_1DL_42AF2107B.1,Traes_1DL_42AF2107B1.1,Traes_1DL_DD8D1FAF1.1,Traes_4BL_4CC0E0AAA.1,Traes_5BL_B8CF8F5FD.1,Traes_5BL_EFB550AE3.1}	1	1	1	1	1	1	{Traes_1AL_46245C5D5.1 $ 1.11.1.7 $ $ GO:0055114,GO:0020037,GO:0006979,GO:0004601 $ AT3G01190.1 $ $ Peroxidase superfamily protein $ LOC_Os05g41990.1 $ $ peroxidase precursor, putative, expressed,Traes_1AL_91E56EC8C.1 $ 1.11.1.7 $ K00430 $ GO:0055114,GO:0020037,GO:0006979,GO:0004601 $ AT1G05260.1 $ RCI3,RCI3A $ Peroxidase superfamily protein $ LOC_Os05g41990.1 $ $ peroxidase precursor, putative, …	T
{Traes_1AL_51CED3DBF.1,Traes_1BL_EBAF41F1E.1,Traes_1DL_35433F5C5.1,Traes_1DL_DB9022597.1,Traes_2BL_A6E213603.1,Traes_3B_FB10B725B.1,Traes_4AL_348E237B5.1,Traes_4AS_894CED0DA.1,Traes_4AS_B978C93FA.1,Traes_4BL_4D370C9FA.1,Traes_4BL_4D370C9FA1.1,Traes_4BS_15014415A.1,Traes_4DL_FFD4866F3.1,Traes_4DS_B1A4FC5AD.1,Traes_5AL_EE83D2709.3,Traes_5BL_88E594FCF.1,Traes_5BS_DFCC9863A.1,Traes_5DL_A51C04BEB.1,Tr…	1	1	1	1	1	1	{Traes_1AL_51CED3DBF.1 $ $ K03283 $ $ AT3G12580.1 $ ATHSP70,HSP70 $ heat shock protein 70 $ LOC_Os05g38530.1 $ $ DnaK family protein, putative, expressed,Traes_1BL_EBAF41F1E.1 $ $ $ $ AT3G12580.1 $ ATHSP70,HSP70 $ heat shock protein 70 $ LOC_Os05g38530.1 $ $ DnaK family protein, putative, expressed,Traes_1DL_35433F5C5.1 $ $ $ $ AT3G12580.1 $ ATHSP70,HSP70 $ heat shock protein 70 $ LOC_Os05g38530.…	T
{Traes_1AL_655726D7B.1,Traes_1AS_5320E59A6.1,Traes_1BL_5320E59A6.1,Traes_1BS_5320E59A6.1,Traes_1DL_77FB40598.1,Traes_1DS_5320E59A6.1,Traes_2AL_5320E59A6.1,Traes_2AS_861B2054C.1,Traes_2BL_5320E59A6.1,Traes_2BS_47D142DD2.1,Traes_2BS_5320E59A6.1,Traes_2DL_092D759DB.1,Traes_2DS_5320E59A6.1,Traes_3AL_5320E59A6.1,Traes_3AS_5320E59A6.1,Traes_3B_5320E59A6.1,Traes_3B_5320E59A61.1,Traes_3B_5320E59A62.1,Tra…	2	2	3	3	3	3	{Traes_1AL_655726D7B.1 $ $ K02707 $ GO:0015979,GO:0046872,GO:0016021,GO:0009523 $ ATCG00580.1 $ $ photosystem II reaction center protein E $ LOC_Os08g15322.1 $ $ cytochrome b559 subunit alpha, putative, expressed,Traes_1AS_5320E59A6.1 $ $ K02707 $ GO:0015979,GO:0046872,GO:0016021,GO:0009523 $ ATCG00580.1 $ $ photosystem II reaction center protein E $ LOC_Os08g15322.1 $ $ cytochrome b559 subunit a…	T
{Traes_1AL_A47D32D30.1,Traes_1BL_BD3E22844.1,Traes_1DL_A91B639E3.1}	5	7	6	8	8	8	{Traes_1AL_A47D32D30.1 $ 1.1.1.37 $ $ GO:0055114,GO:0016616,GO:0019752 $ AT1G53240.1 $ mMDH1 $ Lactate/malate dehydrogenase family protein $ LOC_Os05g49880.1 $ $ lactate/malate dehydrogenase, putative, expressed,Traes_1BL_BD3E22844.1 $ 1.1.1.37 $ K00026 $ GO:0055114,GO:0016616,GO:0006694,GO:0003854,GO:0019752 $ AT1G53240.1 $ mMDH1 $ Lactate/malate dehydrogenase family protein $ LOC_Os01g46070.1 $…	T
{Traes_1AL_E25202CC2.2,Traes_1BL_301F6C93C.2,Traes_1DL_88DD1E468.1}	1	1	1	1	1	1	{Traes_1AL_E25202CC2.2 $ 3.4.23.40 $ K08245 $ GO:0006629,GO:0006508,GO:0004190 $ AT1G11910.1 $ APA1,ATAPA1 $ aspartic proteinase A1 $ LOC_Os05g49200.1 $ $ aspartic proteinase oryzasin-1 precursor, putative, expressed,Traes_1BL_301F6C93C.2 $ 3.4.23.40 $ K08245 $ GO:0006629,GO:0006508,GO:0004190 $ AT1G11910.1 $ APA1,ATAPA1 $ aspartic proteinase A1 $ LOC_Os05g49200.1 $ $ aspartic proteinase oryzasin…	T
{Traes_1AL_F2A8D87C5.1,Traes_1AS_F2A8D87C5.1,Traes_1BL_F2A8D87C5.1,Traes_1BS_F2A8D87C5.1,Traes_1DL_8EBF504DA.1,Traes_1DL_BD6D38225.1,Traes_2AL_F2A8D87C5.1,Traes_2AS_69D81FD13.1,Traes_2BS_F2A8D87C5.1,Traes_2DS_F2A8D87C5.1,Traes_3AL_F2A8D87C5.1,Traes_3AS_F2A8D87C5.1,Traes_3DL_F2A8D87C5.1,Traes_3DS_F2A8D87C5.1,Traes_4AL_F2A8D87C5.1,Traes_4DL_F2A8D87C5.1,Traes_4DS_4C3C95D2E.1,Traes_5AL_4C3C95D2E.1,Tr…	2	2	2	2	2	2	{Traes_1AL_F2A8D87C5.1 $ $ K02886 $ GO:0006412,GO:0005840,GO:0003735,GO:0005622 $ ATCG00830.1 $ $ ribosomal protein L2 $ LOC_Os12g38000.1 $ $ 60S ribosomal protein L8, putative, expressed,Traes_1AS_F2A8D87C5.1 $ $ K02886 $ GO:0006412,GO:0005840,GO:0003735,GO:0005622 $ ATCG01310.1 $ $ ribosomal protein L2 $ LOC_Os12g38000.1 $ $ 60S ribosomal protein L8, putative, expressed,Traes_1BL_F2A8D87C5.1 $ …	T
{Traes_1AS_4AD2F6772.1,Traes_1BL_4AB17FFF4.2,Traes_4DL_CB289BCE6.1,Traes_5AL_C74A6A26D.1,Traes_5BL_9EAB3AD07.1,Traes_7DS_98F9E4E55.1,scaff_0000022464_3}	1	1	1	1	1	1	{Traes_1AS_4AD2F6772.1 $ $ $ GO:0003677 $ AT3G54560.1 $ HTA11 $ histone H2A 11 $ LOC_Os03g53190.2 $ $ Core histone H2A/H2B/H3/H4 domain containing protein, putative, expressed,Traes_1BL_4AB17FFF4.2 $ $ $ GO:0003677 $ AT3G54560.1 $ HTA11 $ histone H2A 11 $ LOC_Os03g53190.1 $ $ Core histone H2A/H2B/H3/H4 domain containing protein, putative, expressed,Traes_4DL_CB289BCE6.1 $ $ $ $ AT3G54560.1 $ HTA1…	T
{Traes_1BL_C0641E11A.3,Traes_3AS_683116F59.1,Traes_5BL_404F6E798.1,Traes_5BL_BE8F54AAA1.1,Traes_5DL_A163E89E9.1,Traes_6AS_2A59D8EDC.1,Traes_6AS_32423383C.1,Traes_6AS_390A9B9F4.2,Traes_6AS_6C7C4893E.2,Traes_6AS_7468DD2B7.1,Traes_6AS_96DADEE3D.1,Traes_6AS_AFBB715C3.3,Traes_6BS_7795E42DB.1,Traes_6BS_8020617A51.1,Traes_6DS_26310F0F6.1,Traes_6DS_33D6888AF.4}	1	1	1	1	1	1	{Traes_1BL_C0641E11A.3 $ $ $ GO:0003677 $ AT5G27670.1 $ HTA7 $ histone H2A 7 $ LOC_Os05g38640.1 $ $ Core histone H2A/H2B/H3/H4 domain containing protein, putative, expressed,Traes_3AS_683116F59.1 $ $ $ GO:0003677 $ AT5G27670.1 $ HTA7 $ histone H2A 7 $ LOC_Os05g38640.1 $ $ Core histone H2A/H2B/H3/H4 domain containing protein, putative, expressed,Traes_5BL_404F6E798.1 $ $ K11251 $ GO:0003677 $ AT5G…	T
{Traes_1BS_6099E73AD.1,Traes_1DS_D7F67852E.1,Traes_7AL_8216F67D2.1,scaff_0000009670_9,scaff_0000014671_28,scaff_0000015868_11,scaff_0000018357_26,scaff_0000045953_22,scaff_0000078362_3,scaff_0000112152_4,scaff_0000159989_6}	1	1	1	1	1	1	{Traes_1BS_6099E73AD.1 $ $ $ GO:0006412,GO:0005840,GO:0005622,GO:0003735,GO:0016740,GO:0015934,GO:0003723 $ AT2G44065.1 $ $ Ribosomal protein L2 family $ LOC_Os12g38000.1 $ $ 60S ribosomal protein L8, putative, expressed,Traes_1DS_D7F67852E.1 $ $ $ GO:0006412,GO:0005840,GO:0005622,GO:0003735,GO:0016740,GO:0015934,GO:0003723 $ AT2G44065.2 $ $ Ribosomal protein L2 family $ LOC_Os12g38000.1 $ $ 60S …	T
{Traes_2AL_2224DCC1A.1,Traes_2BL_2B45081D4.1}	1	4	1	4	4	4	{Traes_2AL_2224DCC1A.1 $ 1.11.1.7 $ $ GO:0055114,GO:0020037,GO:0006979,GO:0004601 $ AT1G71695.1 $ $ Peroxidase superfamily protein $ LOC_Os04g59200.1 $ $ peroxidase precursor, putative, expressed,Traes_2BL_2B45081D4.1 $ 1.11.1.7 $ K00430 $ GO:0055114,GO:0020037,GO:0006979,GO:0004601 $ AT1G71695.1 $ $ Peroxidase superfamily protein $ LOC_Os04g59260.1 $ $ peroxidase precursor, putative, expressed}	T
{Traes_2AL_6061FA883.1,Traes_2BL_7D700A166.1,Traes_2DL_C8939F784.1,Traes_2DL_C8939F7841.1}	2	2	2	2	2	2	{Traes_2AL_6061FA883.1 $ 3.4.22.14 $ $ GO:0008234,GO:0006508 $ AT1G47128.1 $ RD21,RD21A $ Granulin repeat cysteine protease family protein $ LOC_Os04g57440.1 $ $ oryzain beta chain precursor, putative, expressed,Traes_2BL_7D700A166.1 $ 3.4.22.14 $ $ GO:0008234,GO:0006508 $ AT1G47128.1 $ RD21,RD21A $ Granulin repeat cysteine protease family protein $ LOC_Os04g57440.1 $ $ oryzain beta chain precurs…	T
{Traes_2AL_924E3FFA0.1,Traes_2BL_35ABEA54B.1,Traes_2DL_6BE9A3802.1}	1	1	1	1	1	1	{Traes_2AL_924E3FFA0.1 $ $ $ $ AT5G25460.1 $ $ Protein of unknown function, DUF642 $ LOC_Os04g41759.1 $ $ expressed protein,Traes_2BL_35ABEA54B.1 $ $ $ $ AT5G25460.1 $ $ Protein of unknown function, DUF642 $ LOC_Os04g41759.1 $ $ expressed protein,Traes_2DL_6BE9A3802.1 $ $ $ $ AT5G11420.1 $ $ Protein of unknown function, DUF642 $ LOC_Os04g41759.1 $ $ expressed protein}	T
{Traes_2BL_429364671.1,Traes_2BL_C6A0AF0E7.1}	2	35	2	45	45	45	{Traes_2BL_429364671.1 $ 1.11.1.7 $ K00430 $ GO:0055114,GO:0020037,GO:0006979,GO:0004601 $ AT1G71695.1 $ $ Peroxidase superfamily protein $ LOC_Os04g59260.1 $ $ peroxidase precursor, putative, expressed,Traes_2BL_C6A0AF0E7.1 $ 1.11.1.7 $ K00430 $ GO:0055114,GO:0020037,GO:0006979,GO:0004601 $ AT1G71695.1 $ $ Peroxidase superfamily protein $ LOC_Os04g59260.1 $ $ peroxidase precursor, putative, expr…	T
{Traes_3AS_43073F74C.1,Traes_3AS_4AB38E642.1,Traes_3DS_19228E5AD.1,Traes_3DS_C8ABEABD5.1}	2	10	3	17	10	10	{Traes_3AS_43073F74C.1 $ $ $ $ AT5G38960.1 $ $ RmlC-like cupins superfamily protein $ LOC_Os12g05860.1 $ $ Cupin domain containing protein, expressed,Traes_3AS_4AB38E642.1 $ $ $ $ AT5G38960.1 $ $ RmlC-like cupins superfamily protein $ LOC_Os08g09040.1 $ $ Cupin domain containing protein, expressed,Traes_3DS_19228E5AD.1 $ $ $ $ AT5G38960.1 $ $ RmlC-like cupins superfamily protein $ LOC_Os08g09040.…	T
{Traes_3AS_8FA332E541.3,Traes_3DS_0E3303DED.1,Traes_7AL_113126D46.1,Traes_7AL_ACBB0F83B.1,Traes_7DL_A1D314F33.1}	5	13	21	35	28	28	{Traes_3AS_8FA332E541.3 $ $ $ $ AT5G38940.1 $ $ RmlC-like cupins superfamily protein $ LOC_Os08g09080.1 $ $ Cupin domain containing protein, expressed,Traes_3DS_0E3303DED.1 $ $ $ $ AT5G38960.1 $ $ RmlC-like cupins superfamily protein $ LOC_Os08g09040.1 $ $ Cupin domain containing protein, expressed,Traes_7AL_113126D46.1 $ $ $ $ AT5G38960.1 $ $ RmlC-like cupins superfamily protein $ LOC_Os12g05860…	T
{Traes_3B_1178C3A2A1.6,Traes_4AL_22B8AFE89.1,Traes_7AS_7D66EF3D3.2,Traes_7AS_7D66EF3D31.2,Traes_7AS_86D51F7CC.1,Traes_7DS_420C4DEAD.1,scaff_0000004322_9,scaff_0000013864_5,scaff_0000021713_13,scaff_0000037367_1,scaff_0000064885_7,scaff_0000064900_5,scaff_0000083489_1,scaff_0000093742_2,scaff_0000121336_7,scaff_0000123570_1,scaff_0001255043_8}	1	1	2	2	2	2	{Traes_3B_1178C3A2A1.6 $ 1.1.1.44 $ K00033 $ GO:0055114,GO:0004616,GO:0050661,GO:0006098 $ AT3G02360.1 $ $ 6-phosphogluconate dehydrogenase family protein $ LOC_Os06g02144.2 $ $ 6-phosphogluconate dehydrogenase, decarboxylating, putative, expressed,Traes_4AL_22B8AFE89.1 $ 1.1.1.44 $ $ GO:0055114,GO:0050661,GO:0006098,GO:0004616 $ AT3G02360.1 $ $ 6-phosphogluconate dehydrogenase family protein $ L…	T
{Traes_3B_13E045F8D.3,Traes_3B_1962330BB.1,Traes_4AL_5CC914E5A.1,Traes_4AL_71CD6D929.1,Traes_4AL_91D0D50DD.1,Traes_4AL_91D0D50DD1.1,Traes_4AL_B61DB56E6.1,Traes_4BS_40CFAA1A8.1,Traes_4BS_4D7C0E7F8.2,Traes_4BS_7AE61936D.1,Traes_4BS_9BDCDFB99.1,Traes_4BS_DA73ED408.1,Traes_4DS_1684EB8521.1,Traes_4DS_63083B4941.1,Traes_4DS_805590E76.1,Traes_4DS_8721A5B16.1,Traes_4DS_90830E0B2.1,Traes_4DS_92795CFC91.1,…	1	1	1	1	1	1	{Traes_3B_13E045F8D.3 $ 1.2.3.4 $ $ $ AT1G18980.1 $ $ RmlC-like cupins superfamily protein $ LOC_Os03g48780.1 $ $ Cupin domain containing protein, expressed,Traes_3B_1962330BB.1 $ 1.2.3.4 $ $ GO:0045735 $ AT1G18970.1 $ GLP4 $ germin-like protein 4 $ LOC_Os03g48780.1 $ $ Cupin domain containing protein, expressed,Traes_4AL_5CC914E5A.1 $ 1.2.3.4 $ $ $ AT1G18980.1 $ $ RmlC-like cupins superfamily pr…	T
{Traes_3B_68A92F3EE.2,scaff_0000000271_59,scaff_0000002466_8,scaff_0000020477_4,scaff_0000023453_7,scaff_0000036083_2,scaff_0000044438_4,scaff_0000051320_7,scaff_0000059254_2,scaff_0000061508_3,scaff_0000076348_4}	2	2	2	2	2	2	{Traes_3B_68A92F3EE.2 $ 1.1.1.317 $ $ $ AT1G60690.1 $ $ NAD(P)-linked oxidoreductase superfamily protein $ LOC_Os01g43090.1 $ $ oxidoreductase, aldo/keto reductase family protein, putative, expressed,scaff_0000000271_59 $ EC: 1.1.1.- $ gene name: yxbf:iols $ product: Protein IolS:Vegetative protein 147:VEG147:AKR11A $ GO: 0016491,scaff_0000002466_8 $ EC: 1.-.-.- $ gene name: ycck:yzae $ product: …	T
{Traes_3B_9F3320C78.1,Traes_3B_D516297E3.1}	2	2	4	4	4	4	{Traes_3B_9F3320C78.1 $ 3.2.1.39 $ $ GO:0005975,GO:0004553 $ AT4G16260.1 $ $ Glycosyl hydrolase superfamily protein $ LOC_Os01g71670.1 $ $ glycosyl hydrolases family 17, putative, expressed,Traes_3B_D516297E3.1 $ 3.2.1.39 $ $ GO:0005975,GO:0004553 $ AT3G57240.1 $ BG3 $ beta-1,3-glucanase 3 $ LOC_Os01g71410.1 $ $ glycosyl hydrolases family 17, putative, expressed}	T
{Traes_3B_FBE2447AA.1,Traes_3B_FBE2447AA1.1,Traes_3B_FBE2447AA2.1}	7	20	11	29	29	29	{Traes_3B_FBE2447AA.1 $ 3.2.1.39 $ $ GO:0005975,GO:0004553 $ AT4G16260.1 $ $ Glycosyl hydrolase superfamily protein $ LOC_Os01g71380.1 $ $ glycosyl hydrolases family 17, putative, expressed,Traes_3B_FBE2447AA1.1 $ 3.2.1.39 $ $ GO:0005975,GO:0004553 $ AT4G16260.1 $ $ Glycosyl hydrolase superfamily protein $ LOC_Os01g71380.1 $ $ glycosyl hydrolases family 17, putative, expressed,Traes_3B_FBE2447AA2…	T
{Traes_4AL_766B299B1.1,Traes_4AL_766B299B11.1}	1	9	1	17	2.63585	2.64	{Traes_4AL_766B299B1.1 $ 3.6.5.3 $ K02358 $ GO:0005525 $ AT4G02930.1 $ $ GTP binding Elongation factor Tu family protein $ LOC_Os03g63410.1 $ $ elongation factor Tu, putative, expressed,Traes_4AL_766B299B11.1 $ 3.6.5.3 $ K02358 $ GO:0005525 $ AT4G02930.1 $ $ GTP binding Elongation factor Tu family protein $ LOC_Os03g63410.1 $ $ elongation factor Tu, putative, expressed}	T
{Traes_4AL_C0725C38C.1,Traes_4BS_3C044B05F.1,Traes_4DS_A4C6E51AC.1}	1	2	1	2	2	2	{Traes_4AL_C0725C38C.1 $ 5.4.99.30 $ K13379 $ GO:0030244,GO:0016866 $ AT5G15650.1 $ ATRGP2,RGP2 $ reversibly glycosylated polypeptide 2 $ LOC_Os03g40270.1 $ $ alpha-1,4-glucan-protein synthase, putative, expressed,Traes_4BS_3C044B05F.1 $ 5.4.99.30 $ K13379 $ GO:0030244,GO:0016866 $ AT5G15650.1 $ ATRGP2,RGP2 $ reversibly glycosylated polypeptide 2 $ LOC_Os03g40270.1 $ $ alpha-1,4-glucan-protein sy…	T
{Traes_4BS_E159CEEDF.1,Traes_4DS_E47C518AD.2}	21	45	37	91	82.5	82.5	{Traes_4BS_E159CEEDF.1 $ $ K10355 $ $ AT3G12110.1 $ ACT11 $ actin-11 $ LOC_Os03g50885.1 $ $ actin, putative, expressed,Traes_4DS_E47C518AD.2 $ $ K10355 $ $ AT3G12110.1 $ ACT11 $ actin-11 $ LOC_Os03g50885.1 $ $ actin, putative, expressed}	T
{Traes_5AS_423283446.1,Traes_5BS_8ECCAF13B.1,Traes_5DS_392398CA4.1,Traes_7AL_2585DE9FB.1,Traes_7DL_2DF9C185B.1}	4	7	9	13	11	11	{Traes_5AS_423283446.1 $ $ $ $ AT5G39110.1 $ $ RmlC-like cupins superfamily protein $ LOC_Os08g08980.1 $ $ cupin domain containing protein, expressed,Traes_5BS_8ECCAF13B.1 $ $ $ $ AT3G05950.1 $ $ RmlC-like cupins superfamily protein $ LOC_Os08g08980.1 $ $ cupin domain containing protein, expressed,Traes_5DS_392398CA4.1 $ $ $ $ AT3G05950.1 $ $ RmlC-like cupins superfamily protein $ LOC_Os08g08980.…	T
{Traes_5BL_29847C42C.1,Traes_5BS_C64E893BD.1}	1	1	1	1	1	1	{Traes_5BL_29847C42C.1 $ $ K08913 $ GO:0016020,GO:0009765 $ AT2G05070.1 $ LHCB2,LHCB2.2 $ photosystem II light harvesting complex gene 2.2 $ LOC_Os03g39610.1 $ $ chlorophyll A-B binding protein, putative, expressed,Traes_5BS_C64E893BD.1 $ $ K08913 $ GO:0016020,GO:0009765 $ AT2G05100.1 $ LHCB2,LHCB2.1 $ photosystem II light harvesting complex gene 2.1 $ LOC_Os03g39610.1 $ $ chlorophyll A-B binding…	T
{Traes_5BL_3ED1B0234.2,Traes_5DL_D2F75A952.2}	1	4	1	7	4	4	{Traes_5BL_3ED1B0234.2 $ 1.11.1.7 $ K00430 $ GO:0055114,GO:0020037,GO:0006979,GO:0004601 $ AT5G05340.1 $ $ Peroxidase superfamily protein $ LOC_Os12g02080.1 $ $ peroxidase precursor, putative, expressed,Traes_5DL_D2F75A952.2 $ 1.11.1.7 $ K00430 $ GO:0055114,GO:0020037,GO:0006979,GO:0004601 $ AT5G05340.1 $ $ Peroxidase superfamily protein $ LOC_Os12g02080.1 $ $ peroxidase precursor, putative, expr…	T
{Traes_5BL_9A790E8CF.1,Traes_5BL_B137C7E4F.1,Traes_5DL_C997FC7EF.1}	1	1	1	1	1	1	{Traes_5BL_9A790E8CF.1 $ $ $ $ AT3G19690.1 $ $ CAP (Cysteine-rich secretory proteins, Antigen 5, and Pathogenesis-related 1 protein) superfamily protein $ LOC_Os07g03710.1 $ $ SCP-like extracellular protein, expressed,Traes_5BL_B137C7E4F.1 $ $ $ $ AT3G19690.1 $ $ CAP (Cysteine-rich secretory proteins, Antigen 5, and Pathogenesis-related 1 protein) superfamily protein $ LOC_Os07g03710.1 $ $ SCP-li…	T
{Traes_5BL_E0E3EC75D.1,Traes_5DL_43D95A3FE.1,Traes_7DS_10C38526F1.1}	1	1	1	1	1	1	{Traes_5BL_E0E3EC75D.1 $ $ $ $ AT2G14610.1 $ ATPR1,PR 1,PR1 $ pathogenesis-related gene 1 $ LOC_Os01g28500.1 $ $ SCP-like extracellular protein, expressed,Traes_5DL_43D95A3FE.1 $ $ $ $ AT4G33720.1 $ $ CAP (Cysteine-rich secretory proteins, Antigen 5, and Pathogenesis-related 1 protein) superfamily protein $ LOC_Os01g28500.1 $ $ SCP-like extracellular protein, expressed,Traes_7DS_10C38526F1.1 $ $ …	T
{Traes_5BS_4A820ABB2.1,Traes_5BS_DCB2B616C.1}	3	3	3	3	3	3	{Traes_5BS_4A820ABB2.1 $ $ $ $ AT4G11650.1 $ ATOSM34,OSM34 $ osmotin 34 $ LOC_Os12g43490.1 $ $ thaumatin, putative, expressed,Traes_5BS_DCB2B616C.1 $ $ $ $ AT4G11650.1 $ ATOSM34,OSM34 $ osmotin 34 $ LOC_Os12g43490.1 $ $ thaumatin, putative, expressed}	T
{Traes_6AL_5BFB40DEE.1,Traes_6DL_E5346725E.1}	1	13	1	16	8.5	8.5	{Traes_6AL_5BFB40DEE.1 $ $ $ $ AT1G02335.1 $ GL22 $ germin-like protein subfamily 2 member 2 precursor $ LOC_Os01g18170.1 $ $ Cupin domain containing protein, expressed,Traes_6DL_E5346725E.1 $ $ $ $ AT1G02335.1 $ GL22 $ germin-like protein subfamily 2 member 2 precursor $ LOC_Os01g18170.1 $ $ Cupin domain containing protein, expressed}	T
{Traes_6AS_A883BC2B1.1,Traes_6DS_58521AB60.1}	3	3	3	3	3	3	{Traes_6AS_A883BC2B1.1 $ $ $ GO:0005515 $ AT1G12040.1 $ LRX1 $ leucine-rich repeat/extensin 1 $ LOC_Os02g04540.1 $ $ retrotransposon protein, putative, unclassified, expressed,Traes_6DS_58521AB60.1 $ $ $ GO:0005515 $ AT1G12040.1 $ LRX1 $ leucine-rich repeat/extensin 1 $ LOC_Os02g04540.1 $ $ retrotransposon protein, putative, unclassified, expressed}	T
[truncated: 6 more rows]

## Sheet: A. thaliana  T1_Rep1
Plant Proteins Identified from the Biological Replicate 1 of A. thaliana Rhizosphere Communities at Timepoint 1
[truncated: 92 more rows]

[truncated: 3 more sheets: A. thaliana  T1_Rep2, A. thaliana  T2_Rep1, A. thaliana  T2_Rep2]
